# Supplementary material for: Recurrent Potential G-Quadruplex Sequences in Archaeal Genomes
Source: Front Microbiol. 2021 Mar 24;12:647851. doi: 10.3389/fmicb.2021.647851 (PMC8044849; doi:10.3389/fmicb.2021.647851)
Supplement: Supplementary file 2 [file Table_1.xlsx]

## Sheet: Table S1
	4							Distance to closest feature		Closest feature direction
												Fature name if PQS inside
Genome name	Number PQS in curent genome	PQS	PQS context ±100bp		PQS strand	Feature before G4	Feature after G4	before	after	before	after
Haloquadratum walsbyi DSM 16790, complete genome	7	GGGTTTGGGTTTGGGTTTGGG	AATACATGCAAGTTCTTTGATATCCTCCTCCGCCTGAAGCCGGGAGGAATCCCACGGCACCGCACCGCTTCGCTGGGTTGGGAGTGTCAGCTTTAGATTTGGGTTTGGGTTTGGGTTTGGGGTTGCAGACTCCCAATACCAAGCCAGTCTACCGTTGGAATCGGTGTGTGACCAGTCACTGGGCAATCTCCAGGGAGTGCCACATCTCAGCCCCCGGTACT		+	['carboxypeptidase regulatory-like domain-containing protein']	['hypothetical protein']	245	497	1	-1
Haloquadratum walsbyi DSM 16790, complete genome	7	GGGTTTGGGTTTGGGTTTGGG	TCGAACAATTGTCCACTTGACATCCTCCTCCGCCTGAAGACGGGAGGAATCCCACGGCACCGCACCGCTTCGCTGGGTTGGGAGTGTCAGCTTTGGCTCTGGGTTTGGGTTTGGGTTTGGGTTTGGGTTTGGGTTTGGGTTTGGGTTTGGGTTTGGGTTTGGGTTTGGGTTTGGGTTTGGGTTTGGGTTTGGGTTTGGGTTTGGGTTTGGGTTTGGGTTTG		+			184	35			in ['hypothetical protein']
Haloquadratum walsbyi DSM 16790, complete genome	7	GGGTTTGGGTTTGGGTTTGGG	CTCCTCCGCCTGAAGACGGGAGGAATCCCACGGCACCGCACCGCTTCGCTGGGTTGGGAGTGTCAGCTTTGGCTCTGGGTTTGGGTTTGGGTTTGGGTTTGGGTTTGGGTTTGGGTTTGGGTTTGGGTTTGGGTTTGGGTTTGGGTTTGGGTTTGGGTTTGGGTTTGGGTTTGGGTTTGGGTTTGGGTTTGGGTTTGCAGACTCCCAATACTAATACCAAG		+			160	59			in ['hypothetical protein']
Haloquadratum walsbyi DSM 16790, complete genome	7	GGGTTTGGGTTTGGGTTTGGG	ATCCCACGGCACCGCACCGCTTCGCTGGGTTGGGAGTGTCAGCTTTGGCTCTGGGTTTGGGTTTGGGTTTGGGTTTGGGTTTGGGTTTGGGTTTGGGTTTGGGTTTGGGTTTGGGTTTGGGTTTGGGTTTGGGTTTGGGTTTGGGTTTGGGTTTGGGTTTGGGTTTGGGTTTGCAGACTCCCAATACTAATACCAAGCCAGTCCACCGTTGGAATCGGTGT		+			136	83			in ['hypothetical protein']
Haloquadratum walsbyi DSM 16790, complete genome	7	GGGTTTGGGTTTGGGTTTGGG	CTGGGTTGGGAGTGTCAGCTTTGGCTCTGGGTTTGGGTTTGGGTTTGGGTTTGGGTTTGGGTTTGGGTTTGGGTTTGGGTTTGGGTTTGGGTTTGGGTTTGGGTTTGGGTTTGGGTTTGGGTTTGGGTTTGGGTTTGGGTTTGGGTTTGCAGACTCCCAATACTAATACCAAGCCAGTCCACCGTTGGAATCGGTGTGTAGCCGGTCACTGGGCAATCTCC		+			112	107			in ['hypothetical protein']
Haloquadratum walsbyi DSM 16790, complete genome	7	GGGTTTGGGTTTGGGTTTGGG	CTCTGGGTTTGGGTTTGGGTTTGGGTTTGGGTTTGGGTTTGGGTTTGGGTTTGGGTTTGGGTTTGGGTTTGGGTTTGGGTTTGGGTTTGGGTTTGGGTTTGGGTTTGGGTTTGGGTTTGGGTTTGCAGACTCCCAATACTAATACCAAGCCAGTCCACCGTTGGAATCGGTGTGTAGCCGGTCACTGGGCAATCTCCAGGGAGTGCCACATCTCAGCCCCC		+			88	131			in ['hypothetical protein']
Haloquadratum walsbyi DSM 16790, complete genome	7	GGGTTTGGGTTTGGGTTTGGG	CACCCGACCCTATATGGTTGCCATCCTCCTCGACCTCAAGACGGAGGGAATCCCACGGCACCGCTCCGGTTCGCTTCGCTGGGTTGGGAGTGTCAGCTTTGGGTTTGGGTTTGGGTTTGGGTTTGGGTCTGCAGGCTCCCAATACTAATACCAAGCCAGCACACCGTTGGAATCGGTGTGTGACCGGTCACTAGGCAGTCTCTTGGGAGTGACAAATCTCC		-			132	27			in ['hypothetical protein']
Haloquadratum walsbyi DSM 16790, complete genome	7	GGGTGCGGGTGCGGGTGGG	GCAGAGGAATCCTGAGCGTTGGGAGTTTCAGGTTTCACACTCCCACTCCCACCGAACAACCAGCCAGTGCGAATCTGAAGGGTTGTTCGCGGTCTGAGTCGGGTGCGGGTGCGGGTGGGACTGCTGGCGGTGCCAAGCCGCCGGTACTCCTACTCCTATTTTCGACCATATACGGCGTCCAAGCGCAAGCGTTGTTTTTGCCGCAGGGACGCCGGCAGG		+	['leucine--tRNA ligase']	['hypothetical protein']	354	433	-1	-1
Haloquadratum walsbyi DSM 16790, complete genome	7	GGGTGCGGGTGCGGGTGGG	GCGGAGGAATCCCGAGCGGTGGGAGTTTCAGGTTTCACACTCCCACCCCCACCGAACAACCAGCCAGTGCGAATCTGAAGGGTTGTTCGCGGTCTGAGGCGGGTGCGGGTGCGGGTGGGACTGCTGGCGGTGCCAAGCCGCCGGTACTCCTACTCCTATTCTCGACCATATACGGCGTCCAAGCGTTGTTTTTGCCACAGGGACGCCGGCAGGCGTTAG		+	['PLP-dependent cysteine synthase family protein']	['hypothetical protein']	249	762	-1	1
Haloquadratum walsbyi DSM 16790, complete genome	7	GGGTGCGGGTGCGGGTGGG	GTGAACGCGGAGGAATCCCGAGCGTTGGGAGTTTCAGGTTCAACACTCCCACCGAACAACCAGCCAGTGCGAATCTGAAGGGTTGTTCGCGGTCTGAGGCGGGTGCGGGTGCGGGTGGGACTGCTGGCGGTGCCAAGCCGCCGGTACTCCTACTCCTATTCTCGACCATGTACGGCGTCCAAACGTTGTTTTTGCCGCAGGGACGCCGGCAGGCGTTAG		+	['NADP-dependent malic enzyme']	['hypothetical protein']	196	654	1	-1
Haloquadratum walsbyi DSM 16790, complete genome	7	GGGTGCGGGTGCGGGTGGG	GCGGAGGAATCCCGAGCGGTGGGAGTTTCAGGTTTCACACTCCCACCCCCACCGAACAACCAGCCAGTGCGAATCTGAAGGGTTGTTCGCGGTCTGAGGCGGGTGCGGGTGCGGGTGGGACTGCTGGCGGTGCCAAGCCGCCGGTACTCCTACTCCTATTCTCGATCATATACGGCGTCCAAGCGCAAGCGTTGTTTTTGCCGCAGGGACGCCGGCAGG		+	['7,8-didemethyl-8-hydroxy-5-deazariboflavin synthase subunit CofH']	['phosphoribosylaminoimidazolesuccinocarboxamide synthase']	264	802	-1	1
Haloquadratum walsbyi DSM 16790, complete genome	7	GGGTGCGGGTGCGGGTGGG	GCGGAGGAATCCCGAGCGGTGGGAGTTTCAGGTTTCACACTCCCACCCCCACCGAACAACCAGCCAGTGCGAATCTGAAGGGTTGTTCGCGGTCTGAGGCGGGTGCGGGTGCGGGTGGGACTGCTGGCGGTGCCAAGCCGCCGGTACTCCTACTCCTATTCTCGACCATGTACGGCGTCCAAGCGTTGTTTTTGCCGCAGGGACGCCGGCAGGCGTTAG		+	['3-phosphoshikimate 1-carboxyvinyltransferase']	['DNA polymerase IV']	776	562	-1	1
Haloquadratum walsbyi DSM 16790, complete genome	7	GGGTGCGGGTGCGGGTGGG	GCGGAGGAATCCCGAGCGGTGGGAGTTTCAGGTTTCACACTCCGACCCCCACCGAACAACCAGCCAGTGCGAATCTGAAGGGTTGTTCGCGGTCTGAGGCGGGTGCGGGTGCGGGTGGGGCTGCTGGCGGTGCCAAGCCGCCGGTACTCCTACTCCTATTCTCGACCATATACGGCGTCCAAGCGTTGTTTTTGCCGCAGGGACGCCGGCAGGCGTTAT		-	['thioredoxin domain-containing protein']	['hypothetical protein']	885	364	-1	1
Haloquadratum walsbyi DSM 16790, complete genome	7	GGGTGCGGGTGCGGGTGGG	GCGGAGGAATCCCGAGCGGTGGGAGTTTCAGGTTCAACACTCCCACCCCCACCGAACAACCAGCCAGTGCGAATCTGAAGGGTTGTTCGCGGTCTGAGGCGGGTGCGGGTGCGGGTGGGACTGCTGGCGGTGCCAAGCCGCCGGTACTCCTACTCCTATTCTCGACCATGTGCGGCGTCCAAACGTTGTTTTTGCCGCAGGGACGCCGGCAGGCGTTAG		-	['gas vesicle structural protein GvpA']	['aminodeoxychorismate/anthranilate synthase component II']	831	174	-1	-1
Pyrobaculum islandicum DSM 4184, complete sequence	6	GGGTCATTGGGCATGGGGCCGGG	AAAAAACAATAGGTTTTTTCACCGTCTGCCGCCTGTCCCTACGCCTAGGGACTTTCTCCTCGCCCACGCCGTCATGGGTATCCATGATACCTCTGGCGTGGGGTCATTGGGCATGGGGCCGGGCGGCACGCGGCCCTCCGCGAGCGCCCTCCTCTCGATGTTTATCACGGCTGCTATATACGCCTTCCACACCTGAAAGGCCTTCCCCGCCGCGTTTCTCACT		+			231	105			in ['hypothetical protein']
Pyrobaculum islandicum DSM 4184, complete sequence	6	GGGTCATTGGGCATGGGGCCGGG	TGGGGCCAGAGGAGAGCCAGACATGACTCGTCTCCCCGCCCTAAAGGTCGGGTTTCTCCTCGCCCACGCCTTTATGGGCATCCATGATGCCTCCGGCGTGGGGTCATTGGGCATGGGGCCGGGCGGCACGCGGCCCTCCTCGAGTACCTCCAGCGTCTTCCTCTCGATGTTTACCACCGTAGCGATATCTCTACAAAAATTTTTCAACAATTACGAAGTTCAA		+	['S9 family peptidase']	['polyamine aminopropyltransferase']	177	274	1	1
Pyrobaculum islandicum DSM 4184, complete sequence	6	GGGTCATTGGGCATGGGGCCGGG	TTTGTCCCTAGGCGATCATTATTGACAGTTCTTGACTAATCACGCTAGGGACTTTCTCCTAGCCCACGCCTTCATGGGTATCCAAGATACCTCGGGCGTGGGGTCATTGGGCATGGGGCCGGGCGGCACGCGGCCCTCCTTGAGTACACGCCTTTCGATGTTTACCACCGCGGCAACATCCCTTCCCTACTGCCGCCCGCAGCGTGGACACGGCGGTCGCCAA		+			87	84			in ['transposase']
Pyrobaculum islandicum DSM 4184, complete sequence	6	GGGTCATTGGGCATGGGGCCGGG	TTTATGATATTAAATCGTTATCCGTCTGCCGTCTGTCCCTACGCCTAGGGACTTTCTCCTCGCCCACGCCTTCATGGGCATCCAGGATACCTCGGGCGTGGGGTCATTGGGCATGGGGCCGGGCGGCACGCGGCCCTCCTTAAGTACCTCCAGAGCTCGTTTTTCGATGTTTATCACGGCTGCTACGTCCCTCCCCTTTCCCACCCGCAACGCCGGTAGAGGA		-			176	114			in ['transposase']
Pyrobaculum islandicum DSM 4184, complete sequence	6	GGGTCATTGGGCATGGGGCCGGG	AAGGCTTGTATACGCCAAATTATGACCCGCCTCCCCGCCCTAAAGGTCGGGGTTTCTCCTTGCCCACGCCTTTATGGGCATCCATGATGCCTCCGGCGTGGGGTCATTGGGCATGGGGCCGGGCGGCACGCGGCCCTCCTCGAGCGTCTTCGGGGCAGAGACCCTAAGGGGGTGTGCGCATGTATTTAGGTCTTCTGCCTGTATTCACAGTAACCACTTCCCG		-	['CBS domain-containing protein']	['MTH1187 family thiamine-binding protein']	1046	210	-1	-1
Pyrobaculum islandicum DSM 4184, complete sequence	6	GGGTCATTGGGCATGGGGCCGGG	GGGGTAGCTGTGGCAAATACCGCGCTGTCCCTAGGCTATTGCGCCTAGGGACTTTCTCCTCGCCCACGCCGTCATGGGTATCCAAGATACCTCGGGCGTGGGGTCATTGGGCATGGGGCCGGGCGGCACGCGGCCCTCCTCGAGTGCCCTCCTTTCGATGTTTATGACGGCGGCGACGTCCCTCCCCCCTTCCCACCCGCAGTGGGGGCAGAGGAGGAGCCTC		-			1221	93			in ['IS200/IS605 family element transposase accessory protein TnpB']
Pyrobaculum islandicum DSM 4184, complete sequence	4	GGGCGAGGGGGCTCGGGTCGTTGGG	GCCACCGTTTTATACCTAACCCTGGCCCCCCTTTTGCGGCTCCCGGCCCTCTCCGGGAGGGCTCGGGGCCCGCCCGCGGAGACGCCTTTTGGGCGACCGCGGGCGAGGGGGCTCGGGTCGTTGGGGGCTGGCTGTGCCCCCTGGTCGCCGGGCCCCCAGACCGGGGATTTCGTGTCCTGAAGCGGAGGATACATGCGCTAGGTCAAGACGGGGCGACTACCGTAG		+	['radical SAM protein']	['hypothetical protein']	158	91	1	-1
Pyrobaculum islandicum DSM 4184, complete sequence	4	GGGCGAGGGGGCTCGGGTCGTTGGG	AATTACAAACTTTTCTGTTGTACGTATGCCCCCTTTGCGGCTCCCGGCCCTCCCCGGGAGGGCGCGGGGCCCGCCCGCAGATACGCCTTTCGGCGGCCGCGGGCGAGGGGGCTCGGGTCGTTGGGGGCTGGCTTTGCCCCCTGGTGGCCGGGCCCCAGGGCCGGGGATGTGGCTCATGAATACAAGAAGTTTACGAGGTTAAATGTGAGTTGAGGGGGAAAAGTG		+	['enolase']	['transposase']	141	48	1	-1
Pyrobaculum islandicum DSM 4184, complete sequence	4	GGGCGAGGGGGCTCGGGTCGTTGGG	ATAATCTACAGATATTTATGCCTAAGCCCCCCCTTTGCGGCTCCCCGCCCTCTCCGGGAGGGCGCGGGGCCCGCTCGCAGATACGCCTTTCGGCGGCCGCGGGCGAGGGGGCTCGGGTCGTTGGGGGCTGGCTTTGCCCCCTAGTCGCCGGGCCCCAGGGCCGGGGATGCGGCTCATGAATACAAGAAGTTTACGAGGTTAAAAGTGTGATGGGTGCCGGGACGG		-	['hypothetical protein']	['endonuclease III']	159	160	-1	-1
Pyrobaculum islandicum DSM 4184, complete sequence	4	GGGCGAGGGGGCTCGGGTCGTTGGG	TTTTAAAATGTCAAAATTGTCTGAACTAGCCCCCTTTGTGGCGCCCGGCCCTCCCCGGGGGGCTCGGGGCCCGCTCGCAGATACGCCTTTCGGCGGCCGCGGGCGAGGGGGCTCGGGTCGTTGGGGGCTGGCTGTGCCCCCAGTCGCCGAGACCCAAGGCCGGGGATGTGGCTCATGAGAGAGAGTTTTTACGAGATTAAAAGTAAGATGGCCACCGAGAGGGAG		-	['hypothetical protein']	['NAD(P)/FAD-dependent oxidoreductase']	192	145	1	1
Thermofilum pendens Hrk 5, complete genome	4	GGGCGGCGGGGGAGGCGGGGCTCTGGG	TCCGGGGCCCAGTGAGCGCCCCGGGGTGGGGAGGCCCTCCCGGGCGCGAGGGGAGCGCTTGGCCGCGGGGAGGCCCGGGCCAGGCGCTCTAGACACGCGGGGGCGGCGGGGGAGGCGGGGCTCTGGGGCCCCAGCCCCGGGCTGGGGCGTCTCTCCCCGGTTGGGGAGAGACCGGCCTAGGGGCCGATTCGTGAAGCCCGACACGATGAGCCGAAAGGTGACGGTCG		+	['hypothetical protein']	['hypothetical protein']	596	303	-1	1
Thermofilum pendens Hrk 5, complete genome	4	GGGCGGCGGGGGAGGCGGGGCTCTGGG	CAGGGAGGGGTCCGAGGAGCGCCCGGAGTGGGGTGGCCCTCCCGGGCGCGAGGGGGCGTGGTCCGCGGGGAGGCCCGGGCCAGGCGCTCTAGACACGCGGGGGCGGCGGGGGAGGCGGGGCTCTGGGGCCCCAGCCCCGGGCTGGGGCGTCTCTCCCCAACCGGGGAGAGACCGGCCTAGGGGCTGATTCGTGAAGCCCGACACGATGAGCCGGAAGGTGACGGTCG		+	['hypothetical protein']	['hypothetical protein']	1150	329	-1	1
Thermofilum pendens Hrk 5, complete genome	4	GGGCGGCGGGGGAGGCGGGGCTCTGGG	CCGGGGCCCGAGGAACACCCGCGGCTGGGCATTGCCCGGCGGGTGCGAGGGGGCGCGCGGCTGTCTGGGCTTTGCCCGGGCCACGCGTCTGGGCGGACGGGGGCGGCGGGGGAGGCGGGGCTCTGGGGCCCCAGCCCCGGGCTGGGGCGTCTCTCCCTAACCGGGGAGAGACCGGCCTAGGGGCTGATTCGTGAAGCCCGACACGATGAGCCGAAAGGTGACGGTCG		-	['hypothetical protein']	['hypothetical protein']	308	614	-1	1
Thermofilum pendens Hrk 5, complete genome	4	GGGCGGCGGGGGAGGCGGGGCTCTGGG	CTCCGGGGCCCTGTGAACGCCCGCGTCTGGGCCGCGCCCGGCGGGTGCGAGGGAGCACGCGGCGGCGGGCCGTGCCCGAGCCGCGCGCCTAGACGAGCGGGGGCGGCGGGGGAGGCGGGGCTCTGGGGCCCCAGCCCCGGGCTGGGGCGTCTCTCCCTCAACCGGGGAGAGACCGGCCTAGGGGCTGAGCCGCTGGCTGTGAAGCCCGACACGATGAGCCCCGCATG		-	['hypothetical protein']	['hypothetical protein']	305	167	-1	-1
Methanoculleus marisnigri JR1, complete genome	15	GGGTGGGGACAGGGGAGGG	CGACAGTTTCACTCCGAACGGTTGTATACTGCGGGCAGTCGTTTCAGTCGGAACATTACATGCCCCGTGTACGGCTTTCGAGGGGCTATCCCCGAGAGGGGGGTGGGGACAGGGGAGGGGGGAATACTCCCCCCTCCCCACCTGATGGTGGTCGAGCTCCGGTTCTACGAACCGTCGCACTCCCCGTCAGCCCCCCCGTATGGCGATAACGATGCGTGC		+	['right-handed parallel beta-helix repeat-containing protein']	['glycosyltransferase']	383	285	1	-1
Methanoculleus marisnigri JR1, complete genome	15	GGGTGGGGACAGGGGAGGG	GCGGACAGTTCAAGGTGATGTTCTTTTTGATTGGGGCTGCTGGAATGGTAGGGATGGCAAAACCCCGGTACGCTGGACCGTGGGAGTATCGCCTTGGGGGGGGTGGGGACAGGGGAGGGGGGCACGCCCCCCTCCCCGTTAGCCCCTCCCCCCAGACGCGATACCCGATGGAAAGCCGTGGACGGGCAAGTGTAATTGAAGGGCGTATGAGCGTCGCAT		+	['ABC transporter substrate-binding protein']	['argininosuccinate lyase']	276	205	-1	1
Methanoculleus marisnigri JR1, complete genome	15	GGGTGGGGACAGGGGAGGG	TATAGGGTCTGGCACCAACTAGAAGAGGACAAGGACAGACACGATCCAGTTTTCCCCGCAATACGGGTGCAGTGGACCGTGGTGGCTATCGCCAAGCGGGGGGTGGGGACAGGGGAGGGGGGAGCATCCCCCTCCCCTGAAACCCCTCCCCCAAACGCGATATTCGATGGAAATCCGTGCTCTGGAGCGATTCTAGACGAGGTCATCTAGAAGATCGTC		+	['hypothetical protein']	['4-alpha-glucanotransferase']	213	127	1	-1
Methanoculleus marisnigri JR1, complete genome	15	GGGTGGGGACAGGGGAGGG	AAGTGAAGACGGTAAGTTCGAAGCTTTTCAGTTGAAAACAACAGAACAGCCTGACATGAGAATGTCCCCGTATAGTGGACCGTGGGAGAATCGCCACGGGGGGTGGGGACAGGGGAGGGGGGAGACCCCCCTCCCCACCTGACGGTGGTTGAGCTCCGTTCCTTCGCACCTTCGGTGCTCACGCTCCGGTTCTAACGATCCGTCGCGCTTCGGAACGTC		+	['triose-phosphate isomerase']	['hypothetical protein']	292	299	-1	1
Methanoculleus marisnigri JR1, complete genome	15	GGGTGGGGACAGGGGAGGG	TTGGGTGCGAAGGAAAAGAGTTGTTTAAAATTCGTTGACTGCCTTCTAGTCTCCTTCGATTGCACCTGGCACCGATTTCAGGGGGATATCGCCGAGAGGGGGGTGGGGACAGGGGAGGGGGGAATACTCCCCCCTCCCCGTCAGCCCCTTCCCCAGGGGCGATAGCCACCACGGTCCACTGCACCGGGCTTTCTCCTCGCTTCAGTCGCTCTGTTCGTC		+	['hypothetical protein']	['type III ribulose-bisphosphate carboxylase']	119	177	1	-1
Methanoculleus marisnigri JR1, complete genome	15	GGGTGGGGACAGGGGAGGG	TCGTTGGCCTCCGGTGCGTTGCGTTTTGGGCGATTGCCAGAACGGGTATGAACGTGGCAAGATTCTGTACAGTGGACTGTGGGGATATCGCCACGGAGGGGGGTGGGGACAGGGGAGGGGGGAATACTCCCCCCTCCCCGTCAGCCCCTCCCCCAATGGCGATATTCAGTGGAAATCCGTGTACAGGATATGAGCGTCTCGAATTGCGACTGACCTGTG		+	['hypothetical protein']	['MATE family efflux transporter']	170	299	1	-1
Methanoculleus marisnigri JR1, complete genome	15	GGGTGGGGACAGGGGAGGG	TGACGAAAATTAAGCGTTCTGGCTGTGTCACTACACCTGTTAAACAGATAAGAACGGGGGCAAAACCCAGTACACTGGACCGTGGGAGTATCGCCACGGGGGGTGGGGACAGGGGAGGGGGGAGACCCCCCTCCCCTGCAACCCCTCCCCCAAACGCGATATCCCCAAGGAAGCCGTGTATGGGCGTGTGTAATAGAAGGTAGGGAAAAAGGTCATGAA		-	['tRNA 4-thiouridine(8) synthase ThiI']	['O-phospho-L-seryl-tRNA:Cys-tRNA synthase']	115	258	1	-1
Methanoculleus marisnigri JR1, complete genome	15	GGGTGGGGACAGGGGAGGG	GGACCGGAGCGTGGGAACCGTCAGGTTTGAGTGCTGGCAACAACACGACCGAAATAAGGAGAGATCCCCATGCAGTGGACCGTGGGACTATCGCCGTGGGGGGTGGGGACAGGGGAGGGGGTTTCCCCCTCCCCACCTGACGGTGGTCGAGCTCCGGGCGTTCCGCCCATCGCACTCCCCGTCAGCCCCACCTCGCACCTTCGGTGCTCGAACTCCGCT		-	['(Fe-S)-cluster assembly protein']	['hypothetical protein']	482	842	1	-1
Methanoculleus marisnigri JR1, complete genome	15	GGGTGGGGACAGGGGAGGG	GGCCGTTCAACGAAAACCTGGCGGTTCTCAAGTTTCAGATCTGCATTGGGACTCACTAAATACCCGTCCACGGATTTCCACTGGATATCGCCACGCAGGGGGGTGGGGACAGGGGAGGGGGGAGCATCCCCCCTCCCCTGCAACCCCTCCCCCTATGGCGATATTCCCACGGTCCACTGCACCGGGTTTTTCTCGTTACACTGTCCGAAGAGAGGCACA		-	['type I 3-dehydroquinate dehydratase']	['chorismate synthase']	256	292	1	-1
Methanoculleus marisnigri JR1, complete genome	15	GGGTGGGGACAGGGGAGGG	ATGTTCGAGAAGGGCGACGACTTTCACTATGTGACAGACAAAATGGCCGAAGCGAGGAACAAGCCCGGTACCGTGAACCGTGGGGCTATCGCCGAGAGGGGGGTGGGGACAGGGGAGGGGGGAATACTCCCCCCTCCCCGTCAGCCCCTCCCCCAAACGCGATATCCCCTCGAAAGCCGTGCATAGGGACAGACGATTTAGATAGGAACCCCTGCCCAC		-	['glycosyltransferase']	['coenzyme F420-0:L-glutamate ligase']	194	281	1	1
Methanoculleus marisnigri JR1, complete genome	15	GGGTGGGGACAGGGGAGGG	TGGGATTCCCGCGCTCCGTCTAGCCATTCTCATGCTTCTCGGATAGTAGAAACGAGAGTAAATCCGATGCAGTGGACCGTGGGAATATCGCCACGCAGGGGGGTGGGGACAGGGGAGGGGGGATGCTCCCCCCTCCCCACCTGACGGTGGTCGAGCTCCGGGCGTTCGCACCTTCGGTGCTCATGCTCCCGCTCTGGCGACCGGTCGCATTCCGCCCAT		-	['hotdog fold thioesterase']	['peptide-methionine (S)-S-oxide reductase MsrA']	226	212	1	-1
Methanoculleus marisnigri JR1, complete genome	15	GGGTGGGGACAGGGGAGGG	CAGACCTGGGGGTTTCCTGCCACCGATAAGATAGGGCTTTCAGACTTGATTTTCCCAAACTTGCCCATGTAGTGGACCGTGGGGGTATCGCAACACAGGGGGGTGGGGACAGGGGAGGGGGGATGCTCCCCCCTCCCCGTCAGCCCCTTCCCCCTACGGCGATAGTCCCTCGAAATCCGTGCTAAGTGCAACCGAAGAGCAGATTCCAAGAGTAGACTG		-	['aminotransferase class V-fold PLP-dependent enzyme']	['formate dehydrogenase accessory sulfurtransferase FdhD']	169	211	1	-1
Methanoculleus marisnigri JR1, complete genome	15	GGGTGGGGACAGGGGAGGG	ACGAGCGTGAAAAGGCATTAGGGTTCCTGCCACGGTTGATGTGACAACAAAAGCGAGGACAAAGCCCGATGCAGTGGACCGTGGGGATATCGCGCCTGGGGGGTGGGGACAGGGGAGGGGGGATGCTCCCCCCTCCCCGTCAGCCCCTCCCCCAATGACGATAGCCCATGGGAATCCGTGTCCGGGGATGTGAGACAATGGTCAAAGAACAGGCACATC		-	['sugar-specific transcriptional regulator TrmB']	['DUF2284 domain-containing protein']	205	248	1	1
Methanoculleus marisnigri JR1, complete genome	15	GGGTGGGGACAGGGGAGGG	TTGCCCGGCAATCACAGGTACCCCCTTTTGACGAGACTGATGGAACGTTAGAGGCCCGGAAAAAACCCGATACACTGGACCGTGGGAATACCGCCACGGGGGGTGGGGACAGGGGAGGGGGGTCTCCCCCCTCCCCTGCAACCCCACCCCCAGACGCGATATTCACTGGAAAACCGTGTTTGGGACGCCGACGAACGTGACTCTGTTTCCAATTAAATC		-	['ribosome biogenesis/translation initiation ATPase RLI']	['hypothetical protein']	154	372	1	-1
Methanoculleus marisnigri JR1, complete genome	15	GGGTGGGGACAGGGGAGGG	ACCGGAGCGTGATCGCCATCTGGTGCAAGTTGCAACAAACAAAACGACCGAAGCGAGGAAAAATCCCAATGTAGTGGACCGTGGGAGTATCGCCACGGGGGGGTGGGGACAGGGGAGGGGGGTCTCCCCCCTCCCCTGAAACCCCTCCCCAGACGCGATACCCCTCGAAATCCATGCCAGTTAATCGAAGGGCTGTCAGTTACGAGATACGACCAAAGG		-	['ferritin family protein']	['threonine--tRNA ligase']	297	245	-1	-1
Methanoculleus marisnigri JR1, complete genome	7	GGGTGGGGCTGACGGGGAGGG	GCCGTGAGAGGGGGTGCATGTGGATTTTTAGGGCTCGTGCTCGTGGCTATCCTGTCCATAACGTTCTTGGACACGGATTCCCCTGGGATATCGCGCTTGGGGGTGGGGCTGACGGGGAGGGGGGAGTATCCCCCCTCCCCTGTCCCCTCCCCCCTATGGCGATTCCACCACGGTCCACTGTACTGGAATTGCCGGGGAATACCCTGCCACGGCCCCGGAGA		+	['hypothetical protein']	['TIGR00303 family protein']	260	174	-1	1
Methanoculleus marisnigri JR1, complete genome	7	GGGTGGGGCTGACGGGGAGGG	TCGGGAGGAGCGAAGCGAGCGGCAGGGTTCGTTGCGGTTGACACGACATCCGAAGCGATAATAAATCCAAATACAGTGGACCGTGGGAGTATCGCCATTGGGGTGGGGCTGACGGGGAGGGGGTCTCCCCCTCCCCTGTCTCTACCCGTAAGGTTCTACCCGTAACCCCCACCCCGCCCGGCCTCCGGCCTCCTCCCCCGCCCCTGGGGCGGGGGCAGTGC		+	['6-phosphofructokinase']	['hypothetical protein']	223	429	1	-1
Methanoculleus marisnigri JR1, complete genome	7	GGGTGGGGCTGACGGGGAGGG	GCGCACCTTCGCACCTTCGGTGCTCAAACTCCGTTCCTGAGGGAACGTCGTTCTCCGGTGCTCGAACTCCCGCCGTGCCGCCGGTCGCTTATCGCCACTGGGGTGGGGCTGACGGGGAGGGGGTCTCCCCCTCCCCTGTCTCCACGTTGTAATGGATCTCTGTAACCCCCACCACCCGCGCTTCGCGCTCCTCCCGCCCCAGGGGGGCGGGCAGTGCGTGG		+	['flavodoxin family protein']	['hypothetical protein']	351	440	1	-1
Methanoculleus marisnigri JR1, complete genome	7	GGGTGGGGCTGACGGGGAGGG	GGCGATACTCCCACGAAATCCGTAACCCCGGAGCGGGCCGGGACGCCGCACTTCCTCTAACATCTTCTCGGACGGTGGACCGTGGGGGTATCGCCGTTGGGGGTGGGGCTGACGGGGAGGGGGCAAGACCCCCTCCCCTGTCTCTACCCGCAAGACTGTACCTGTGCCCCCACTCGAAGGCCTCCGGCCTCCTCCCCCTTCCTGCTGGGCGGGGGCAGTTC		+	['bifunctional ADP-dependent NAD(P)H-hydrate dehydratase/NAD(P)H-hydrate epimerase']	['DHH family phosphoesterase']	555	250	-1	1
Methanoculleus marisnigri JR1, complete genome	7	GGGTGGGGCTGACGGGGAGGG	CAGTCATGGCGATAGCCGGTGGAAAAAACATGGTTCGGGGCGCATACATCACATTTCCAGTATCTCCCCGGTGCAGTGGACCGTGAGGGTATCGCCACTGGGGTGGGGCTGACGGGGAGGGGGGACACGCCCCCCTCCCCTGTCTCTATCGCATATGGTTTCTCCCGGTATCACCCACCACTTCGGTATATCTGTAACCCCCACCCCGCCCGGCCTTCGGC		-	['radical SAM protein']	['alanine dehydrogenase']	476	250	1	-1
Methanoculleus marisnigri JR1, complete genome	7	GGGTGGGGCTGACGGGGAGGG	CAGTGATGGTTGAGAATACTGCAGTGCTGTTGATCGCCAATAGACCTGTTGAGACAAGAGAGTCCCAATACAGTGGACCGTGGTGGCTATCGCCACGTGGGGGTGGGGCTGACGGGGAGGGGGGAGCATCCCCCCTCCCCTGTCTCCACGTCGGAATGAATGTCTGTAACCCCCACCCCACCCGCGCTTCGCGCTCCTCCTCCGCACCTTCGGTGCTCATG		-	['DEAD/DEAH box helicase']	['PAS domain S-box protein']	346	173	1	-1
Methanoculleus marisnigri JR1, complete genome	7	GGGTGGGGCTGACGGGGAGGG	GTGGCGATAGCCGGTGGGAAGCCGTGTCCCGGGAGCGAGTTGGGATTCTGTTCTTTTTCGGGATCTCCCCATACTGTGGACCGTGGGGATATCGCCACGGGGGTGGGGCTGACGGGGAGGGGGCTCGCCCCCTCCCCTGTCTCTGCCTCGTGTCTTCAGTGTCCAGAATCAATTTCTACAGATAACTATACGCCTGTAACCTCCACTCGAAGACCTTCGGT		-	['methenyltetrahydromethanopterin cyclohydrolase']	['4Fe-4S dicluster domain-containing protein']	281	699	1	-1
Methanoculleus marisnigri JR1, complete genome	4	GGGAGGGGTTTCAGGGGAGGG	GCGTGGTACTTGCACTCCTGCGCTTGAAGACCTTTGGTCGTATCTCGTAACTGACAGCCCTTCGATTAACTGGCATGGATTTCGAGGGGTATCGCGTCTGGGGAGGGGTTTCAGGGGAGGGGGGAGACCCCCCTCCCCTGTCCCCACCCCCCCGTGGCGATACTCCCACGGTCCACTACATTGGGATTTTTCCTCGCTTCGGTCGTTTTGTTTGTTGCAAC		+	['ferritin family protein']	['threonine--tRNA ligase']	288	254	-1	-1
Methanoculleus marisnigri JR1, complete genome	4	GGGAGGGGTTTCAGGGGAGGG	AGCATTTCAGAATAGCTCAGGCGTCGCGAGGTGTGGTAAACAGAGTGACCAAACGAGGAAAACATCACGATGCAGTGGACCGTGGGGATATCGCGTCTGGGGGAGGGGTTTCAGGGGAGGGGGGAGCATCCCCCCTCCCCTGTCCCCAATTCGCACCTTTGGTGCTCAAACTCCTGTCCTTCGGACAGTCGTTCCCCTCATGGCGATATGCGACCGGCCCG		+	['AMP-binding protein']	['imidazole glycerol phosphate synthase subunit HisH']	225	312	1	-1
Methanoculleus marisnigri JR1, complete genome	4	GGGAGGGGTTTCAGGGGAGGG	GTGAATTGGTGGTCTTGGAATCTTTACGCTGGACGATCTTCTAGATGACCTCGTCTAGAATCGCTCCAGAGCACGGATTTCCATCGAATATCGCGTTTGGGGGAGGGGTTTCAGGGGAGGGGGATGCTCCCCCCTCCCCTGTCCCCACCCCCCGCTTGGCGATAGCCACCACGGTCCACTGCACCCGTATTGCGGGGAAAACTGGATCGTGTCTGTCCTTG		-	['hypothetical protein']	['4-alpha-glucanotransferase']	223	117	1	-1
Methanoculleus marisnigri JR1, complete genome	4	GGGAGGGGTTTCAGGGGAGGG	ACAGGAACCGATTGCAGAACGGGCTCTTCGATAGCACCTCAGAGCAGTAAGATCTCGATAAAAACCCGATCAACTGGACCGTGGTGGCTATCGCGTCTGGGGGAGGGGTTTCAGGGGAGGGGGGAGACCCCCCTCGAAACTCTTCGAGTTTCTCATGCTCGCTGCGCTCGCACTCCCCTTTGTCCCCACCCCCCCATGGCGATACCCCCTCGAAATCCGTA		-	['hypothetical protein']	['methyltransferase domain-containing protein']	230	190	1	-1
Methanoculleus marisnigri JR1, complete genome	14	GGGAGGGGCTGACGGGGAGGG	GAAGTGCTTATTTTTGAGTGACTCGCGCTTACGATGTGCCTGTTCTTTGACCATTGTCTCACATCCCCGGACACGGATTCCCATGGGCTATCGTCATTGGGGGAGGGGCTGACGGGGAGGGGGGAGCATCCCCCCTCCCCTGTCCCCACCCCCCAGGCGCGATATCCCCACGGTCCACTGCATCGGGCTTTGTCCTCGCTTTTGTTGTCACATCAACCGTG		+	['sugar-specific transcriptional regulator TrmB']	['DUF2284 domain-containing protein']	194	259	1	1
Methanoculleus marisnigri JR1, complete genome	14	GGGAGGGGCTGACGGGGAGGG	GGGCTCAGGAACGTTGCACCTTCGGCCAGTCACACTCACGTCTCGTTCTTGGGAGACCGCTTACCCCTATGCACGGATTTCTTGGGGATATCGCCACAGGGGGAGGGGCTGACGGGGAGGGGGGGTGCAGCCCCCCTCCCCTGTCTCTACCTGGTTTGAGGACACCGCTAACCCCCACCCCGCCCGGCCTTCGGCCTCCTCCTCCGCACCTTCGGTGCTCA		+	['hypothetical protein']	['ornithine carbamoyltransferase']	408	411	1	-1
Methanoculleus marisnigri JR1, complete genome	14	GGGAGGGGCTGACGGGGAGGG	CTTCGGTTGAATGTAATCCGAGATCCAGCGTGCATGAGTTTAGGTCATGAGGACATTTACACACCCCTTGGCACGGATTTCCCATGGATATCGCCATTGGGGGAGGGGCTGACGGGGAGGGGGGAGTATTCCCCCCTCGAAACTCTTCGAGTTTCTCATGCTCACTCCGTTCGCACTCCCCATTGTCCCCACCCCCCTCTCGGGGATAGCCACCACGGTCC		+	['methyltransferase domain-containing protein']	['molecular chaperone DnaJ']	232	262	-1	-1
Methanoculleus marisnigri JR1, complete genome	14	GGGAGGGGCTGACGGGGAGGG	CTGTGTACCTGGTGGTGCTCAAACTCATGTCCTGTGGGCAGGGGTTCCTATCTAAATCGTCTGTCCCTATGCACGGCTTTCGAGGGGATATCGCGTTTGGGGGAGGGGCTGACGGGGAGGGGGGAGTATTCCCCCCTCCCCTGTCCCCACCCCCCTCTCGGCGATAGCCCCACGGTTCACGGTACCGGGCTTGTTCCTCGCTTCGGCCATTTTGTCTGTCA		+	['glycosyltransferase']	['coenzyme F420-0:L-glutamate ligase']	182	293	1	1
Methanoculleus marisnigri JR1, complete genome	14	GGGAGGGGCTGACGGGGAGGG	GGATTGAGAGAGGAGGCTTGTGCTTCATCAGCGCAAACGATTCTCGGCCTCCGCCCAGTCGCCCTCCCATGCACAGATTTTGGGTGGATATCGCCATTGGGGGAGGGGCTGACGGGGAGGGGGGAGCATCCCCCCTCCCCTGTCTCCAACTCGTATCTACGATGCTCACGCTCTACGCTTCAGCCAATTGTTCCCTCACGAGTTGATAGCCGCAAGCCCCA		+	['hypothetical protein']	['hypothetical protein']	458	385	-1	1
Methanoculleus marisnigri JR1, complete genome	14	GGGAGGGGCTGACGGGGAGGG	GGCTCATGCTCCGGAAGTCCTATTCATCAGACTCACAGGTCAGTCGCAATTCGAGACGCTCATATCCTGTACACGGATTTCCACTGAATATCGCCATTGGGGGAGGGGCTGACGGGGAGGGGGGAGTATTCCCCCCTCCCCTGTCCCCACCCCCCTCCGTGGCGATATCCCCACAGTCCACTGTACAGAATCTTGCCACGTTCATACCCGTTCTGGCAATC		-	['hypothetical protein']	['MATE family efflux transporter']	182	287	1	-1
Methanoculleus marisnigri JR1, complete genome	14	GGGAGGGGCTGACGGGGAGGG	GCCTCTCGTGCTCCCGCCCCTGCACCTGACGGTGCTCAAGCTCCTGTCCTACGCGCAGTCTACATCCCGTGCACGGCTTCCCAGTGACTATCGCCATTTGGGGAGGGGCTGACGGGGAGGGGGGAATATTCCCCCCTCGAAACTCTTCGAGTTTCTCATGCTCACTCCGTTCGCACTCCCCATTGTCCCCACCCCCCTGCGTGGCGATAGCCACCACGGTC		-	['cobalt ECF transporter T component CbiQ']	['hypothetical protein']	264	339	1	1
Methanoculleus marisnigri JR1, complete genome	14	GGGAGGGGCTGACGGGGAGGG	GGGTGTGATGGTGACGGAAGCAATCGCCTTCTGCTGGTGAGTGAAACCGACGAGACGGTTGAAAGTCCGGTACACTGGACTGTGGGAGTATCGCCCCTGGGGGAGGGGCTGACGGGGAGGGGGGTTCGCCCCCCTCCCCTGTCTCTTCACAACAGCCAATACCCAAACTTTGCTCCCTCTAGACATTCTTTTTCTTCGGATGCAATATTGACTGGTTTAAG		-	['PspC domain-containing protein']	['excinuclease ABC subunit UvrB']	401	153	1	-1
Methanoculleus marisnigri JR1, complete genome	14	GGGAGGGGCTGACGGGGAGGG	AGTTGCGTAAGGCCATCTACGGATTTCGGGTTCAACTTTCGAAAACGCATCATAACTATGAGGAGGCCAGTACACTGGACCGTGGGGGTATCGCCATTGGGGGAGGGGCTGACGGGGAGGGGGGTGCAACCCCCCTCCCCTGTCTCTACCTTGTAATCGGACATCTGTGACCCCACCCCACCCGGCCTTCGGCCTCCTCCCCCGCCCCAGGGGGCGGGGGC		-	['endonuclease III']	['inorganic phosphate transporter']	330	227	1	-1
Methanoculleus marisnigri JR1, complete genome	14	GGGAGGGGCTGACGGGGAGGG	CGATAACATGAGCTCCGGCAGTGTAATTACGACCCCCTAACACAGAACTGTTGGACTCAGAGAGAGCCCCATGCACTGGACCGTGGGAGTATCGCCTTGGGGGAGGGGCTGACGGGGAGGGGGCATGCCCCCTCCCCTGTCTCAACTCTCAAAGATCTGTACTTCTCGTCACCCCACCCCACCCGCGCTTCGCGCTCCTCCCCCTTCCTGCGGGGCGGGGG		-	['uroporphyrinogen-III C-methyltransferase']	['dihydroxy-acid dehydratase']	290	282	1	1
Methanoculleus marisnigri JR1, complete genome	14	GGGAGGGGCTGACGGGGAGGG	CGGGGACCTGAAGACAGTCGTAGTTCGAACCCAAGGAACTCAGATGCTCCTGCTGTTGCGCATTCCCGGAAACGGATTTCCAGTGGATATCGCCACGCGGGGGAGGGGCTGACGGGGAGGGGGGAGCATCCCCCCTCCCCTGTCCCCACAGCGAAACCCTTCGGGTTTCTCGAACTCCTGCCGTTCCGGCAGTCGTTCCCCCCTTAGGGCGATACCCCCAC		-	['peptidylprolyl isomerase']	['fibronectin-binding domain-containing protein']	324	244	1	1
Methanoculleus marisnigri JR1, complete genome	14	GGGAGGGGCTGACGGGGAGGG	ACCCTATCTTTCGATAGCCTTTCTTGAAACAGATGAGACTCACGCTTACTTATAGCAAACGCGCTGGGGGACACGGATTTCCATCGGATATCGCCATTGGGGGAGGGGCTGACGGGGAGGGGGGAGCATCCCCCCTCCCCTGTCTCCAACCCGCACCTCCTGTGTTCGAACTCCGGCCGCTCGCTCCGCTCCCGCCCGTCGCAAGTCGAAAACGCTACGCG		-	['imidazole glycerol phosphate synthase subunit HisF']	['adenosylhomocysteinase']	265	369	-1	1
Methanoculleus marisnigri JR1, complete genome	14	GGGAGGGGCTGACGGGGAGGG	GATGTCGGATTTTAGGTTTAGATGACAACAAGTACTAGAACCTGGAATATTCTGTCCATCACTTGCCCTTCCACGGCTTTCCATCGGATATCGCCACGCGGGGAGGGGCTGACGGGGAGGGGGTGCAACCCCCTCTCCTGTCTCTACCCCGTAAAGCTTTACCTACGCCCCCCCACCGCCCGCGCTTCGCGCTCCTCCCACCCCCCTGGGGGGGTGGGCAG		-	['formylmethanofuran--tetrahydromethanopterin N-formyltransferase']	['hypothetical protein']	336	579	1	1
Methanoculleus marisnigri JR1, complete genome	14	GGGAGGGGCTGACGGGGAGGG	TGATGATGCACGGTCGCATTCTGTTTCTTGTACCTGAGGATTCGTGAACTCCACCAGCACATATGCCCGGCCACGGCTTTCCAGTGGATATCGCGTCTGGGGGAGGGGCTGACGGGGAGGGGGCTGGCCCCCTCCCCTGTCTCTACCCCGTAAGGTTCTACCTGTGACCCCACCCCGCCCGGCCTCCGGCCTCCTCCCCCGCCCCTTAGGGGCGGGGGGCA		-	['NAD(P)/FAD-dependent oxidoreductase']	['4Fe-4S dicluster domain-containing protein']	279	272	1	-1
Halorubrum lacusprofundi ATCC 49239 chromosome 1, complete sequence	4	GGGAGCAGGGAGTGGGGAGCGGG	TCGCCAGACGGTTTGGAACGATCGCGAAAAGAGGTGATGGTCGGCAGATTTTGATCGGCTGATCGCTGAGCGGGGAGCAGGGAGTGGGAAGTAGGAAGTGGGGAGCAGGGAGTGGGGAGCGGGAAGTGGGGAGCAGGGAGTGGGAAGTAGGAAGTGGGGAGCAGGGAGTGGGGAGCGGGAAGTGGGGAGCAGGGAGTGGGGAACGGGAAGTGGGGAGCAGGGA		+	['aspartate kinase']	['hypothetical protein']	280	260	-1	-1
Halorubrum lacusprofundi ATCC 49239 chromosome 1, complete sequence	4	GGGAGCAGGGAGTGGGGAGCGGG	GGCTGATCGCTGAGCGGGGAGCAGGGAGTGGGAAGTAGGAAGTGGGGAGCAGGGAGTGGGGAGCGGGAAGTGGGGAGCAGGGAGTGGGAAGTAGGAAGTGGGGAGCAGGGAGTGGGGAGCGGGAAGTGGGGAGCAGGGAGTGGGGAACGGGAAGTGGGGAGCAGGGAGTGGGGAGCGGGAAGTGGGGAGCAGGGAGTGGGGAGTGGGGAGCAGGGAGCAGGGA		+	['aspartate kinase']	['hypothetical protein']	336	204	-1	-1
Halorubrum lacusprofundi ATCC 49239 chromosome 1, complete sequence	4	GGGAGCAGGGAGTGGGGAGCGGG	TGGGGAGCGGGAAGTGGGGAGCAGGGAGTGGGAAGTAGGAAGTGGGGAGCAGGGAGTGGGGAGCGGGAAGTGGGGAGCAGGGAGTGGGGAACGGGAAGTGGGGAGCAGGGAGTGGGGAGCGGGAAGTGGGGAGCAGGGAGTGGGGAGTGGGGAGCAGGGAGCAGGGAGTGGGGAGCGGGAAGTGGGGAGTGGGGAGCAGGGAGTGGGGAGTGGGGAGCAGGGA		+	['aspartate kinase']	['hypothetical protein']	392	148	-1	-1
Halorubrum lacusprofundi ATCC 49239 chromosome 1, complete sequence	4	GGGAGCAGGGAGTGGGGAGCGGG	TGGGGAGCGGGAAGTGGGGAGCAGGGAGTGGGGAACGGGAAGTGGGGAGCAGGGAGTGGGGAGCGGGAAGTGGGGAGCAGGGAGTGGGGAGTGGGGAGCAGGGAGCAGGGAGTGGGGAGCGGGAAGTGGGGAGTGGGGAGCAGGGAGTGGGGAGTGGGGAGCAGGGAGTGGGGAGTGGAGAGAGGAGACGAGCGCGGACTACTCGTCAGAGATCCCTACTCGT		+	['aspartate kinase']	['hypothetical protein']	448	92	-1	-1
Halorubrum lacusprofundi ATCC 49239 chromosome 1, complete sequence	4	GGGAGTGGGGAGCGGGAAGTGGG	ACGGTTTGGAACGATCGCGAAAAGAGGTGATGGTCGGCAGATTTTGATCGGCTGATCGCTGAGCGGGGAGCAGGGAGTGGGAAGTAGGAAGTGGGGAGCAGGGAGTGGGGAGCGGGAAGTGGGGAGCAGGGAGTGGGAAGTAGGAAGTGGGGAGCAGGGAGTGGGGAGCGGGAAGTGGGGAGCAGGGAGTGGGGAACGGGAAGTGGGGAGCAGGGAGTGGGGA		+	['aspartate kinase']	['hypothetical protein']	287	253	-1	-1
Halorubrum lacusprofundi ATCC 49239 chromosome 1, complete sequence	4	GGGAGTGGGGAGCGGGAAGTGGG	CGCTGAGCGGGGAGCAGGGAGTGGGAAGTAGGAAGTGGGGAGCAGGGAGTGGGGAGCGGGAAGTGGGGAGCAGGGAGTGGGAAGTAGGAAGTGGGGAGCAGGGAGTGGGGAGCGGGAAGTGGGGAGCAGGGAGTGGGGAACGGGAAGTGGGGAGCAGGGAGTGGGGAGCGGGAAGTGGGGAGCAGGGAGTGGGGAGTGGGGAGCAGGGAGCAGGGAGTGGGGA		+	['aspartate kinase']	['hypothetical protein']	343	197	-1	-1
Halorubrum lacusprofundi ATCC 49239 chromosome 1, complete sequence	4	GGGAGTGGGGAGCGGGAAGTGGG	CGGGAAGTGGGGAGCAGGGAGTGGGAAGTAGGAAGTGGGGAGCAGGGAGTGGGGAGCGGGAAGTGGGGAGCAGGGAGTGGGGAACGGGAAGTGGGGAGCAGGGAGTGGGGAGCGGGAAGTGGGGAGCAGGGAGTGGGGAGTGGGGAGCAGGGAGCAGGGAGTGGGGAGCGGGAAGTGGGGAGTGGGGAGCAGGGAGTGGGGAGTGGGGAGCAGGGAGTGGGGA		+	['aspartate kinase']	['hypothetical protein']	399	141	-1	-1
Halorubrum lacusprofundi ATCC 49239 chromosome 1, complete sequence	4	GGGAGTGGGGAGCGGGAAGTGGG	CGGGAAGTGGGGAGCAGGGAGTGGGGAACGGGAAGTGGGGAGCAGGGAGTGGGGAGCGGGAAGTGGGGAGCAGGGAGTGGGGAGTGGGGAGCAGGGAGCAGGGAGTGGGGAGCGGGAAGTGGGGAGTGGGGAGCAGGGAGTGGGGAGTGGGGAGCAGGGAGTGGGGAGTGGAGAGAGGAGACGAGCGCGGACTACTCGTCAGAGATCCCTACTCGTCGGAGAT		+	['aspartate kinase']	['hypothetical protein']	455	85	-1	-1
Halorubrum lacusprofundi ATCC 49239 chromosome 1, complete sequence	4	GGGAAGTGGGGAGCAGGGAGTGGG	ATCGCGAAAAGAGGTGATGGTCGGCAGATTTTGATCGGCTGATCGCTGAGCGGGGAGCAGGGAGTGGGAAGTAGGAAGTGGGGAGCAGGGAGTGGGGAGCGGGAAGTGGGGAGCAGGGAGTGGGAAGTAGGAAGTGGGGAGCAGGGAGTGGGGAGCGGGAAGTGGGGAGCAGGGAGTGGGGAACGGGAAGTGGGGAGCAGGGAGTGGGGAGCGGGAAGTGGGGA		+	['aspartate kinase']	['hypothetical protein']	301	239	-1	-1
Halorubrum lacusprofundi ATCC 49239 chromosome 1, complete sequence	4	GGGAAGTGGGGAGCAGGGAGTGGG	GCAGGGAGTGGGAAGTAGGAAGTGGGGAGCAGGGAGTGGGGAGCGGGAAGTGGGGAGCAGGGAGTGGGAAGTAGGAAGTGGGGAGCAGGGAGTGGGGAGCGGGAAGTGGGGAGCAGGGAGTGGGGAACGGGAAGTGGGGAGCAGGGAGTGGGGAGCGGGAAGTGGGGAGCAGGGAGTGGGGAGTGGGGAGCAGGGAGCAGGGAGTGGGGAGCGGGAAGTGGGGA		+	['aspartate kinase']	['hypothetical protein']	357	183	-1	-1
Halorubrum lacusprofundi ATCC 49239 chromosome 1, complete sequence	4	GGGAAGTGGGGAGCAGGGAGTGGG	GCAGGGAGTGGGGAGCGGGAAGTGGGGAGCAGGGAGTGGGAAGTAGGAAGTGGGGAGCAGGGAGTGGGGAGCGGGAAGTGGGGAGCAGGGAGTGGGGAACGGGAAGTGGGGAGCAGGGAGTGGGGAGCGGGAAGTGGGGAGCAGGGAGTGGGGAGTGGGGAGCAGGGAGCAGGGAGTGGGGAGCGGGAAGTGGGGAGTGGGGAGCAGGGAGTGGGGAGTGGGGA		+	['aspartate kinase']	['hypothetical protein']	385	155	-1	-1
Halorubrum lacusprofundi ATCC 49239 chromosome 1, complete sequence	4	GGGAAGTGGGGAGCAGGGAGTGGG	GCAGGGAGTGGGAAGTAGGAAGTGGGGAGCAGGGAGTGGGGAGCGGGAAGTGGGGAGCAGGGAGTGGGGAACGGGAAGTGGGGAGCAGGGAGTGGGGAGCGGGAAGTGGGGAGCAGGGAGTGGGGAGTGGGGAGCAGGGAGCAGGGAGTGGGGAGCGGGAAGTGGGGAGTGGGGAGCAGGGAGTGGGGAGTGGGGAGCAGGGAGTGGGGAGTGGAGAGAGGAGA		+	['aspartate kinase']	['hypothetical protein']	413	127	-1	-1
Halomicrobium mukohataei DSM 12286, complete sequence	10	GGGCGAGGGCGAGGGCGAGGG	AGGTGATCGGCGACCTGCGCGAGGAAGACGAACTGGAGACGTTCCGAATCGGCCGGGAAAACGTCGTCACGCTCCCCGGCGTCGACCTCGCGAGTGACGTGGGCGAGGGCGAGGGCGAGGGTGAGGGCGAGGGCGAGGGCGAGGGCGAGGGCGAGGGCGAGGGCGAGGGCGAGGGCGAGGGCGAGGGCGAGGGCGAGGGCGAGGGCGAGGGCGAGGGCGAG		+			1112	241			in ['hypothetical protein']
Halomicrobium mukohataei DSM 12286, complete sequence	10	GGGCGAGGGCGAGGGCGAGGG	AAGACGAACTGGAGACGTTCCGAATCGGCCGGGAAAACGTCGTCACGCTCCCCGGCGTCGACCTCGCGAGTGACGTGGGCGAGGGCGAGGGCGAGGGTGAGGGCGAGGGCGAGGGCGAGGGCGAGGGCGAGGGCGAGGGCGAGGGCGAGGGCGAGGGCGAGGGCGAGGGCGAGGGCGAGGGCGAGGGCGAGGGCGAGGGCGAGGGCGAGGGCGAGGGCGAG		+			1136	217			in ['hypothetical protein']
Halomicrobium mukohataei DSM 12286, complete sequence	10	GGGCGAGGGCGAGGGCGAGGG	TCGGCCGGGAAAACGTCGTCACGCTCCCCGGCGTCGACCTCGCGAGTGACGTGGGCGAGGGCGAGGGCGAGGGTGAGGGCGAGGGCGAGGGCGAGGGCGAGGGCGAGGGCGAGGGCGAGGGCGAGGGCGAGGGCGAGGGCGAGGGCGAGGGCGAGGGCGAGGGCGAGGGCGAGGGCGAGGGCGAGGGCGAGGGCGAGGGCGAGGGCGAGGGCGAGGGCGAG		+			1160	193			in ['hypothetical protein']
Halomicrobium mukohataei DSM 12286, complete sequence	10	GGGCGAGGGCGAGGGCGAGGG	TCCCCGGCGTCGACCTCGCGAGTGACGTGGGCGAGGGCGAGGGCGAGGGTGAGGGCGAGGGCGAGGGCGAGGGCGAGGGCGAGGGCGAGGGCGAGGGCGAGGGCGAGGGCGAGGGCGAGGGCGAGGGCGAGGGCGAGGGCGAGGGCGAGGGCGAGGGCGAGGGCGAGGGCGAGGGCGAGGGCGAGGGCGAGGGCGAGGGCGAGGGCGAGGGCGAGGGCGAG		+			1184	169			in ['hypothetical protein']
Halomicrobium mukohataei DSM 12286, complete sequence	10	GGGCGAGGGCGAGGGCGAGGG	ACGTGGGCGAGGGCGAGGGCGAGGGTGAGGGCGAGGGCGAGGGCGAGGGCGAGGGCGAGGGCGAGGGCGAGGGCGAGGGCGAGGGCGAGGGCGAGGGCGAGGGCGAGGGCGAGGGCGAGGGCGAGGGCGAGGGCGAGGGCGAGGGCGAGGGCGAGGGCGAGGGCGAGGGCGAGGGCGAGGGCGAGGGCGAGGGCGAGGGCGAGGGCGAGGGCGAGGGCGAG		+			1208	145			in ['hypothetical protein']
Halomicrobium mukohataei DSM 12286, complete sequence	10	GGGCGAGGGCGAGGGCGAGGG	GTGAGGGCGAGGGCGAGGGCGAGGGCGAGGGCGAGGGCGAGGGCGAGGGCGAGGGCGAGGGCGAGGGCGAGGGCGAGGGCGAGGGCGAGGGCGAGGGCGAGGGCGAGGGCGAGGGCGAGGGCGAGGGCGAGGGCGAGGGCGAGGGCGAGGGCGAGGGCGAGGGCGAGGGCGAGGGCGAGGGCGAGGGCGAGGGCGAGGGCGAGGGCGAGGGCGAGGGCGAG		+			1232	121			in ['hypothetical protein']
Halomicrobium mukohataei DSM 12286, complete sequence	10	GGGCGAGGGCGAGGGCGAGGG	GCGAGGGCGAGGGCGAGGGCGAGGGCGAGGGCGAGGGCGAGGGCGAGGGCGAGGGCGAGGGCGAGGGCGAGGGCGAGGGCGAGGGCGAGGGCGAGGGCGAGGGCGAGGGCGAGGGCGAGGGCGAGGGCGAGGGCGAGGGCGAGGGCGAGGGCGAGGGCGAGGGCGAGGGCGAGGGCGAGGGCGAGGGCGAGGGCGAGGGCGAGGGCGACGAGCCGTAGAAC		+			1256	97			in ['hypothetical protein']
Halomicrobium mukohataei DSM 12286, complete sequence	10	GGGCGAGGGCGAGGGCGAGGG	GCGAGGGCGAGGGCGAGGGCGAGGGCGAGGGCGAGGGCGAGGGCGAGGGCGAGGGCGAGGGCGAGGGCGAGGGCGAGGGCGAGGGCGAGGGCGAGGGCGAGGGCGAGGGCGAGGGCGAGGGCGAGGGCGAGGGCGAGGGCGAGGGCGAGGGCGAGGGCGAGGGCGAGGGCGAGGGCGAGGGCGACGAGCCGTAGAACTCCCATATAAACCCATCGACGTTT		+			1280	73			in ['hypothetical protein']
Halomicrobium mukohataei DSM 12286, complete sequence	10	GGGCGAGGGCGAGGGCGAGGG	GCGAGGGCGAGGGCGAGGGCGAGGGCGAGGGCGAGGGCGAGGGCGAGGGCGAGGGCGAGGGCGAGGGCGAGGGCGAGGGCGAGGGCGAGGGCGAGGGCGAGGGCGAGGGCGAGGGCGAGGGCGAGGGCGAGGGCGAGGGCGAGGGCGAGGGCGAGGGCGACGAGCCGTAGAACTCCCATATAAACCCATCGACGTTTCGAGCGGGAGAGACGGACGATCAA		+			1304	49			in ['hypothetical protein']
Halomicrobium mukohataei DSM 12286, complete sequence	10	GGGCGAGGGCGAGGGCGAGGG	GCGAGGGCGAGGGCGAGGGCGAGGGCGAGGGCGAGGGCGAGGGCGAGGGCGAGGGCGAGGGCGAGGGCGAGGGCGAGGGCGAGGGCGAGGGCGAGGGCGAGGGCGAGGGCGAGGGCGAGGGCGAGGGCGAGGGCGACGAGCCGTAGAACTCCCATATAAACCCATCGACGTTTCGAGCGGGAGAGACGGACGATCAAGCGATAGGCCGTCGCAGTCGTGCG		+			1328	25			in ['hypothetical protein']
Natrialba magadii ATCC 43099, complete sequence	4	GGGTTCGGGTTCGGGTTCGGG	CGTCTGCAGGAGAGACGGTGTCTGTCTCTGTCGTGCCAGCCGCCATTCCATCCGACTCAGCCGTCTCGGCCGGCGATTCTGCCGGTGGTGTCGGCGGTTCGGGTTCGGGTTCGGGTTCGGGTTCGGCCGCAGCCCCTGGTTCGGGTGACGGTGGCTCCGGCGCAGGATCCGTTTCGTGCGGTGATATTTCGTCGCCGGCCTGTTCCCTGGAATCGGAACGT		+			579	477			in ['hypothetical protein']
Natrialba magadii ATCC 43099, complete sequence	4	GGGTTCGGGTTCGGGTTCGGG	GGGTGGCTGTTACGTTCGTATTCGCCTTCTTGTCTGCTCGTCTGTTCGTCTTCTCAGACCAGTCGTGTCTCTAGACTGATTCGGATCCACGTCCGCGTTCGGGTTCGGGTTCGGGTTCGGGTTCGGGTTCGGGTTCGGGTTCGGGTTCGGGTTCGGGTTCGGGTTCGGGTTCACATCCACGTTCACACCCGCCTTCATCGACCAGAGTGTAGAGTACAGCA		+			23	52			in ['endoglucanase']
Natrialba magadii ATCC 43099, complete sequence	4	GGGTTCGGGTTCGGGTTCGGG	CCTTCTTGTCTGCTCGTCTGTTCGTCTTCTCAGACCAGTCGTGTCTCTAGACTGATTCGGATCCACGTCCGCGTTCGGGTTCGGGTTCGGGTTCGGGTTCGGGTTCGGGTTCGGGTTCGGGTTCGGGTTCGGGTTCGGGTTCGGGTTCACATCCACGTTCACACCCGCCTTCATCGACCAGAGTGTAGAGTACAGCACACGATCGACACACAGCCTGTCGT		+			47	28			in ['endoglucanase']
Natrialba magadii ATCC 43099, complete sequence	4	GGGTTCGGGTTCGGGTTCGGG	TCTTCTCAGACCAGTCGTGTCTCTAGACTGATTCGGATCCACGTCCGCGTTCGGGTTCGGGTTCGGGTTCGGGTTCGGGTTCGGGTTCGGGTTCGGGTTCGGGTTCGGGTTCGGGTTCGGGTTCACATCCACGTTCACACCCGCCTTCATCGACCAGAGTGTAGAGTACAGCACACGATCGACACACAGCCTGTCGTCTCGAGTGCGTATCGCATCACAAA		+			71	4			in ['endoglucanase']
Methanolacinia petrolearia DSM 11571, complete sequence	5	GGGAGGGTCATAGGGAGGG	CAATCAGATACCTGCGAAATTGCGATAGCCCTGCCTGGATGAAGGTTTGGAGCAAGAGGGGATGCTTGTCCATCCCCGATTGCGACTTATCGCGATGAGGGGGAGGGTCATAGGGAGGGGGATTCTCCCCCCTCCCTTAATAGATTGAATTTAATCTGATACTCACTTAAAATTGAAAATTATAAAATCAGCAGGGCCTTAGTCTGTGCGAAATTTTCA		+	['GTP-dependent dephospho-CoA kinase family protein']	['30S ribosomal protein S24e']	190	507	1	1
Methanolacinia petrolearia DSM 11571, complete sequence	5	GGGAGGGTCATAGGGAGGG	TCTATTGGAAAACGGAAAGTAAGTTATAAACAGTGGCTAAAAATATTCACGGAGCAGGAGGGACACTCGCCTGTCCCGACTGCGACCTATCGCCGTGAGAGGGAGGGTCATAGGGAGGGGGAATCGTCCCCCTCCCTTCCCTGTATGATTTGAATTTTTTCAGGAATTTATTTGGGCGTAAGCCCCGGACGGGGAGAAAAATTTTGGAAAACGTAAAAT		+	['hypothetical protein']	['type II toxin-antitoxin system HicB family antitoxin']	362	187	-1	1
Methanolacinia petrolearia DSM 11571, complete sequence	5	GGGAGGGTCATAGGGAGGG	GTGAATCATAATAATAGCCTTGATAATTGTATTGTGATATTGGAAACAACAGGAGAAAAGGGGATGCTTGCCCATCCCCTTTGCGACTTATCGCAATCCGGGGAGGGTCATAGGGAGGGGGAATCTTCCCCCTCCCTTTTGGTGTCTTACAAGGTTATTCCCTTCCCCCTCCGGAAATCCTAACTTGTCAAATCTTATTTCACATTACATTCATATTTT		+	['TIGR03663 family protein']	['hypothetical protein']	462	138	1	1
Methanolacinia petrolearia DSM 11571, complete sequence	5	GGGAGGGTCATAGGGAGGG	AAAGGGCATAAGCCCCCTCCGGGGGCAGCCCCAAACGCAAATTTTCGAGGAGCAGGAGGGGATGCTTGTCCATCCCTGACTGCGACCTATCGCAGTGAGGGGGAGGGTCATAGGGAGGGGGAACCCTCCCCCTTCCTATATAACAATAAAACCTGAAATTTTTCCAAACCATTGAAATTTAAAAAATATTTCCCAAAGGCAACCCTTGCGCAAGTTCGC		+	['class IV adenylate cyclase']	['metallophosphoesterase']	147	435	1	-1
Methanolacinia petrolearia DSM 11571, complete sequence	5	GGGAGGGTCATAGGGAGGG	AGGGTAGCCTCGGCCGGGAATATAAAAATTAAATCCAATTGCAAAAAACAGGAGCCGGAGGGATGCTCGCCCATCCCGACGGCGACCTATCGCCACGAGGGGGAGGGTCATAGGGAGGGAGAATCATCCCCCTCCCTGAATAAAATCAAAATGTCAAAACTTCGGTTAAAAAAATTAAAAAAAAACTACTTCCTTAAATTGCCAATCATCTCTTTCATA		-	['DUF4405 domain-containing protein']	['4Fe-4S dicluster domain-containing protein']	66	348	1	-1
Methanolacinia petrolearia DSM 11571, complete sequence	7	GGGAGGGTTCAAGGGAGGG	TAGCCTCGGCCGGGAAAACATTTTGAAAGGTACCCGAAAAAACTTTTTGGAGCAAAAGGGGATGCTTGTCCATCCCCTTTGCGACTTATCACGATAGAGGGGGAGGGTTCAAGGGAGGGGGAAACCTCCCCCTCCCTGTATTCTGATAAAATAGTTTATGTTTTGTTTTAGTATGCAAAAAGACTCTAAAATTTAAAAAGATCCAAAAAAAATTATTTT		+	['redox protein']	['dihydroxy-acid dehydratase']	241	93	1	-1
Methanolacinia petrolearia DSM 11571, complete sequence	7	GGGAGGGTTCAAGGGAGGG	AAACTTACTGGGAACGTAAAATAAGTTTTAGAAGGTGGTCCAAAAATTCACGGAGCCGGAGGGATGCCTGTCCATCCCGACGGTGACTATCGCCACGAGGGGGAGGGTTCAAGGGAGGGGGAAACCTCCCCCTCCCTGTATCTATTTCAAATTTTTTAATGTCATAACCCCCTTCCGGGCACCCCTCTGCTTAATTCCTTTCGCGAATTTTCGCAATGG		+	['hypothetical protein']	['hypothetical protein']	359	392	1	-1
Methanolacinia petrolearia DSM 11571, complete sequence	7	GGGAGGGTTCAAGGGAGGG	GGTGGCAAAGGATCATCCCGGCTTTTGAAACGTTAAAAAAGAAAATTCACGGAGCCGGAGGGATGCTCGCCCATCCCGACGGCGACCTATCGCCACGAGGGGGAGGGTTCAAGGGAGGGGGAAATCATCCCCCTCCCTGTAAATTATCTGTCCATTAATTTATCCAAAGTCTCGAAAGGGCAACAGTCCTTCGGTTGCCTCCCCGTCGTTCGAAAATTT		+	['hypothetical protein']	['hypothetical protein']	651	100	1	-1
Methanolacinia petrolearia DSM 11571, complete sequence	7	GGGAGGGTTCAAGGGAGGG	TTTTCAGGAATTTGTTTGGGCATAAGCCCCTCCGGGGGAGAGAAGAAAACCGGAGCCGAAGGGATGCCTGTCCATCCCGACGGCGACTATCGCCACGAGGGGGAGGGTTCAAGGGAGGGGGAAATCATCCCCCTTCCTGTATCTATTCCAAAACTTTGAGAGGGCATAAGCCCCCTTACCCTGTATAATTTAGATTTGGAATTTTTCAGGAATTTATTT		+	['hypothetical protein']	['fructose-1,6-bisphosphatase']	240	520	-1	1
Methanolacinia petrolearia DSM 11571, complete sequence	7	GGGAGGGTTCAAGGGAGGG	AAACTTTTGGAAAACGTAAAATAAGTTTTAGAAGGTGGTCCAAATATTCACGGAGCCGGAGGGATGCTTGCCCATCCCAACGGTGACTATCGCGACGAGGGGGAGGGTTCAAGGGAGGGGGAAATCATCCCCCTCCCTGTATTCCAAAACTTTGAGAGGGCCTAAGCCCCTTTGGGGCAACCCGGTGCTCAGTTCGCTACGCGAACTTTCGCAAAGATG		-	['biotin--[acetyl-CoA-carboxylase] ligase']	['biotin transporter BioY']	348	416	1	1
Methanolacinia petrolearia DSM 11571, complete sequence	7	GGGAGGGTTCAAGGGAGGG	GAGATCTATCAGAAAACGTAAAACAAGTTATAAGAAGCAGCCCAAAAAAACGGAGCCGGAGGGATGCTTGCCCATCCCGACGGTGACTATCGCCATGAGGGGGAGGGTTCAAGGGAGGGGGAAATCATCCCCCTCCCTGTATATATTCCAAAACTTTGAAAGGGGCTTATGCCCCCACAATAATACAATCCAAAAAAAAATCAAATAGGAGTGCAGTCC		-	['biotin--[acetyl-CoA-carboxylase] ligase']	['biotin transporter BioY']	81	683	1	1
Methanolacinia petrolearia DSM 11571, complete sequence	7	GGGAGGGTTCAAGGGAGGG	TCAGGGAATCAAAACCCGTTTTTAGTGGATCAACTTAATGGAGTTCACTTGGAGCAGGAGGGATGCTTGCTCATCCCGACTGCGACCTATCGCCATGAGGGGGAGGGTTCAAGGGAGGGGGGAACTTCACCCTCCCTATAAATCATTAAACAAAGAGGAGATTTCAACTACGATTCCTGCACTCGCACCTTCCGATCGTAAAAAAAACAACCAGCGAAA		-	['MFS transporter']	['PKD domain-containing protein']	44	373	1	-1
Methanolacinia petrolearia DSM 11571, complete sequence	7	GGGAGGGTCACAGGGAGGG	TTTAGAATCTGAAGTGGTTCTAGAGGATCAGTCGAAAAAGGAACTCTCTTGGAGCCGGAGGGATGCTTGCCCATCCCGACGGCGACCTATCGCCATGAGAGGGAGGGTCACAGGGAGGGGGGAAACCTCCCCCTCCCTTGTACATGATGGCGGATTCAAAGTTTCCAATCTCACAGAGATAAATTAATTCAAATCAAGAAAAAAATCCAAAATTTGGGT		+	['chloride channel protein']	['formate dehydrogenase subunit beta']	280	223	1	-1
Methanolacinia petrolearia DSM 11571, complete sequence	7	GGGAGGGTCACAGGGAGGG	AGATTACGATAAAAATCTACCACAATTTTGAATTGAATAAAATTCTTCACGGAACGGGAGGGATGCTCGACCATCCCGACCGCGACCTATCGCCATGAGGGGGAGGGTCACAGGGAGGGGGAATCTTCCCCCTCCCTTCAAAAGACCTGAAAATAAATTATCCGTACCCGGTTATCTCATATTTTATCTCGGTGGACTTTTCCACGCACTCTGCCCCGT		+	['ABC-ATPase domain-containing protein']	['thioredoxin family protein']	426	38	-1	-1
Methanolacinia petrolearia DSM 11571, complete sequence	7	GGGAGGGTCACAGGGAGGG	GCTACCCATCCGGGTAGCCTCGGCCGGGGAGAAAAAAACAAAGGGGTACCGGAGCCGGAGGGATGCTTGCCCATCCCGAAGGCGACCTATCGCCATGTGGGGGAGGGTCACAGGGAGGGGGAACCTTCCCCCTCCCTTAATCCGAATATTTTTTCAGGATAGATCCAACTTCTCTAAATCAAAAAAAAGGTGAAGAAATTTACTCAGAAAATTCGTCTA		+	['cobalt-precorrin-7 (C(5))-methyltransferase']	['ATP-binding cassette domain-containing protein']	239	80	1	-1
Methanolacinia petrolearia DSM 11571, complete sequence	7	GGGAGGGTCACAGGGAGGG	TATGAATCTGATGCGGTTTTTAGAGAGATCAACTGGACCTGACTTTTTTGGAGCATGAGGGGACGCTCGTCCGTCCCCGAGTGCGACCTATCGCAACGGGGGGAGGGTCACAGGGAGGGGGAGATCCCCCTCCCTTTCAGACACTCTCGCGAGGATTTTCCAAGGGGCTTATGCCCTTTTCATAATTCAAAAAAATCCCAAACCTCAATATTACACAGA		-	['TIGR00725 family protein']	['isoleucine--tRNA ligase']	117	613	-1	1
Methanolacinia petrolearia DSM 11571, complete sequence	7	GGGAGGGTCACAGGGAGGG	GGAATTACTTTTCTGAGATAAACCGGGAGAAAACAAAAATGAAGTTTACCGGAGCGGGAGGGACGCTCGTCCGTCCCGGGTGCGACCTATCGCGACGAGGGGGAGGGTCACAGGGAGGGGGAATCGTCCCCCTCTCCTGAAAATCTAGTAAATTATTTTTTGCTGTAAAAGTCCCCGTGAGTTTCATCATTCCTGTGTGATGGGCTCTCCATCATGAGG		-	['hypothetical protein']	['PAS domain-containing protein']	560	330	-1	-1
Methanolacinia petrolearia DSM 11571, complete sequence	7	GGGAGGGTCACAGGGAGGG	CCTTCGGTTGCCTCGGCCGGGAGGGAGCTATTATGATTGTTATTATTTCTGGAGCCGGAGGGACGCTTGCCCGTCCCGAAGGCGACCTATCGCCACGAGGGGGAGGGTCACAGGGAGGGGGAAACTTCCCCCTCCCTTCACACAATCAGATATTACGACTCCCTTATGAAAATTAAGAATAGCATTTTTTCCGGAGACCGGTCCTCTCAAAGCGCCAAT		-	['geranylgeranylglycerol-phosphate geranylgeranyltransferase']	['phosphopantetheine adenylyltransferase']	136	411	-1	1
Methanolacinia petrolearia DSM 11571, complete sequence	7	GGGAGGGTCACAGGGAGGG	TGAACTCAGGACTTTGTGCTTTTGTGATAGATGATCTCCGGCAAAAAAAAGGAGCAGGAGGGATGCTCGTCCATCCCTCCTGCGACATATCGCGATAGGGGGGAGGGTCACAGGGAGGGGGACCTCCCCCTCCCTGAACTAAATTCTAAAATCAATATCTTGATCTCTGTTTCCGTTCTCTTCTTGCAGGTTCAAAGGAAACCTCGTTCCCGCGAATCG		-	['DEAD/DEAH box helicase']	['DNA polymerase IV']	32	268	1	-1
Methanolacinia petrolearia DSM 11571, complete sequence	4	GGGAGGGTTGAAGGGAGGG	ACTGTTTCACGTAAATCACAACGTGATTTTCATGTAAAACCACACTCCACAGCAAGCGGGGATGCTTGCCCATCCACGCTTGCGACATATCGCGATTGGGGGGAGGGTTGAAGGGAGGGGGATCTCCCCCTCCCTGTAAGAAAATGACTACGATTCAGAATACTCCCCGAAAATAACCTTCACTCGTCCCACCTGTCCGTCTTCAAGCCGGACTTTAAT		+	['phosphoribosyltransferase']	['YwbE family protein']	326	28	-1	-1
Methanolacinia petrolearia DSM 11571, complete sequence	4	GGGAGGGTTGAAGGGAGGG	TCAAAACACACTGATATTTTTCAAATTAATTTCGGATTAATAATATTTCTTGGAGCCGGAGGGATGCTTGTCCATCCCGACGGCGACCTATCGCCACAGGGGGAGGGTTGAAGGGAGGGGGAGAATCCCTCGCCCTTCTCAAAATGAAAAAATCCCATCCTAAGGCAACCCTTGCGCAGTTCGCTTCGCGAACACGCCCTGACCTCAGGGCTTCGCGCT		-	['2TM domain-containing protein']	['winged helix-turn-helix transcriptional regulator']	676	339	-1	1
Methanolacinia petrolearia DSM 11571, complete sequence	4	GGGAGGGTTGAAGGGAGGG	AGGAAGATCGAAGCGATTTGAAAATTGAAAACCAATTTAAAAAAATTATCAAACCGGAACTTCAAGAATGTATCTCCTTGCGACCTATCGCCACGGCAGGGGGAGGGTTGAAGGGAGGGGGAAACCCCTCCCCCTCCCTTTCTATATCATAGTGGAGGATTTTTCCAATGGCAACCCTTGCGCAAGTTCGCTTCGCGAACACGCCCTGACCTCAGGGCT		-	['GNAT family N-acetyltransferase']	['hypothetical protein']	322	98	1	-1
Methanolacinia petrolearia DSM 11571, complete sequence	4	GGGAGGGTTGAAGGGAGGG	CTGAAAAAGAGGCTCCTGCGGGAGCTGAGTGATTTTTTAATTCTCTTTTTTGGAGCCGGAGGGATGCTTGCCCGTCCCGACGGCGACTTATCGCAATGGGGGGAGGGTTGAAGGGAGGGGAACTCCCCTCCCTTCTCATAATGAAAATCAAATGTATCATATCATGGAGTCAAAGGTGTAGTATTTGGAAAGAATTTGACATTGGTATCATATACCAGG		-	['type II toxin-antitoxin system HicA family toxin']	['4Fe-4S dicluster domain-containing protein']	683	87	-1	-1
Halogeometricum borinquense DSM 11551 plasmid pHBOR01, complete sequence	7	GGGAAGGGAAGGGAAGGG	CAGAGAGATTTCTTCGTAACAGACGAAACGAGGGGGGTGGGGTAAGATAGTGTAGGATTCAGTTGGGTGAGAGTATGGTCTTGGTGAGATGATAGTCGAAGGGAAGGGAAGGGAAGGGAAGGGAAGGGAAGGGAAGGGAAGGGAAGGGAAGGGAAGGGAAGGGAAATGAGAAAAGAAAGCTGAGCGGAGAAGACAAATGAGGGGGCTAAACAGGAGGG		+	['HEAT repeat domain-containing protein']	['AAA family ATPase']	310	122	-1	-1
Halogeometricum borinquense DSM 11551 plasmid pHBOR01, complete sequence	7	GGGAAGGGAAGGGAAGGG	AGACGAAACGAGGGGGGTGGGGTAAGATAGTGTAGGATTCAGTTGGGTGAGAGTATGGTCTTGGTGAGATGATAGTCGAAGGGAAGGGAAGGGAAGGGAAGGGAAGGGAAGGGAAGGGAAGGGAAGGGAAGGGAAGGGAAGGGAAATGAGAAAAGAAAGCTGAGCGGAGAAGACAAATGAGGGGGCTAAACAGGAGGGAGGAGACGAGCGACGAGTAG		+	['HEAT repeat domain-containing protein']	['AAA family ATPase']	330	102	-1	-1
Halogeometricum borinquense DSM 11551 plasmid pHBOR01, complete sequence	7	GGGAAGGGAAGGGAAGGG	GGTAAGATAGTGTAGGATTCAGTTGGGTGAGAGTATGGTCTTGGTGAGATGATAGTCGAAGGGAAGGGAAGGGAAGGGAAGGGAAGGGAAGGGAAGGGAAGGGAAGGGAAGGGAAGGGAAGGGAAATGAGAAAAGAAAGCTGAGCGGAGAAGACAAATGAGGGGGCTAAACAGGAGGGAGGAGACGAGCGACGAGTAGAATTACTTACGCTCTCGTTC		+	['HEAT repeat domain-containing protein']	['AAA family ATPase']	350	82	-1	-1
Halogeometricum borinquense DSM 11551 plasmid pHBOR01, complete sequence	7	GGGAAGGGAAGGGAAGGG	GCTCCGAACGGATCAGTGTCAGCCATAGTAGAACTTGGACAAGTACCAGTATCAACCTCGTGCCGAATCTAATCGGGTGAGAATAACCCGGGTACTCGAAGGGAAGGGAAGGGAAGGGAAGGGAAGGGAAGGGAAGGGAAGGGAAGGGAAGGGAAGGGAAGGGAAGGGAAGGGAAGGGAAATGAGAAAAGAGACTCAGGACGACGTTTCTGTCTCGTT		-	['AMP-binding protein']	['aconitate hydratase']	76	92	1	1
Halogeometricum borinquense DSM 11551 plasmid pHBOR01, complete sequence	7	GGGAAGGGAAGGGAAGGG	AGCCATAGTAGAACTTGGACAAGTACCAGTATCAACCTCGTGCCGAATCTAATCGGGTGAGAATAACCCGGGTACTCGAAGGGAAGGGAAGGGAAGGGAAGGGAAGGGAAGGGAAGGGAAGGGAAGGGAAGGGAAGGGAAGGGAAGGGAAGGGAAGGGAAATGAGAAAAGAGACTCAGGACGACGTTTCTGTCTCGTTTTCGGCTTCGTCCTGCAGTT		-	['AMP-binding protein']	['aconitate hydratase']	56	112	1	1
Halogeometricum borinquense DSM 11551 plasmid pHBOR01, complete sequence	7	GGGAAGGGAAGGGAAGGG	AAGTACCAGTATCAACCTCGTGCCGAATCTAATCGGGTGAGAATAACCCGGGTACTCGAAGGGAAGGGAAGGGAAGGGAAGGGAAGGGAAGGGAAGGGAAGGGAAGGGAAGGGAAGGGAAGGGAAGGGAAGGGAAGGGAAATGAGAAAAGAGACTCAGGACGACGTTTCTGTCTCGTTTTCGGCTTCGTCCTGCAGTTCGGTTCGGCGAATCTTTCCG		-	['AMP-binding protein']	['aconitate hydratase']	36	132	1	1
Halogeometricum borinquense DSM 11551 plasmid pHBOR01, complete sequence	7	GGGAAGGGAAGGGAAGGG	TGCCGAATCTAATCGGGTGAGAATAACCCGGGTACTCGAAGGGAAGGGAAGGGAAGGGAAGGGAAGGGAAGGGAAGGGAAGGGAAGGGAAGGGAAGGGAAGGGAAGGGAAGGGAAGGGAAATGAGAAAAGAGACTCAGGACGACGTTTCTGTCTCGTTTTCGGCTTCGTCCTGCAGTTCGGTTCGGCGAATCTTTCCGGTTACCGTTTTCGGGAGTTC		-	['AMP-binding protein']	['aconitate hydratase']	16	152	1	1
Halobiforma lacisalsi AJ5 chromosome, complete genome	6	GGGAACGGGAACGGGAACGGG	CCGTGTATGCGGTCGTTACGACGCCGTAGGCGACCCCGACCCGGACAGGTTTTCGAGGCGAGCCATTGGGCGGGCGACAGGTGGGTATCGGCTCGAGAACGGGAACGGGAACGGGAACGGGAACGGGAACGGGAACGGGAACGGGAACGGGAACGGGAACGGGAACGGGAACGGGAACGGGAACGGGAACGGGAACGGGAATGGACCGCGACGTTCCTCCG		+	['PadR family transcriptional regulator']	['hypothetical protein']	407	149	1	-1
Halobiforma lacisalsi AJ5 chromosome, complete genome	6	GGGAACGGGAACGGGAACGGG	CGTAGGCGACCCCGACCCGGACAGGTTTTCGAGGCGAGCCATTGGGCGGGCGACAGGTGGGTATCGGCTCGAGAACGGGAACGGGAACGGGAACGGGAACGGGAACGGGAACGGGAACGGGAACGGGAACGGGAACGGGAACGGGAACGGGAACGGGAACGGGAACGGGAACGGGAATGGACCGCGACGTTCCTCCGAAAAAGCAGTACAAAGGCGGATCG		+	['PadR family transcriptional regulator']	['hypothetical protein']	431	125	1	-1
Halobiforma lacisalsi AJ5 chromosome, complete genome	6	GGGAACGGGAACGGGAACGGG	GTTTTCGAGGCGAGCCATTGGGCGGGCGACAGGTGGGTATCGGCTCGAGAACGGGAACGGGAACGGGAACGGGAACGGGAACGGGAACGGGAACGGGAACGGGAACGGGAACGGGAACGGGAACGGGAACGGGAACGGGAACGGGAACGGGAATGGACCGCGACGTTCCTCCGAAAAAGCAGTACAAAGGCGGATCGTCCCGCCGATTCTCTCCGTAGGAG		+	['PadR family transcriptional regulator']	['hypothetical protein']	455	101	1	-1
Halobiforma lacisalsi AJ5 chromosome, complete genome	6	GGGAACGGGAACGGGAACGGG	GGCGACAGGTGGGTATCGGCTCGAGAACGGGAACGGGAACGGGAACGGGAACGGGAACGGGAACGGGAACGGGAACGGGAACGGGAACGGGAACGGGAACGGGAACGGGAACGGGAACGGGAACGGGAATGGACCGCGACGTTCCTCCGAAAAAGCAGTACAAAGGCGGATCGTCCCGCCGATTCTCTCCGTAGGAGCCTAGCTGTCGTCCTCGTCGTCCT		+	['PadR family transcriptional regulator']	['hypothetical protein']	479	77	1	-1
Halobiforma lacisalsi AJ5 chromosome, complete genome	6	GGGAACGGGAACGGGAACGGG	TACTTCTCCTGGACGGGGGACGCGGATTTCGCGATCGTGATCCGGACTGCGACGGTCGAGGAGGGCGTAACGCTACCCGACGCGGACGGACGACAGAAACGGGAACGGGAACGGGAACGGGATCGCATCACGGTCCAGGCCGGCGCCGGACTGGTGGCCGACAGCGACCCCGAAAGCGAGTACGAGGAGACCGAGAAGAAGATGGGCGGCGTCCTCGCCGC		+			1552	179			in ['anthranilate synthase component I']
Halobiforma lacisalsi AJ5 chromosome, complete genome	6	GGGAACGGGAACGGGAACGGG	CGGACGATCGGGATCAACGCCGGCATCTTCGTGTTGCTGCTCGGACTCGTGCTCTCGATGTACGGGAACGTGTTGCGGGCGCGGTACCTGCGCCAGCGACGGGAACGGGAACGGGAACGGGAACGACAGCCCTCGGGGACGGCCGCCGACGGCGGCGACCCTGGCGGAACGGCGCGATCCGACGGCGGCGAACCATCGGAACGGGACGAACGCGGCGACCC		-			967	134			in ['cytochrome b/b6 domain-containing protein']
Halobiforma lacisalsi AJ5 chromosome, complete genome	4	GGGACGGGGACGGGGACGGG	GGGCTCGAGGGGACGGCGGAGGCGGACCGCCAGTTGGGGGAGCCCGACGAGGACCGCGATCACGGCCGCGAGCGAGGAGAGGGGGCCGAACACGACCACGGGGACGGGGACGGGGACGGGGACGGGGACGGCGACGGCGACGGCGACGACGGTGCCCACGTCGACCACTCGGACCACGAGGAACTGTTCAAACGCCGGTTCTTCGTCTGTTTCGTCCTCG		+			273	2082			in ['heavy metal translocating P-type ATPase']
Halobiforma lacisalsi AJ5 chromosome, complete genome	4	GGGACGGGGACGGGGACGGG	CGTCTACGACCTGATCGAGAAACGCAAGCGAAACCCGACGGAGCGAGACGTCATCTCGAAGCTCCTCGAGGGCGACGAAGGCGGGGACGGCCCGGGAACAGGGACGGGGACGGGGACGGGGACGGGGACGGGGATGTCCGTCGACCAGATCCGCGACGAGGTCGTCACGCTCCTGCTGGCGGGCCACGAGACGACGGCCCTGTCGCTAACGCTTACCTTC		+			752	628			in ['cytochrome P450']
Halobiforma lacisalsi AJ5 chromosome, complete genome	4	GGGACGGGGACGGGGACGGG	ACCGGGTTCGAGGACGCTATTCTGGTCGCTCTCGAGGCCGAAGGCTCGGACCTCTGTCACGAGCTGGTGCTCGAGGGAATCGAACTCGAGGAGCAGAACGGGGACGGGGACGGGGACGGGGACGGGGACGACGAGCGACTGGTCGTCGAGGCCAGCGTGAGCGACGGCCAGGACGAGACACAGGCCTGCGCGGAACAGATTACGGCGGTCGCGCTCCTCG		+			501	228			in ['hypothetical protein']
Halobiforma lacisalsi AJ5 chromosome, complete genome	4	GGGACGGGGACGGGGACGGG	GCGAAGGACGTCCGGGCCGAGGGGCTCGAGTTGGACCTCGAGGCGGAGACTCGAGCGGCCAGGGCTCGATCCGGTGACGGCGGCGACGCCGACGCCGACGGGGACGGGGACGGGGACGGGGACGGCACATGAGCGACGACTACGACCTCGAGTCCGGCCCGGACCCGGCGACGTTCGCGGCCGCCGAACCCGAACCCAAGCCCGACGTCGACGAGAGCCA		+			813	12			in ['precorrin-8X methylmutase']
Halobiforma lacisalsi AJ5 chromosome, complete genome	4	GGGACCGGGACCGGGACCGGG	CGCACTGTATCTCCCGACGTACTTCGTCAACAGGATCGGCGGGCCGCGGACGTGGATTCGCCGCCGGATCGGACGGAACTCGGGGGACGAAAACGGAACCGGGACCGGGACCGGGACCGGGACCGGGACCGGGAACGCCGACGGCCACGGTCAGGGTGACAGGCACGAACCCGAGCACAACCCCGACGAAGCCGCCCCTTCCGTCGAGGGCACCGCCGACG		+			261	180			in ['hypothetical protein']
Halobiforma lacisalsi AJ5 chromosome, complete genome	4	GGGACCGGGACCGGGACCGGG	CGGCGGCGTCGGAACGCGGCCCGGAGGCGGAGACCGACGACGAGGAGGGCGAGGCGACCGACGACGGCGAAGAACACGACCTCGACGAGGGCCGATAACCGGGACCGGGACCGGGACCGGGCCCGACGTCTCGAGGACGGAGGTGCTCGAGGCGTCGGCGTACCCCGACCGAGACAGCAAAAACCGCTCACGGCCGCTGTTCGTCCCGTCGACGAACGCGC		-	['hypothetical protein']	['hypothetical protein']	151	23	1	-1
Halobiforma lacisalsi AJ5 chromosome, complete genome	4	GGGACCGGGACCGGGACCGGG	TGGCGACGAACACGGTCCACCACGACGCCGACTACGCGACACACGTCGAACTGCCGGTACAGCCGCGCTGAGAGGCCGATCCTTTTCCCGGCCCGCTACCGGGACCGGGACCGGGACCGGGACCGGGAAGCGCCCTCCGACTCGAGTTCGAAGCCCGTCAGCGTCCCCTCCATCTCGGCGGCCATCCCGTCGATCGCCTCCGAGACGTCGACGACCCGGTC		-			1738	26			in ['PAS domain-containing protein']
Halobiforma lacisalsi AJ5 chromosome, complete genome	4	GGGACCGGGACCGGGACCGGG	ACGAACCCGACCTGATCCGGTACGAGACGTTCGACGGGCGGGAGATTCCGGCGTTTTTCACGCTGCCCGAGGGGGCGGAACCGGGGACCGGACCGAGACCGGGACCGGGACCGGGACCGGGGGAGGAGGTCCCCGTGATCGTCGACATCCACGGCGGCCCCCACTCCCAGCGCCGTCCGTCCTGGCGGAACCGGCCCGTTCGCCAGTACTTCCTCGATCGG		-			1184	691			in ['S9 family peptidase']
Halobiforma lacisalsi AJ5 chromosome, complete genome	4	GGGTCGGGGTCGGGGTCGGG	TGTCGTCGCGTCGTCGCTCCCGCTCGAGGCGGATGCGGAACCGCCCGATTCCGTCGCAGCCGCCTGCGGCGGAGCGTCGCCAGCTTCCGACGTCCTCGTGGGGTCGGGGTCGGGGTCGGGGTCGGGGTCGGGGTCGGGTCCGCTGGTAGTCGAATCGGCACTCGACGGCGCGTCCGGGGCGTCCCCGTCGGAGCGACGTCGATACCAGACGATAGCGCCC		-			1101	369			in ['hypothetical protein']
Halobiforma lacisalsi AJ5 chromosome, complete genome	4	GGGTCGGGGTCGGGGTCGGG	CGACTCGTCCGGTGCGGGCCCCGATCCGGCGGCGACCTCGAGGCGTCGGTCGAGTTCGGCGTCGACTGCGCCGGCGGGGCCCGGGTCCGTATCGGAGTCGGGGTCGGGGTCGGGGTCGGGCTTTCGGATGTCCCAGCCGAGCTTCTTCGAGATCGCCGAGAAGAAGTGGTCGTCGTAGCTCGTCCGGACGACGTGAGCCAGTTGGTCGGCCCCCGTCACG		-			855	1065			in ['NAD(+)/NADH kinase']
Halobiforma lacisalsi AJ5 chromosome, complete genome	4	GGGTCGGGGTCGGGGTCGGG	CGCCTTGAACGAGGCGACCACCTCCCGGCCGGGCTCGAGCGCGAGCCTGTCCGTGCTGGCCCGGGTGATCAGGGCCTGGAGTTCCACGGGGTCAGAGTCGGGGTCGGGGTCGGGGTCGGGGTCGGGATCGTCGCTGGCGTCGTCCCCCTCGAGTGCGAGCGCGAGCGTCACTCGGACGATCGCGTCCCCGGACTCGATCCGCTCGACGGTTCCGCGAAAC		-			600	177			in ['TOBE domain-containing protein']
Halobiforma lacisalsi AJ5 chromosome, complete genome	4	GGGTCGGGGTCGGGGTCGGG	CGGTGGCGTGTTCGGTGGGGTTCGGTTCGGATCGGCGTCGACTCCGGATCCACGGCGCGAACCCCCGTCTGTCTCGAGGTGTGGGCGGTCGTCCGGATCGGGGTCGGGGTCGGGGTCGGGTCGGTTCCCGGAACCACCGTTACCGACGCCGGGAACTCGATCCCGGATCCGCCGCCAGCTACTGCGGACCAGCGCGGGCCCGTCGCCGACGGTCGCCCTC		-			729	186			in ['hypothetical protein']
Halobiforma lacisalsi AJ5 chromosome, complete genome	6	GGGAACGGGGAACGGGGAACGGG	GGTGTACCGACCGAGGGGTGTCACTGTCTGCCCTGCGGTTGAACCGGTGGCGATTTCGACTGGTCCGTACTGTCGGAGAACCCATTCCGGGGATGGAACGGGGAACGGGGAACGGGGAACGGGGAACGCGGAACGGGGAACGCGGAACGGGGAACGGGGAACGGGGAACGGGGAACGCGGAACGCGGAACGGGGAACGGGGAACGGGGAACGGGGAACGCGGA		-	['hypothetical protein']	['SRPBCC family protein']	353	131	1	-1
Halobiforma lacisalsi AJ5 chromosome, complete genome	6	GGGAACGGGGAACGGGGAACGGG	GCGATTTCGACTGGTCCGTACTGTCGGAGAACCCATTCCGGGGATGGAACGGGGAACGGGGAACGGGGAACGGGGAACGCGGAACGGGGAACGCGGAACGGGGAACGGGGAACGGGGAACGGGGAACGCGGAACGCGGAACGGGGAACGGGGAACGGGGAACGGGGAACGCGGAACGGGGAACGCGGAACGGGGAACGGGGAACGGGGAACGGGGAACGCGGA		-	['hypothetical protein']	['SRPBCC family protein']	304	180	1	-1
Halobiforma lacisalsi AJ5 chromosome, complete genome	6	GGGAACGGGGAACGGGGAACGGG	GATGGAACGGGGAACGGGGAACGGGGAACGGGGAACGCGGAACGGGGAACGCGGAACGGGGAACGGGGAACGGGGAACGGGGAACGCGGAACGCGGAACGGGGAACGGGGAACGGGGAACGGGGAACGCGGAACGGGGAACGCGGAACGGGGAACGGGGAACGGGGAACGGGGAACGCGGAACGCGGAACGGGGAACGGGGAACGGGGAACGGGGAACGCGGA		-	['hypothetical protein']	['SRPBCC family protein']	262	222	1	-1
Halobiforma lacisalsi AJ5 chromosome, complete genome	6	GGGAACGGGGAACGGGGAACGGG	CGCGGAACGGGGAACGGGGAACGGGGAACGGGGAACGCGGAACGCGGAACGGGGAACGGGGAACGGGGAACGGGGAACGCGGAACGGGGAACGCGGAACGGGGAACGGGGAACGGGGAACGGGGAACGCGGAACGCGGAACGGGGAACGGGGAACGGGGAACGGGGAACGCGGAACGGGGAACGCGGAACGGGGAACGGGGAACGGGGAACGGGGAACGGGGA		-	['hypothetical protein']	['SRPBCC family protein']	213	271	1	-1
Halobiforma lacisalsi AJ5 chromosome, complete genome	6	GGGAACGGGGAACGGGGAACGGG	CGCGGAACGGGGAACGGGGAACGGGGAACGGGGAACGCGGAACGGGGAACGCGGAACGGGGAACGGGGAACGGGGAACGGGGAACGCGGAACGCGGAACGGGGAACGGGGAACGGGGAACGGGGAACGCGGAACGGGGAACGCGGAACGGGGAACGGGGAACGGGGAACGGGGAACGGGGAACGGGGAACGCGGAACGGGGAACGCGGAACGGGGAACGGGGA		-	['hypothetical protein']	['SRPBCC family protein']	171	313	1	-1
Halobiforma lacisalsi AJ5 chromosome, complete genome	6	GGGAACGGGGAACGGGGAACGGG	CGCGGAACGGGGAACGGGGAACGGGGAACGGGGAACGCGGAACGCGGAACGGGGAACGGGGAACGGGGAACGGGGAACGCGGAACGGGGAACGCGGAACGGGGAACGGGGAACGGGGAACGGGGAACGGGGAACGGGGAACGCGGAACGGGGAACGCGGAACGGGGAACGGGGAACGAATTGTTACTCGGACTACCGGCAGCCGTCCTGCCGCTCGACGGATA		-	['hypothetical protein']	['SRPBCC family protein']	122	362	1	-1
Haloquadratum walsbyi C23, complete genome	4	GGGTGCGGGGGCGGGTGGG	GTTCACGCGGAGGAATCCCGAGCGTTGGGAGTTTCAGGTTCAACACTCCCACCGAACAACCAGCCAGTGCGAATCTGAAGGGTTGTTCGCGGTCTGAGACGGGTGCGGGGGCGGGTGGGACTGCTGGCGGTGCCAAGCCGCCGGTACTCCTATTCTCGACCATGTACGGCGTCCAAGCGCAAGCGTTGTTTTTGCCGCAGGGACGCCGGCAGGCGTTAG		+	['hypothetical protein']	['aldo/keto reductase']	409	655	-1	-1
Haloquadratum walsbyi C23, complete genome	4	GGGTGCGGGGGCGGGTGGG	GCGGAGGAATCCCGAGCGGTGGGAGTTTCAGGTTCAACACTCCCACTCCCACCGAACAACCAGCCAGTGCGAATCTGAAGGGTTGTTCGCGGTCTGAGGCGGGTGCGGGGGCGGGTGGGACTGCTGGCGGTGCCAAGCCGCCGGTGCTCCTACTCCTATTCTCGACCATATACGGCGTCCAAGCGCAAGCGTTATTTTTGCCGCAGGGACGCCGGCAGG		+	['transposase']	['SDR family NAD(P)-dependent oxidoreductase']	430	431	-1	-1
Haloquadratum walsbyi C23, complete genome	4	GGGTGCGGGGGCGGGTGGG	GTTCACGCGGAGGAATCCCGAGCGTTGGGAGTTTCAGGTTCAACACTCCCACCGAACAACCAGCCAGTGCGAATCTGAAAGGTTGTTCGCGGTCTGAGGCGGGTGCGGGGGCGGGTGGGACTGCTGGCGGTGCCAAGCCGCCGGTACTCCTATTCTCGACCATATACGGCGTCCAAGCGTTGTTTTTGCCGCAGGGACGCCGGCAGGCGTTAGCAAACT		+	['hypothetical protein']	['SpoVR family protein']	132	604	1	-1
Haloquadratum walsbyi C23, complete genome	4	GGGTGCGGGGGCGGGTGGG	GCGGAGGAATCCCGAGCGGTGGGAGTTTCAGGTTCAACACTCCCACCCCCACCGAACAACCAGCCAGTGCGAATCTGAAGGGTTGTTCGCGGTCTGAGACGGGTGCGGGGGCGGGTGGGACTGCTGGCGGTGCCAAGCCGCCGGTACTCCTACTCCTATTCTCGACCATGTACGGCGTCCAAACGTTGTTTTTGCCTTGGGGAGTTCGGCAGGCGTTAG		-	['gas vesicle structural protein GvpA']	['aminodeoxychorismate/anthranilate synthase component II']	951	174	-1	-1
Methanoculleus bourgensis MS2, complete genome	30	GGGTGGGGGCAGGGGAGGG	ATGGTGCCCATGCAACAACCATCAGGCTACGCTCTCCGGGCTGCACGCATGAAAACAGTCTGCTCCCCGGACAGTGGACCGTGGTGGGCATCACCCTGGGGGGTGGGGGCAGGGGAGGGGGCTCGCCCCCTCCCCCCGTACGGAAGCCATGCCCGGGGCACAAACAGGGCCATGATTCCCCCACCCGCCAAACCAGGGCAGTTTTCATGGGAAATGTTA		+	['peptidase M12']	['Zn-dependent exopeptidase M28']	243	464	1	-1
Methanoculleus bourgensis MS2, complete genome	30	GGGTGGGGGCAGGGGAGGG	ACGCGGGAGCATTCATGGGGTAGAGCGAGAGGCTCGACGCAGGAACGCGGAGTTTCCCCCGGCTCACCCGGGCAGGGGACCGTGGTGGCTATCGCCCTGGGGGTGGGGGCAGGGGAGGGGGCGAGCCCCCTCCCCGCACAACCCGGACCCGGAGGCACGATCGAACAGAGCAGGGGAGCCGCCCGGTCGCCAACCCAGGGAGGTCTCCGTGGAAAATTT		+	['peptidase M12']	['Zn-dependent exopeptidase M28']	543	164	1	-1
Methanoculleus bourgensis MS2, complete genome	30	GGGTGGGGGCAGGGGAGGG	CGGGTTCAGGTGCTCGTCCCCACCCACCACAGCATGGGTGGTGAACGCGGAGTATCCCCCGGCTCACCCGGGCAGTGGACCGTGGTGGCTATCACCCTGGGGGTGGGGGCAGGGGAGGGGGCTCGCCCCCTCCCCGCACGAGGCACGAAACCCCTGTCCCCGGAGCAGGGCAGTGCGTGGTGATGCCCAGGTGTGGCGCCGGGACGCGCGACTGTCAAG		+	['thioredoxin']	['4a-hydroxytetrahydrobiopterin dehydratase']	457	163	1	-1
Methanoculleus bourgensis MS2, complete genome	30	GGGTGGGGGCAGGGGAGGG	TGCGGGTTCTGGTGCGGATCACCAGCCTCACGCGTGAGGCAATGTTGCACATGCAACGACCTATGCCCCGGGCAGTGGACCGTGGTGGGAATCGCCCTGGGGGTGGGGGCAGGGGAGGGGGCTCGCCGCCTTCCCGCGCAAGCCGGAGCCGGGGCACAAACAGAGCCATGATTCCCCACCCGCAAAATCGGGGCGGTTTTTATGGGAAATTTTAGATGT		+	['30S ribosomal protein S3ae']	['hypothetical protein']	182	562	1	1
Methanoculleus bourgensis MS2, complete genome	30	GGGTGGGGGCAGGGGAGGG	CGGTTCTGGTGTTCGTCCCCACCCACCTCAGCATGGGTGGTGAACGCGGAGTATCCCCGGGCTCTCCCCGGACAGTGGACCGTGGTGGGAATCGCCCTGGGGGTGGGGGCAGGGGAGGGGGCTCGCCCCCTCCCCGCTGGCGGCGATACCGCGAACCCCCCACCCCGCCCGGCCTGCGGCCTCCTCCCCCGCCCCCTCAGGGGGCGGGGGCAGTGTATG		+	['formate dehydrogenase subunit alpha']	['ATP-dependent DNA helicase']	522	687	-1	1
Methanoculleus bourgensis MS2, complete genome	30	GGGTGGGGGCAGGGGAGGG	GCCCCGGAGCCCTGTTGGACCATTGCATCTCATATTTTCATGAAACACCCCATTTCCCCGCTTCACCCCATGCTGTGGACCGTGGTGGGCATCACCCTGGGGGTGGGGGCAGGGGAGGGGGCGAGCCCCATAAGCGCTAACTTTAACCATGAGAATTTGGGCGGATCATGCCCTATTCGGTGAAATGTGGCTGATTTGACGAGATATCCGCCACACAAT		+	['PQQ-binding-like beta-propeller repeat protein']	['dihydroorotate dehydrogenase electron transfer subunit']	195	798	1	-1
Methanoculleus bourgensis MS2, complete genome	30	GGGTGGGGGCAGGGGAGGG	GTGTGGATCACCAACCGCTCGCGTGAGGCGATGGTGCCCATGAACACGACCTATTCCCCGGGCGAGCCCGGGCAGTGGACCGTGGTGACTATCACCCTGGGGGTGGGGGCAGGGGAGGGGGCGAGCCCCCTCCCCGCACAAGCCGGACCCGGGGGGCCTCCCGGTCGCCAACCCGGGGATCTCTTCGTGGAAAATTCAGGTGAAATGCTCCAGTAGCGG		+	['TATA-box-binding protein']	['DEAD/DEAH box helicase']	761	285	1	-1
Methanoculleus bourgensis MS2, complete genome	30	GGGTGGGGGCAGGGGAGGG	GAGCATTCATGGGGCAGAGCGAGAGGCTGTACGCAGAAAAACACTCCATTCCCCAGGCTCTCACCCCATGCTGTGGACCGTGGTGGCTATCACCCTGGGGGGGTGGGGGCAGGGGAGGGGGCTCGCCCCCCCCGCACGGAAGCCATGCCCGGGGCACAAACAGAGCCATGATTCCCCCACCCGCCAGACCTGGGCAGTTTTCATGGGAAATGTTAGCTG		+	['SDR family oxidoreductase']	['tyrosine-type recombinase/integrase']	1060	269	-1	-1
Methanoculleus bourgensis MS2, complete genome	30	GGGTGGGGGCAGGGGAGGG	TGGAGCGTTCATGGGGCAGAGCGAGCGGCTGGACGCAGGAAAAACCCCATTCCCCAGGCTCTCACCCCATGCTGTGGACCGTGGTGGACATCACCCTGGGGGGTGGGGGCAGGGGAGGGGGCTCGCCCCCTCCCCCCATAAGGAAGCCATGCCCGGGGCACGACGCCAAACCGGGGCGGTTTCCATGGGAAATGTTAGCTGAAATGCTCCACTAGTGCA		+	['metal-dependent hydrolase']	['cobalamin B12-binding domain-containing protein']	422	1180	1	1
Methanoculleus bourgensis MS2, complete genome	30	GGGTGGGGGCAGGGGAGGG	TGTGGATCGCCAGCCGCTCGCGTGAGGCGATGATACACATGAACACGACGTATTCCCCGGGCGAGCCCGGGCAGGGGACCGTGGTGGGAATCGCCCAGGGGGGTGGGGGCAGGGGAGGGGGCTCGCCCCCTCCCCGCACAAGCCGGACCCGGGGCACGATGCACCAGAGCAGGCGGTCTCCCACTCGCCAAATTGGGGCGGTTTTCATGGAAATTTTAG		+	['hypothetical protein']	['hypothetical protein']	724	175	-1	-1
Methanoculleus bourgensis MS2, complete genome	30	GGGTGGGGGCAGGGGAGGG	TGCGGATCGCCAGCCGCTCGCGTGAGGCGATGGTACACATAAACACGACCTATTCCCCGGGCGATCCCGGGCAGGGGACCGTGGTGGGAATCGCCCTGGGGGGTGGGGGCAGGGGAGGGGGCGAGCCCCCTCCCCGCACAAGCCGGACCCGGGGCACGATGCACCAGAGCAGGGGGTCTCCCACTCGCCAAATCGGGGCGGTTTTCATGGGAAATTTTA		+	['plasma-membrane proton-efflux P-type ATPase']	['phosphoenolpyruvate synthase']	813	220	1	-1
Methanoculleus bourgensis MS2, complete genome	30	GGGTGGGGGCAGGGGAGGG	GGTTCTGATGATCCCGTCCCCACCCACCTCAGCATGGATGGAGAACGCGGAGTACCCCCCGGCTCACCCGGGCAGTGGACCGTGGTGGCTATCACCCCAGGGGTGGGGGCAGGGGAGGGGGCAAGCCCCCTCCCCGCAGGCGGCGGAACTCGCAGAACCCCCACTCCGCCCGGGGACGATGAACTCCCGGAGCGAACCGGTCGGGCTCTCACCGATTGC		+	['hypothetical protein']	['pro-sigmaK processing inhibitor BofA family protein']	213	249	1	-1
Methanoculleus bourgensis MS2, complete genome	30	GGGTGGGGGCAGGGGAGGG	CGGAAAGCCGCGCGGGAGAATTTATAGGGTAGAGCGAGAGGCTCTACGCATGAAAGCGATCTATTCCCCGGGCAGTGGACCGTGGTGGAAATCGCCCCGAGGGTGGGGGCAGGGGAGGGGGCGAGCCCCCTCCCCCCACAAGCCGGGCCCGGGGCACGATGGAACAGAGCAGGGGGGGCCTCCCGGTCGCCAAACCAGGGATCTCTCCGTGGAAAATTA		+	['hypothetical protein']	['hypothetical protein']	228	331	1	-1
Methanoculleus bourgensis MS2, complete genome	30	GGGTGGGGGCAGGGGAGGG	TGCGGATCGCCAGCCCCTCGCGTGAGGCGATGGTACCCATGAACACGACCGATTCCCCAGGCGAGCCCGAGCAGTGGACCGTGGTGGGAATCGCCCTGGGGGGTGGGGGCAGGGGAGGGGGCTCGCCCCCTCCCCGCACAAGCCGGACCCGGGGCACGATGCACCAGAGCAGGGGGTCTCCCACTCACCATATCGGGGCGGTTTTCATGGGAAATTTTA		-	['HEAT repeat domain-containing protein']	['hypothetical protein']	500	617	-1	1
Methanoculleus bourgensis MS2, complete genome	30	GGGTGGGGGCAGGGGAGGG	TGACCCCCTGTTCGGGTCCAGGTGCTCGTCCCCACCCCGGTGGGGTGGATTTTCCCCCGGCTCGCCCCGGGCAGTGGACCGTGGTGGGAATCACCCTGGGGGGTGGGGGCAGGGGAGGGGGCTCGCCCCCTCCCCGCACGAGGCACGAAACCCCCGTCCCCGGAGCGGGGCAGTACGTGGTGATGCCCCGGTGTGGCGCCGGGACACGCGAGTGTCAAG		-	['hypothetical protein']	['DUF4013 domain-containing protein']	408	905	1	1
Methanoculleus bourgensis MS2, complete genome	30	GGGTGGGGGCAGGGGAGGG	CGAGAGAATTCATGGGGCAGAGCGAGCGGCTGTACGCAGGATAAGACCCCATTCGCCCACTTCACCCCATGCTGTGGACCGTGGTGGACATCACCCTGGGGGGTGGGGGCAGGGGAGGGGGCGAGCCCCCTCCCCCCATAAGGAAGCCATGCCCGGGGCACGACGCCAAACCGGGGATGTCTTCATGGGAAATTTCAGCTGAAATGCTCCACTAGTGAA		-	['DUF3656 domain-containing protein']	['hypothetical protein']	190	176	1	-1
Methanoculleus bourgensis MS2, complete genome	30	GGGTGGGGGCAGGGGAGGG	ACGCGGGAGCGTTCATGGGGCAGAGCGAGAGGCTGTACGCATGAACGCGGAGTATCCCCCGGCACACCCGGGCAGTGGACCGTGGTGGCAATCATCCCGGGGGTGGGGGCAGGGGAGGGGGCGAGCCCCCTCCCCGCAGGCGGCGGTACTGCGAACCCCCCACCTCGCCCGGGCACGATGAACTTCTGGTGCAAACCGGTCGGGCTCTCACCGGTTGCC		-	['site-specific DNA-methyltransferase']	['hypothetical protein']	351	1067	1	-1
Methanoculleus bourgensis MS2, complete genome	30	GGGTGGGGGCAGGGGAGGG	GCGGGAGCATTCATGGGCCAGAGCGAGAGGCTGCACACAGGAACGCGACCTATTCCCCGGGCTCGCCCGGGCAGTGGACCGTGGTGGCTATCACCCCGGGGGGTGGGGGCAGGGGAGGGGGCTCGCCTCCTCCCCGCACAAGACGGACCCGGGGCACGATGGAGCAGAGCAGGGGAGCCTCCCGGGGAGGTCTTCATGGACAATAGTAGATGAAATGCT		-	['radical SAM protein']	['NAD(P)-binding domain-containing protein']	545	212	1	-1
Methanoculleus bourgensis MS2, complete genome	30	GGGTGGGGGCAGGGGAGGG	TGCGGATCGCCAGCCGCTCGCGTGAGGCGATGGTACACATGAACACGACCTATTCCCCGGGCGAGCCCGGGCCGTGGACCGTGGTGGGAATCGCCCTGGGGGGTGGGGGCAGGGGAGGGAATCGCCCCCTCCCCGCACAAGCCGGACCCGGGGCACGATGCACCAGAGCAGGGGGTCTCCCACTCGCCAAATCGGGGCGATTTTCATGGGAAATTTAGA		-	['nucleotidyltransferase family protein']	['hypothetical protein']	112	1027	1	1
Methanoculleus bourgensis MS2, complete genome	30	GGGTGGGGGCAGGGGAGGG	TATTACAGCGCCTGAAACCACTATGAGGCAGAGTCTCATGTTGCACGAATGAAAATCGCTTCATCCCCTGCTGTGGACCGTGGTGGACATCACCCCGGCGGGGTGGGGGCAGGGGAGGGGGGCTCGCCCCCTCCCTGCAGGCGGCGGGGGCAGTGTGTGACGATACCCGGAAAAACCCTGCCCGGGTATGATAAACTGCCCAAAACGGGGCGGTTTTCA		-	['phosphoenolpyruvate carboxylase']	['DUF1917 domain-containing protein']	167	104	1	-1
Methanoculleus bourgensis MS2, complete genome	30	GGGTGGGGGCAGGGGAGGG	TGCGGATCGCCAGCCGCTCGCGTGAGGCGATGTTGCACACGAACACGACCTATTCCCCGGGCGAGCCCGGGGAGTGGACTGTGGTGGGAATCGCCTCGGGGGGTGGGGGCAGGGGAGGGGACAAGCCCCCTCCCCGCACAAGGAAGCCATGCCCGGGGCACAAACAGAGCCATGTTCCCCCCCACTCGCCAAATAGGGGCGGTCTCCATGGGAGATTTT		-	['dihydrofolate reductase family protein']	['tRNA pseudouridine(13) synthase TruD']	182	305	1	-1
Methanoculleus bourgensis MS2, complete genome	30	GGGTGGGGGCAGGGGAGGG	ATGCGGATCGCCAGCCCCTCGCGTGAGGCGATGGTACCCATGAACACGACCCATTCCCCGGGCTCGCCCGAGCAGTGGACCGTGGTGGCTATCACCCGGGGGGTGGGGGCAGGGGAGGGGGCGAGCCCCCTCCCCCCACAAGCCGGACCCCGGGCACGATGCACCAGAGCAGGGGGTCTCCCACTCACCATATCGGGGCGGTTTTCATGGGAAATTTTA		-	['IS5/IS1182 family transposase']	['SRPBCC family protein']	328	382	-1	-1
Methanoculleus bourgensis MS2, complete genome	30	GGGTGGGGGCAGGGGAGGG	GCGCGGGAGCATTCGTGGGGCAGAGCACGGGGCTGTACGCAGGAAAGCAACCTATTCCCCAGGTTCCCCGGGCAGGGGACCGTGGTGGGAATCGCCCTGGGGGTGGGGGCAGGGGAGGGGGCAAGCCCCCTCCCCGCACAACCCGGACCCGGGGCACGATGCACCAGAGCAGGGGAGCCTCCTTGTCGCCAAACTGGGGATGTCTGCATGAAAAATTAA		-	['prefoldin subunit beta']	['2-isopropylmalate synthase']	421	406	1	-1
Methanoculleus bourgensis MS2, complete genome	30	GGGTGGGGGCAGGGGAGGG	GGCGAGGTTCAAGCTCGGTTGAACCCCCGTACCAGTTCTGCTGAACGCGGAGTATCCTCCGTCTCACCCGGGTAGTGGACCGTGGTGGGCATCACCCTGGGGGTGGGGGCAGGGGAGGGGGCTCGCCCCCTCCCCGCAAGGCGGCGGTACCGCGAAACCCCCACCCTGCCCGGGCCTGATAACCTCCCAGAGCGAACCGGTCGGGCTCTCGCCGATTGC		-	['glycosyltransferase']	['acetate--CoA ligase family protein']	483	430	1	-1
Methanoculleus bourgensis MS2, complete genome	30	GGGTGGGGGCAGGGGAGGG	ATGCGGATCGCCAGCCGCTCGCGTGAGGCAATGTTGCACATGAACACGACCTATTCCCCGGGCGAGCCCGGGCAGTGGACCGTGGTGGGCATCCCCCTGGGGGTGGGGGCAGGGGAGGGGGCTCGCCCCCATAAGCGCTAACTTTAGTCATGAGAATTCGAGCGGATAATGTCCTATTCGGTGAAATGTGGCTGATTTGATGAGATATTGGCCACACAA		-	['nucleoside-diphosphate kinase']	['NAAT family transporter']	435	963	1	1
Methanoculleus bourgensis MS2, complete genome	30	GGGTGGGGGCAGGGGAGGG	TCAGTTCTGGCGATCGTTCCCACCCACCTCAGCGTGGGTGGTGAACGCGGGGTATCCCCCGGCTCACCCAGGCAGTGGACCGTGGTGGGAATCACCCTGGGGGTGGGGGCAGGGGAGGGGGCGATACCCGGGGAAACCCCGCCTGAGGCCTGATAACCTCCCGGAGCGAACCGATCGGGCTCTCATCGTATGCTCCCTGACCGGGATCAAGACCGTTTC		-	['ubiquinone biosynthesis protein']	['ferredoxin:thioredoxin reductase']	229	586	1	-1
Methanoculleus bourgensis MS2, complete genome	30	GGGTGGGGGCAGGGGAGGG	CGTCAAGGCTTCGCGCGAGAGCGCGAGAAGCTGTACGCATGAAAGCGACCTATTCCCCGGGCTCGCCCCGGGCAGTGGACCGTGGTGGCTATCGCCCTGGGGGTGGGGGCAGGGGAGGGGGCTCGCCCCCTCCCCCCACAACCCGAACCCGGGCACGATGGAACAGAGCGGGGGGGCCCCGGTCACCAACCCGGGGAGGTCTTCGTGGAAAATTCAGGT		-	['DUF5611 family protein']	['leucine--tRNA ligase']	445	1227	1	-1
Methanoculleus bourgensis MS2, complete genome	30	GGGTGGGGGCAGGGGAGGG	ATGCGGATCGCCAGCCCCTCGCGTGAGGCGATGGTACCCATGAACACGACCCATTCCCCGGGCGAGCCCGAGCAGTGGACCGTGGTGGCTATCACCCGGGGGGTGGGGGCAGGGGAGGGGGCGAGCCCCCTCCCCCCACAAGCCGGACCCCGGGCACGATGCACCAGAGCAGGGGGTCTCCCACTCACCATATCGGGGCGGTTTTCATGGGAAATTTTA		-	['NusA-like transcription termination signal-binding factor']	['50S ribosomal protein P1']	489	263	1	-1
Methanoculleus bourgensis MS2, complete genome	30	GGGTGGGGGCAGGGGAGGG	GCCAACCACTCGCGTGAGGCGAAGGTGCACATGAAACAACCATCAGGCTACGCTCTCCGGGCGAGCCCGGGCAGGGGACCGTGGTGGCTATCATCCTGGGGGGTGGGGGCAGGGGAGGGGGAGACCCCCTCCCCGCACAAGCCGGACCCGGGGCACAAACAGAGCCATGACCCCCACTCGCCAAATCGGGTGGTTTTCATAGGAAATATTAGATGAAAT		-	['rubredoxin']	['ATP-dependent zinc protease']	273	499	1	-1
Methanoculleus bourgensis MS2, complete genome	30	GGGTGGGGGCAGGGGAGGG	CGCGAAGGGATGTGGAGCGCTCATGGGCAGAGCGCGGGGCTGTACGCAGGAAAAACCCTGCTCCCCGGACAGTGGACCGTGGTGGCTATCACCCCCGGGGGGGTGGGGGCAGGGGAGGGGGCCCGACCCCTCCCCGCACAAACCGGACCCGGGGCACAAACAGAGCCCTGATTCCCCCACTCGCCAAACCAGGGCGGTTTTCATGGGAAATGTTAGCTG		-	['flavodoxin family protein']	['cation transporter']	238	323	1	-1
Methanoculleus bourgensis MS2, complete genome	5	GGGCGGGCGGGGTGGG	CTGAGACCATCCTCCACTTGTGGGCCCCGGCACGGTTCCTCCTCTGGCTATCGCCACGCACTGCCCCCGCCCCGGGTAGGGCGGGGGAGGAGCGCCGAATGGGCGGGCGGGGTGGGGGACGAAGGCCAGATGTGGTCTGTTAATTCAGAATCGTTGCGCTAGTCGCGGCCGAGCTCCGTGAGTTTCATCTCGGCCTCGCCGAGGAGGTCCTCGCAC		+	['DUF371 domain-containing protein']	['exodeoxyribonuclease VII small subunit']	614	42	1	-1
Methanoculleus bourgensis MS2, complete genome	5	GGGCGGGCGGGGTGGG	GTTTCACGCTTTCCGAGGGTTTGCATCCCGGGAACGGCGTTCCACCGGATATACACCCGGGCACTGCCCCCGCCCGGGGGGCGAGGGAGGAGCGCCGAATGGGCGGGCGGGGTGGGGAGAGGGAGGGAAGCGCTCCGCGGGGGATGGGGCGAAGGCCAGATATGGTCTGCCAATTTGGAATCGTTGCACTAGTGGAGCATTGCATCTAATATTGTC		+	['TIGR00300 family protein']	['archaeosine biosynthesis radical SAM protein RaSEA']	672	229	1	-1
Methanoculleus bourgensis MS2, complete genome	5	GGGCGGGCGGGGTGGG	ACGCTTTCCGGGTGTTTGCATCCCTGAGGATGGCTTTCCACCGGATATACGCCCGGACACTGCCCCCGCCCCTACCGGGGGCGGGAGAGGAGCGCCGAATGGGCGGGCGGGGTGGGGGGACGGATGGGAGCGCTCCGTGGGGGGTGGGATGAAGGCCAGATATGGTCTGTTCATTTGGAATCGGTGTACTAGCAGCGATCAAGACCACAGCACGCT		-	['HEAT repeat domain-containing protein']	['hypothetical protein']	211	906	-1	1
Methanoculleus bourgensis MS2, complete genome	5	GGGCGGGCGGGGTGGG	ATCATCATACCCGGAAAACGGTCTTGATCTCGGGCAGGTTTTTCCCGTGACCATCGCTACGCACTGCCCCCGCCCGGGGGGCGAGGGAGGAGCGCCGAATGGGCGGGCGGGGTGGGGGGGGTCGCGGGGTTCGCCTTTCGCGGGGAGGGGGTCTCCCTCTCCCCGGTCCCCCCCCATGAGGATAGCCACCACGGTCCACTGCCCGGGTGAGCCGGG		-	['hypothetical protein']	["pyridoxamine 5'-phosphate oxidase family protein"]	351	449	1	-1
Methanoculleus bourgensis MS2, complete genome	5	GGGCGGGCGGGGTGGG	TCGGGAAACCGGCGTCAGCACCACCCCCTGGCGCGGCGTTCCACCGGGTATCGCCATTGACTGCCCCCGCCCTCGGGGGGGCAGGGGAGGAGCGCCGAATGGGCGGGCGGGGTGGGGGGACGAAGGCCAGATATGAACTGCTAATTCGGAATCGGTGTACTGGAGATATGCCCGACAACGCCCTGCAGCACGCCACAGAAACGTTTCTGCATACAG		-	['hypothetical protein']	['YjbQ family protein']	176	596	-1	1
Methanoculleus bourgensis MS2, complete genome	7	GGGTGGGGCTGACGGGGAGGG	TCCCGAAAGATCGGGAAGAATCGGCCAGCAAGAACCAGCTAGAAACTGGTTCTTCCCCGGGATCTCCCCGTGCAGTGGACCGTGGTGGATATCGCCATGGGGGTGGGGCTGACGGGGAGGGGGCTCGCCCCCATATGCGCTAACTTTAGCTATGAGGATCCGAGCGGATAATGCCCTATTCGGTGAAATAGGGCCAATTTGACGAGATATCAGCAACACAA		+	['hypothetical protein']	['glucosidase']	605	998	-1	1
Methanoculleus bourgensis MS2, complete genome	7	GGGTGGGGCTGACGGGGAGGG	TCCCGAAAGACCGGGAAGAATCGGCCAGCAAGAACCAGCTAGAAACTGGTTCTTCCCCGGGATCTCCCCATGCAGTGGACCGTGGTGGATATCGCCATGGGGGTGGGGCTGACGGGGAGGGGGCGTCGCCCCCTCCCCTGTCTCTGCCTCGTGTCTTCAGCGTCCAGACTCAATTCCTACAGATAGCCATACGCCTGTAACCCCCTCCCCGCAGGCGGGTA		+	['hydroxylamine reductase']	['hypothetical protein']	396	420	1	1
Methanoculleus bourgensis MS2, complete genome	7	GGGTGGGGCTGACGGGGAGGG	TTCTTCCCTGACGAGATTGGTGCCGGACCTGGCCTGAAGTTCGACCTTTTTCTTCTCAAGCATGTCCTCATGCCGTGGACCGTGGTGGCTATCGCCATGGGGGTGGGGCTGACGGGGAGGGGTCTCCCCCCCCATCTTGCGCAAAGAACCGCACACTCATCACCCCACCCCGCCCGGCCTCCGGCCTCCTCCCCCGCCCCCTGGGGCGGGGGCAGTCATGG		+	['hypothetical protein']	['recombinase family protein']	341	406	1	-1
Methanoculleus bourgensis MS2, complete genome	7	GGGTGGGGCTGACGGGGAGGG	CGAGGTTCAAGCTCTGGTGAACCCCTGTACCGGTTCTGGTGAACGCGGAGTATCCCCCGGCTCACCCGGACAGGGGACCGTGGTGGGAATCGCCCTGGAGGGGTGGGGCTGACGGGGAGGGGGCTCGCCCCCATTGGCGCGAACGTATTCCATGGTGCAACGTATCGATGAGGTTGATATCGGATCCAGACTGTTCCCCACCTCACCCGGACAGGGGACCG		-	['aldolase']	['NADPH-dependent F420 reductase']	538	887	-1	-1
Methanoculleus bourgensis MS2, complete genome	7	GGGTGGGGCTGACGGGGAGGG	GATCCTGGTGAGCGTCCCCACCTCAAAGGGGCGGGCGCCGGACACGGACCTTCCCTGGGCTTATCTCCGTGCAGTGGACCGTGGTGGCTATCGCAAATGGGGGTGGGGCTGACGGGGAGGGGGTTTCCCCCTCCCCTGTCTCTCGCACAGCGGTACCCGCAACCCCCACCCCACCCGGCCTGCGGCCTCCTCCCCCGCCCCAAAATGGGCGGGGGCAGTGC		-	['methionine synthase']	['hypothetical protein']	361	260	1	-1
Methanoculleus bourgensis MS2, complete genome	7	GGGTGGGGCTGACGGGGAGGG	GTGGCGATAGCCGGTGGGAAGCCGTGTCCCGGGAGCGAGTTGGGATTCTGTTCTTTTTCGGAATCTCCCCATACTGTGAACCGTGGGGATATCGCCACGGGGGTGGGGCTGACGGGGAGGGGGCTCGCCCCCTTCCCTGTCTCTGCCTCATGTCTTCAGTGTCCAGAATCAATTTCTACAGATAACTATACGCCTGTAACCTCCACTCGAAGACCTTCGGT		-	['methenyltetrahydromethanopterin cyclohydrolase']	['hypothetical protein']	281	180	1	-1
Methanoculleus bourgensis MS2, complete genome	7	GGGTGGGGCTGACGGGGAGGG	GAACGTATCCTATGGTGCAATGTATCGATGAGGTTGATGTCGGATCCGGCCTGTTCCTCGCCTCACCCAGGCAGTGGACCGTGGTGGAAATCGCCATTAGGGGTGGGGCTGACGGGGAGGGGGAGGAGCATCCCCCCTCCCCCTGTCTCGAACCCATAACGAGACACACATATCAACCCCACCCCACCCCCCCGCCCCTCAGGGGCGCTGAGGGGCGGGGG		-	['phosphoribosylformylglycinamidine cyclo-ligase']	['DUF2281 domain-containing protein']	264	394	1	-1
Methanoculleus bourgensis MS2, complete genome	17	GGGTGGGGACCGGGGAGGG	GAACGTATCCTATGGTGCAATGTATCGATGAAGTTGATGCCGGATCCGGACTGTTCGACGGCTCACCCGGGCAGTGGACCGTGGTGGGCATCACCCCGGGGGGTGGGGACCGGGGAGGGGGCTCGCCCCCGCCCCGCAGGCGGCGGAACTCGCAGAACCCTCCTCATAGCCCCCACCCTGCCCGGCCTCCGGCCTCCTCCCCCGCCCCCTCGGGGGGCG		+	['hypothetical protein']	['hypothetical protein']	560	472	1	1
Methanoculleus bourgensis MS2, complete genome	17	GGGTGGGGACCGGGGAGGG	GGAGTTCCCGGAGGGGGGCAGGGGGTCCAGAGATAGACAGAGCCCGGTTCATTCCCGTGCATCTCCCCGTACAGTGGACCGTGGTGGCCATCGCCCTTGGGGGTGGGGACCGGGGAGGGGGCGGCCCCCTCCCCGCAGGCGGCGGAACTCATAGGTCCCTCCTCGTTGCCCCACCCCGCCCGGCCTCCGGCCTCCTCCCCCGCCCCTGGGGGGCGGGGG		+	['DUF4118 domain-containing protein']	['rubredoxin']	359	364	1	-1
Methanoculleus bourgensis MS2, complete genome	17	GGGTGGGGACCGGGGAGGG	CTCATCAATTGCCTGAGATACGGAATTTCGATGCCCGGTGCCGGAACCGGACGGTTCCCCGGCTCACCCGGACAGTGGACCGTGGTGGGAATCGCCTCGGGGGTGGGGACCGGGGAGGGGGCTCGCCCCATAGGCGTTAACTTACCAGCTGGGTGGAATGCATTCTCGGTGATACCGGCAAGCACCAGGCAATCGGCGAGTTCTCATCTCTGCCCCAAG		+	['DUF4935 domain-containing protein']	['HesA/MoeB/ThiF family protein']	412	1093	1	1
Methanoculleus bourgensis MS2, complete genome	17	GGGTGGGGACCGGGGAGGG	GTTTTGAAACCCGGATCTGACGAAGCCCGGTGCCGGATGCCGGATCTGGACTGTTCCCCGGCTCACCCGAACAGGGGACCGTGGTGGGAATCGCTCTGGGGGGTGGGGACCGGGGAGGGGGCTCGCCCCCTCCCCGCAGGCGGCTACCTCAAACCTCCTCCCGGAGAGAAGGTTCATATCGATCCCTCCCAACCCTGCCCCATATCGACGAGGGGCCGC		+	['PH domain-containing protein']	["pyridoxamine 5'-phosphate oxidase family protein"]	464	54	1	-1
Methanoculleus bourgensis MS2, complete genome	17	GGGTGGGGACCGGGGAGGG	TGAAACGCTCATGAGGCAGAGCGAGAGGCCGTACGCATGAAAACAGCCCGCACTCTGGGATCGCCCCAGGCAGTGGACCGTGGTGGACATCCCATATGGGGGGTGGGGACCGGGGAGGGGGTCTCCCCTCCCCGGACAAGGCAATATTCTCAGTCCCTCATCCCGCCCCTGAGGGGCAGCGTGTGGTGATACACGGGGGAAAACCCTGCCCGGGCGTGA		+	['hypothetical protein']	['IS1634 family transposase']	356	312	-1	-1
Methanoculleus bourgensis MS2, complete genome	17	GGGTGGGGACCGGGGAGGG	AAGATGACAACAAGCACGAGCACGCCCATATCCGACGTTGAATGATTGACTCGGCACTAGGCTCACCCGTACTGTGGACCGTGGTGGACATCACCCTGGGGGGTGGGGACCGGGGAGGGGTTCTCCCCTCCCCGCACGAGGCACGACCCACGAAACCCCTGTCCCCGGGCAGTGGACCGTGGTGACTCTTCACCCCGCCGGGCGACCCTCGATCCCGCT		-	['UvrD-helicase domain-containing protein']	['cadmium-translocating P-type ATPase']	70	1001	1	-1
Methanoculleus bourgensis MS2, complete genome	17	GGGTGGGGACCGGGGAGGG	AGTCAATTGCTTGAAACCCGGATCTGACGAAGCCCGGATACCAGATCTGGACTGTTCCCCGCCTCACACGGACAGGGGACCGTGGTGGTTATCACCCGGGGGGTGGGGACCGGGGAGGGGGCTCGCCCCCTCCCCGCACAGGGCGGAACTCGTAGGTTCCTCCTCGTCGCCCCCACCCCGCCCGGCCTCCGGCCTCCTCCCCCGCCCCCTGAGGGGGCG		-	['triose-phosphate isomerase']	['hypothetical protein']	577	409	-1	1
Methanoculleus bourgensis MS2, complete genome	17	GGGTGGGGACCGGGGAGGG	TTGACCCCCTGTTCGGGTCCAGGTGCTCGTCCCCGCCCCGGCGGGGTGGATTTCCTCGGGCTCGCCCCGGGCAGTGGGCCGTGGTGGGAATCGCCTTGGGGGGTGGGGACCGGGGAGGGGGCAAGCCCCCTCCCCGCACGAGGCACGCCCCACGAAACCCCCGTCCCCGGAGCGGGGCAGTGCGTGGTGATGCCCCGGTGTGGCGCCGGGACGCGCGAG		-	['rubredoxin']	['flavodoxin domain-containing protein']	689	165	-1	-1
Methanoculleus bourgensis MS2, complete genome	17	GGGTGGGGACCGGGGAGGG	TGCTTGAAACCCGGATCTGACGAAGCCCGGTGCCGGATGCCGGATCTGGACTGTTCCCCGACTCACCCGGACAGGGGACCGTGGTGGGAATCGCCCTGGGGGGTGGGGACCGGGGAGGGGGCGGAACTCGTAGGTCCCTCCTCGTTGCCCCCACCCCGCCCGGCCTCCGGCCTCCTCCCCCGCCCCTCTGGGGCGGGGGCAGTGTATGGTGATACCCAG		-	['GxxExxY protein']	['type II toxin-antitoxin system HicA family toxin']	856	699	1	-1
Methanoculleus bourgensis MS2, complete genome	17	GGGTGGGGACCGGGGAGGG	TGTGAAACCCACACGGGGCTATGCGAGAGGCTGCACGCATGAAAATGGCCTCCCCTCAGGTTTGTCCCCGGAGAGTGGACCGTGGTGGGCATCGCCCTGGGGGTGGGGACCGGGGAGGGGGCGAGCCCCCATGAGCGCTAACTTTAGCCATGAGAATTCGAGCGGATAATATCCTATTCGGTGAAATGTGGCTGATTTGACGAGATATCAGCCACACAA		-	['DNA repair protein RadC']	['YIP1 family protein']	853	350	1	1
Methanoculleus bourgensis MS2, complete genome	17	GGGTGGGGACCGGGGAGGG	GGCGATAGACGGGAGGAAAGCCGTATCCGGGGGTAGCCAGAACCTGATTCTTCCCCGGGCTTAGCCCCATGCAGTGGACCGTGGTGGATATCGCAATTGGGGGTGGGGACCGGGGAGGGGGTCTCCCCCTCTCCGCAGAGGCGATACCCGTGGGAAATCTGTGCCCGGGGCCTGATGAGCGAATTCCCTGAAACGTCCCGCTCGCCAACCCTACACGGT		-	['ADP-ribosylglycohydrolase family protein']	['UPF0179 family protein']	131	417	1	-1
Methanoculleus bourgensis MS2, complete genome	17	GGGTGGGGACCGGGGAGGG	AACGGTGCACGTGAAGCTACGCTCTCCGGGCTGCACGCATGAAAACCACCTTTCTCCCGTCGCATCCGGGGCAGTGGACCGTGGTGGGAATCGCCTCGGGGGGTGGGGACCGGGGAGGGGGCGAGCCCCCATTGGCGCAAACTTACCACATGGTGCACTGCGTTCCGGGTTGGCTATCGGCGAGGTTCAAGCTCTGTTGAACCCCCATGTCGATTCTGG		-	['hypothetical protein']	['replication factor C large subunit']	619	193	1	-1
Methanoculleus bourgensis MS2, complete genome	17	GGGTGGGGACCGGGGAGGG	GCGAGGTTCAAGCTCTGTTGAACCCCCATGTCGATTCTGGTGAACGCGGAGTATCCCCCGGCTCACCCGGGCAGTGGACCGTGGTGGGAATCGCCCCGGGGGGTGGGGACCGGGGAGGGGGCTCGCGCCCCTCCCCGCACAAGGCGGCGGAACCCGTAGATCCTTCCTCGTAGCCCCCACCCCGCCCGGCCTCCGGCCTCCTCCCCCGCCCCCAGGGGC		-	['hypothetical protein']	['replication factor C large subunit']	440	372	1	-1
Methanoculleus bourgensis MS2, complete genome	17	GGGTGGGGACCGGGGAGGG	GTGGGAGAATCCATGGGCAGAGCGGGAGGCTGTACGCAGGAAAGCGACCGATTCCCCAAGCTCGCCTCGGGCAGTGGACCGTGGTGGGAATCGCCTCGGGGGGTGGGGACCGGGGAGGGGGTCTCCCCCTCCCCGCACAAGCCGGACCTGGGCATAATGGAAAAGAGCAGGAGAGCCTCCCTGTCGTCAATCCGGGGATGTCTTCGTGGAAGATTAAGG		-	['DUF3006 family protein']	['ATPase']	263	413	1	1
Methanoculleus bourgensis MS2, complete genome	17	GGGTGGGGACCGGGGAGGG	CGAGGTGCAAGCTCGGTTGAATCCCCATGTCGGTTCTGGTGGACGCGGAGTATCCCCCGGCTCACCCAGGCAGTGGACCGTGGTGGGCATCGCCCTGGGGGGGTGGGGACCGGGGAGGGGGCTCGCCCCCTCCCCGCAGGCGGCGGAACTCGCAGAACCCTCCTCGTTGCCCCCACCCCGCCCGGCCTCCGGCCTCCTCCCCCGCCCCCTCAGGGGGCG		-	['deoxyribonuclease V']	['hypothetical protein']	497	426	1	1
Methanoculleus bourgensis MS2, complete genome	17	GGGTGGGGACCGGGGAGGG	CCGGTCTCACGCGTTGGACGCGAAGGGGACTATACCGTCCAGCGACCGATATCCCAGGCTCGCCCCTAGCAGTGGACCGTGGTGGGAATCGCCTTGGGGGGGGTGGGGACCGGGGAGGGGGCGAGCCCCCTCACCGCAGGCGGCGGAACTCGTAGATCCCTCCTCGTAGCCCCCACCCCGCCCCAGTGGGACGGGGGCAGTGTGTGGCGATACCCGGGA		-	['3-isopropylmalate dehydrogenase']	['PH domain-containing protein']	513	161	1	-1
Methanoculleus bourgensis MS2, complete genome	17	GGGTGGGGACCGGGGAGGG	TCGGTTCTGGTGATCGTCCCCACCCACCTCAGCATGGGTGGTGGACGCGGAGTATCCCCCGGTTCACCCGGGCAGTGGACCGTGGTGGGAATCCCCTGGGGGGTGGGGACCGGGGAGGGGGCTCGCCCCCTCCCCGCACAAGCCGGACCCGGAGCAGGGGAGCCTCCCGGTCGCCAATCCAGGGAGGTCTTCGTGGAAAATTCAGGTGAAATAATCCAC		-	['NDP-sugar synthase']	['CBS domain-containing protein']	99	613	1	-1
Methanoculleus bourgensis MS2, complete genome	5	GGGCGGGGTGGGGGGACGGAGGG	TTTTACACACTATCCGGCGTTTGCATCCCGGGAATGGCTTTTCCTGGGTATCCCCACGCACTGCCCCCGCCCCCGGGGGCGGGGGAGGAGGCCGCAGGCCGGGCGGGGTGGGGGGACGGAGGGGAGCGCTCCGTGGGAGATGATGGGATGAAGGCCAGATATGGCCTGTTCATTTGGAATCGGTGTATTAGTATCACCGCCTGATCCCGCCCTTACCTTCGCA		+	['FAD-dependent oxidoreductase']	['FAD-dependent oxidoreductase']	827	89	-1	-1
Methanoculleus bourgensis MS2, complete genome	5	GGGCGGGGTGGGGGGACGGAGGG	GGGAAACCGGCGTCAGCACCACCCCCTGGCGCGGCGTTCCACCGGATATCGCCATGACTGCCCCCGCCCCCGGTAGGGGCGGGGGAGGAGGCCGCAGGCCGGGCGGGGTGGGGGGACGGAGGGGAGCGCTCCGCGGGGGATGGGACGAAGGCCAGATATGATCTGCTAATTTGGAATCGGTGTAGTAGGTGTCCGGCGATTGAAGGTCCACATGGTTTAGAGC		+	['DUF5591 domain-containg protein']	['ferritin family protein']	1013	676	-1	1
Methanoculleus bourgensis MS2, complete genome	5	GGGCGGGGTGGGGGGACGGAGGG	GGGAAACCGGCGTCAGCACCACCCCCTGGCGCGGCTTTCCACCGGATATCGCCATGACTGCCCCCGCCCCCGGTAGGGGCGGGGGAGGAGCGCGAAGCGCGGGCGGGGTGGGGGGACGGAGGGGAGCGCTCCGCGGGGGATGGGACGAAGGCCCGATATGATCTGCTAATTTGGAATCGGTGTACTAGGGGCCGCTCCAGGACACGGGGCTTCCCACCGGATA		+	['PAS domain S-box protein']	['M48 family metallopeptidase']	973	226	1	-1
Methanoculleus bourgensis MS2, complete genome	5	GGGCGGGGTGGGGGGACGGAGGG	CACACTCTCCGGGGGTTTGCATCCCGGAGGACGGCGTTCCACCGGATATACGCCCGGGAACTGCCCCCGCCCCCAGGGGCGGGGGAGGAGGCCGCAGGCCGGGCGGGGTGGGGGGACGGAGGGGAGCGCTCCGCGGGGGATGGGACGAAGGCCCGATATGATCTGCTAATTTGGAATCGGTGTACTAGTTTTCCCTGTCGCTCTCCCCGTTTATCCTCGTATT		-	['hypothetical protein']	['hypothetical protein']	354	196	-1	1
Methanoculleus bourgensis MS2, complete genome	5	GGGCGGGGTGGGGGGACGGAGGG	ACGGAGGAAAGCATCAACCTTTTTTTACACACTATCCGGGGGTCTGCATCCCGGAGGACAGCGTTCCACCGGATATACGCCTGGGCACTGCCCCCGGTAGGGGCGGGGTGGGGGGACGGAGGGGAGCGCTCCGTGGGGGATGGGACGAAGGCCAGATATGATCTGCTAATTTGGAATCGGTGTACTAGAGTCAGCGCTTATGCCCCTCACTCCCCGGCGCTTT		-	['metal-dependent hydrolase']	['cobalamin B12-binding domain-containing protein']	83	1519	1	1
Methanoculleus bourgensis MS2, complete genome	6	GGGAGGGACCGGGAGGG	CCACATGACTCAGAGCATTCTGACGCACATTCGCAAAGAATTGAGCAATATCCTGCGTCAAAAGCGCTAACATGGCTTTCCACCGGGTGTCGCCTCGCGGGGGAGGGACCGGGAGGGGGTGTCCCCCATAGGCGTTAACTTACCCGCTGGGTGGAATGCATTCTCGGTGATACCGGCAAGTACCAAGCAATCGGCGAGTTCTCATCTCTGCCCCAAG		+	['Coenzyme F420 hydrogenase/dehydrogenase, beta subunit C-terminal domain']	['IS1634 family transposase']	181	224	1	1
Methanoculleus bourgensis MS2, complete genome	6	GGGAGGGACCGGGAGGG	CCACATGGTTCAGAGCATTCCGAAGCACGTTCGCAAAGAATTGAGCACTATCCGGCGTCAAAAACGCTGACACGGCTTTCCCCCGGCTATCGCCTCGTGGGGGAGGGACCGGGAGGGGGCGTCCCCCTCCAGGTAGAGGCGTTTTGGGACGACCTCGTTGTAAAATCGATGGGCCTGACCGGATTCGAACCGGTGATCTTCGCCGTGTAAGGGCGAC		+	['TOBE domain-containing protein']	['methenyltetrahydromethanopterin cyclohydrolase']	294	809	-1	-1
Methanoculleus bourgensis MS2, complete genome	6	GGGAGGGACCGGGAGGG	TCCACCTGATGTAGAGCACTCTTACGCAGATTTTCGGAGGGATTGGCATTCTACGGCATCGAATTACTGACACGGCTTCCTACTGGATATCACAACTCGGGGGAGGGACCGGGAGGGGGGTGTCCCCCTCCCCGCTGAGGGATTTGGGGACGACCTCGCTGGGACTCAACCCCATGAGTGCCACAAAAGAACCCCAAATTGGAGTTATTTTCTCCTG		+	['tetratricopeptide repeat protein']	['hypothetical protein']	471	263	-1	-1
Methanoculleus bourgensis MS2, complete genome	6	GGGAGGGACCGGGAGGG	TCCGTATGGTTCAGAGCATTCTGACGCACTTTCGCGAAGAATTGATCAATATCCAGCGTCAAATCCCTGACACGGCATTCCACTGGGTATCGCCTCGCGGGGGAGGGACCGGGAGGGGGTGTCCCCCTCCCGGAAGAGGCGTTTTGGGACGACCTCAAAGTCACGTGGGGGAGAGAATTTTGCCTGTTAGACGCAGCGTCATGGGTGTTTAGGACGC		+	['alpha-glucan family phosphorylase']	['DUF2795 domain-containing protein']	204	242	1	-1
Methanoculleus bourgensis MS2, complete genome	6	GGGAGGGACCGGGAGGG	CACATGGTTCAGAGCACTCTGGCGCACGTTCGCAGATAATTGAGCAATATCCAGCGCCAAATCGCGGACACGGCTTTCCACCGGGTATACGCCCGGGCGGGGGAGGGACCGGGAGGGGGTGTCCCCCATTGGCGCGAACGTATCATGGGTGCATTGCACTCATGGTGATACCGGAGAGTCTCAACCTTTGCTGAATCCCAGTCAATTGCTTGAAACC		-	['GxxExxY protein']	['type II toxin-antitoxin system HicA family toxin']	1064	491	1	-1
Methanoculleus bourgensis MS2, complete genome	6	GGGAGGGACCGGGAGGG	CCATGTGGTTCAGAGCATACTGACGCATGTTTGCAAGGAATTGAGCAATAGCCCGCGTCAAAAGTGCTGACACGGCTTTCCACCGGGTATCGCCTCGCGGGGGAGGGACCGGGAGGGGACCCCCCATTGGCGCGAACTTATCCTATGGTGCAATGTATCGATGAGGTTGATTCGGATCCGGACGGTTCCCTGCCTCACCCGGGCCTCACCCCCTCCC		-	['nucleotidyltransferase family protein']	['hypothetical protein']	569	570	1	1
Methanoculleus bourgensis MS2, complete genome	6	GGGTGGGGACAGGGGAGGG	ACGCGGGAGAATACATGGGGCAGAGCGAGAGGCTGCATGCATGAACGCGGAGTACCCCCCGGCTCACCCGGGCAGTGGACCGTGGTGGCAATCACCCCGGGGGTGGGGACAGGGGAGGGGAGCCTCCCCGTCGCTAACCCGGGGAGGTCTTCGTGGAAAATTTAGCTGTAATGCTCCACTACGGGGGAGATTGCACCATTTTTTACCCCCGGAGGTGCG		+	['protease inhibitor I42 family protein']	['50S ribosomal protein L40e']	727	232	1	-1
Methanoculleus bourgensis MS2, complete genome	6	GGGTGGGGACAGGGGAGGG	GGTGCACATGAAACAACCATCAGGCTACGCTCTTCGGGCTGCACGCATGAAAACAGCCTGCTCCCCCGGGCTGTGGACCGTGGTGGGAATCGCCCCCGGGGGGTGGGGACAGGGGAGGGGGCTCGCCCCTCCCCGCACAAGCCATGCCCGGGGCACGACGCCAAACCGGGGATGTCTTCATGGGAAATGTTAGCTGAAATGGTGCACTACCTCAAATGG		+	['hypothetical protein']	['type III ribulose-bisphosphate carboxylase']	438	144	1	1
Methanoculleus bourgensis MS2, complete genome	6	GGGTGGGGACAGGGGAGGG	TGGAGCGTTCATGGGGCAGAGCGAGCGGCTGGACGCAGGAAAACAACCTATCCCCCAGGCTCTCACCCCATGTTGTGGACCGTGGTGGCTATCACCCCGGGGGTGGGGACAGGGGAGGGGGCGAGCCCCCTCTCCGCAGGCGGCGGAACCTGTCGGTCCTTCCTCGTAGCCCCCACCCCGCCCGGCCTCCGGCCTCCTCCCCCGCCCCCTCAGGGGGCG		+	['pro-sigmaK processing inhibitor BofA family protein']	['transglutaminase domain-containing protein']	397	419	-1	-1
Methanoculleus bourgensis MS2, complete genome	6	GGGTGGGGACAGGGGAGGG	GGGAGAATTCATGGGGCAGAGCGAGAGGCTGTACGCATGAGCGCGACCTATTCCCTGGGCTCGTCCCGGGCAAGTGGACCGTGGTGGCTATCACCCTGGGGGGTGGGGACAGGGGAGGGGGCTCGCCCCCTCCCCGCAGGCGGCGATACCGCGAACCCGCCACCCCGCCCGGCCTCCGGCCTCCTCCCCCGCCCCCTCGGGGGGCGGGGGCAGTGCCCG		-	['coenzyme F420 hydrogenase subunit beta']	['S-adenosylmethionine decarboxylase']	697	522	1	-1
Methanoculleus bourgensis MS2, complete genome	6	GGGTGGGGACAGGGGAGGG	TCGGTTCTGGTGCTCGTCCCCATCCACCTCAGCGTGGGTGGTGAACGCGGAGTATCCCCCGGCTCACCCGGGCAGTGGACCGTGGTGGCTATCACCCTGGGGGTGGGGACAGGGGAGGGGGCTCGCCCCCTCCCCGCAGGCAGCGGTATCGCGAAATCCGGATATCCCCTCCTGGCCAGGGTGGAACCTTGAGTTCCTGGATATCCCCATCAGCTGATT		-	['NFYB/HAP3 family transcription factor subunit']	['imidazoleglycerol-phosphate dehydratase HisB']	609	457	1	-1
Methanoculleus bourgensis MS2, complete genome	6	GGGTGGGGACAGGGGAGGG	GCGAGAGAATTCATGGGGCAGAGCAAGAGGCTGTACGCAGGAACGCGGATTATTCCCCGGGCTCGCCCCGGGCAGTGGACCGTGGTGGGAATCGCCCTGGGGGTGGGGACAGGGGAGGGGGCTCGCCCCCTCCCCGCACAAGCCGGACCCGGGGCACAAACAGGGCCATGATTCCCCCACCCGCCAAACCGGGGAGGTCTTCAAGGAAAATTTAGGCGA		-	['DNA adenine methylase']	['response regulator']	381	430	1	1
Halobiforma lacisalsi AJ5 contig_12, whole genome shotgun sequence	4	GGGTCGGGGTCGGGGTCGGG	CGCCTTGAACGAGGCGACCACCTCCCGGCCGGGCTCGAGCGCGAGCCTGTCCGTGCTGGCCCGGGTGATCAGGGCCTGGAGTTCCACGGGGTCAGAGTCGGGGTCGGGGTCGGGGTCGGGGTCGGGATCGTCGCTGGCGTCGTCCCCCTCGAGTGCGAGCGCGAGCGTCACTCGGACGATCGCGTCCCCGGACTCGATCCGCTCGACGGTTCCGCGAAAC		+			600	177			in ['TOBE domain-containing protein']
Halobiforma lacisalsi AJ5 contig_42, whole genome shotgun sequence	4	GGGTCGGGGTCGGGGTCGGG	CGGTGGCGTGTTCGGTGGGGTTCGGTTCGGATCGGCGTCGACTCCGGATCCACGGCGCGAACCCCCGTCTGTCTCGAGGTGTGGGCGGTCGTCCGGATCGGGGTCGGGGTCGGGGTCGGGTCGGTTCCCGGAACCACCGTTACCGACGCCGGGAACTCGATCCCGGATCCGCCGCCAGCTACTGCGGACCAGCGCGGGCCCGTCGCCGACGGTCGCCCTC		+			729	186			in ['hypothetical protein']
Halobiforma lacisalsi AJ5 contig_76, whole genome shotgun sequence	4	GGGTCGGGGTCGGGGTCGGG	TGTCGTCGCGTCGTCGCTCCCGCTCGAGGCGGATGCGGAACCGCCCGATTCCGTCGCAGCCGCCTGCGGCGGAGCGTCGCCAGCTTCCGACGTCCTCGTGGGGTCGGGGTCGGGGTCGGGGTCGGGGTCGGGGTCGGGTCCGCTGGTAGTCGAATCGGCACTCGACGGCGCGTCCGGGGCGTCCCCGTCGGAGCGACGTCGATACCAGACGATAGCGCCC		-			1101	369			in ['hypothetical protein']
Halobiforma lacisalsi AJ5 contig_76, whole genome shotgun sequence	4	GGGTCGGGGTCGGGGTCGGG	CGACTCGTCCGGTGCGGGCCCCGATCCGGCGGCGACCTCGAGGCGTCGGTCGAGTTCGGCGTCGACTGCGCCGGCGGGGCCCGGGTCCGTATCGGAGTCGGGGTCGGGGTCGGGGTCGGGCTTTCGGATGTCCCAGCCGAGCTTCTTCGAGATCGCCGAGAAGAAGTGGTCGTCGTAGCTCGTCCGGACGACGTGAGCCAGTTGGTCGGCCCCCGTCACG		-			855	1065			in ['NAD(+)/NADH kinase']
Halobiforma lacisalsi AJ5 contig_19, whole genome shotgun sequence	6	GGGAACGGGAACGGGAACGGG	CGGACGATCGGGATCAACGCCGGCATCTTCGTGTTGCTGCTCGGACTCGTGCTCTCGATGTACGGGAACGTGTTGCGGGCGCGGTACCTGCGCCAGCGACGGGAACGGGAACGGGAACGGGAACGACAGCCCTCGGGGACGGCCGCCGACGGCGGCGACCCTGGCGGAACGGCGCGATCCGACGGCGGCGAACCATCGGAACGGGACGAACGCGGCGACCC		+			967	134			in ['cytochrome b/b6 domain-containing protein']
Halobiforma lacisalsi AJ5 contig_42, whole genome shotgun sequence	6	GGGAACGGGAACGGGAACGGG	CCGTGTATGCGGTCGTTACGACGCCGTAGGCGACCCCGACCCGGACAGGTTTTCGAGGCGAGCCATTGGGCGGGCGACAGGTGGGTATCGGCTCGAGAACGGGAACGGGAACGGGAACGGGAACGGGAACGGGAACGGGAACGGGAACGGGAACGGGAACGGGAACGGGAACGGGAACGGGAACGGGAACGGGAACGGGAACGGGAACGGGAATGGACCGC		-	['hypothetical protein']	['PadR family transcriptional regulator']	161	407	1	-1
Halobiforma lacisalsi AJ5 contig_42, whole genome shotgun sequence	6	GGGAACGGGAACGGGAACGGG	CGTAGGCGACCCCGACCCGGACAGGTTTTCGAGGCGAGCCATTGGGCGGGCGACAGGTGGGTATCGGCTCGAGAACGGGAACGGGAACGGGAACGGGAACGGGAACGGGAACGGGAACGGGAACGGGAACGGGAACGGGAACGGGAACGGGAACGGGAACGGGAACGGGAACGGGAACGGGAACGGGAATGGACCGCGACGTTCCTCCGAAAAAGCAGTAC		-	['hypothetical protein']	['PadR family transcriptional regulator']	137	431	1	-1
Halobiforma lacisalsi AJ5 contig_42, whole genome shotgun sequence	6	GGGAACGGGAACGGGAACGGG	GTTTTCGAGGCGAGCCATTGGGCGGGCGACAGGTGGGTATCGGCTCGAGAACGGGAACGGGAACGGGAACGGGAACGGGAACGGGAACGGGAACGGGAACGGGAACGGGAACGGGAACGGGAACGGGAACGGGAACGGGAACGGGAACGGGAACGGGAACGGGAATGGACCGCGACGTTCCTCCGAAAAAGCAGTACAAAGGCGGATCGTCCCGCCGATTC		-	['hypothetical protein']	['PadR family transcriptional regulator']	113	455	1	-1
Halobiforma lacisalsi AJ5 contig_42, whole genome shotgun sequence	6	GGGAACGGGAACGGGAACGGG	GGCGACAGGTGGGTATCGGCTCGAGAACGGGAACGGGAACGGGAACGGGAACGGGAACGGGAACGGGAACGGGAACGGGAACGGGAACGGGAACGGGAACGGGAACGGGAACGGGAACGGGAACGGGAACGGGAACGGGAATGGACCGCGACGTTCCTCCGAAAAAGCAGTACAAAGGCGGATCGTCCCGCCGATTCTCTCCGTAGGAGCCTAGCTGTCGT		-	['hypothetical protein']	['PadR family transcriptional regulator']	89	479	1	-1
Halobiforma lacisalsi AJ5 contig_78, whole genome shotgun sequence	6	GGGAACGGGAACGGGAACGGG	TACTTCTCCTGGACGGGGGACGCGGATTTCGCGATCGTGATCCGGACTGCGACGGTCGAGGAGGGCGTAACGCTACCCGACGCGGACGGACGACAGAAACGGGAACGGGAACGGGAACGGGATCGCATCACGGTCCAGGCCGGCGCCGGACTGGTGGCCGACAGCGACCCCGAAAGCGAGTACGAGGAGACCGAGAAGAAGATGGGCGGCGTCCTCGCCGC		-			1552	179			in ['anthranilate synthase component I']
Halobiforma lacisalsi AJ5 contig_23, whole genome shotgun sequence	4	GGGACGGGGACGGGGACGGG	GCGAAGGACGTCCGGGCCGAGGGGCTCGAGTTGGACCTCGAGGCGGAGACTCGAGCGGCCAGGGCTCGATCCGGTGACGGCGGCGACGCCGACGCCGACGGGGACGGGGACGGGGACGGGGACGGCACATGAGCGACGACTACGACCTCGAGTCCGGCCCGGACCCGGCGACGTTCGCGGCCGCCGAACCCGAACCCAAGCCCGACGTCGACGAGAGCCA		-			813	12			in ['precorrin-8X methylmutase']
Halobiforma lacisalsi AJ5 contig_33, whole genome shotgun sequence	4	GGGACGGGGACGGGGACGGG	GGGCTCGAGGGGACGGCGGAGGCGGACCGCCAGTTGGGGGAGCCCGACGAGGACCGCGATCACGGCCGCGAGCGAGGAGAGGGGGCCGAACACGACCACGGGGACGGGGACGGGGACGGGGACGGGGACGGCGACGGCGACGGCGACGACGGTGCCCACGTCGACCACTCGGACCACGAGGAACTGTTCAAACGCCGGTTCTTCGTCTGTTTCGTCCTCG		+			273	2082			in ['heavy metal translocating P-type ATPase']
Halobiforma lacisalsi AJ5 contig_56, whole genome shotgun sequence	4	GGGACGGGGACGGGGACGGG	ACCGGGTTCGAGGACGCTATTCTGGTCGCTCTCGAGGCCGAAGGCTCGGACCTCTGTCACGAGCTGGTGCTCGAGGGAATCGAACTCGAGGAGCAGAACGGGGACGGGGACGGGGACGGGGACGGGGACGACGAGCGACTGGTCGTCGAGGCCAGCGTGAGCGACGGCCAGGACGAGACACAGGCCTGCGCGGAACAGATTACGGCGGTCGCGCTCCTCG		+			501	228			in ['hypothetical protein']
Halobiforma lacisalsi AJ5 contig_73, whole genome shotgun sequence	4	GGGACGGGGACGGGGACGGG	CGTCTACGACCTGATCGAGAAACGCAAGCGAAACCCGACGGAGCGAGACGTCATCTCGAAGCTCCTCGAGGGCGACGAAGGCGGGGACGGCCCGGGAACAGGGACGGGGACGGGGACGGGGACGGGGACGGGGACGGGGATGTCCGTCGACCAGATCCGCGACGAGGTCGTCACGCTCCTGCTGGCGGGCCACGAGACGACGGCCCTGTCGCTAACGCTT		+			752	634			in ['cytochrome P450']
Halobiforma lacisalsi AJ5 contig_13, whole genome shotgun sequence	4	GGGACCGGGACCGGGACCGGG	CGCACTGTATCTCCCGACGTACTTCGTCAACAGGATCGGCGGGCCGCGGACGTGGATTCGCCGCCGGATCGGACGGAACTCGGGGGACGAAAACGGAACCGGGACCGGGACCGGGACCGGGACCGGGACCGGGAACGCCGACGGCCACGGTCAGGGTGACAGGCACGAACCCGAGCACAACCCCGACGAAGCCGCCCCTTCCGTCGAGGGCACCGCCGACG		-			261	180			in ['hypothetical protein']
Halobiforma lacisalsi AJ5 contig_31, whole genome shotgun sequence	4	GGGACCGGGACCGGGACCGGG	CGGCGGCGTCGGAACGCGGCCCGGAGGCGGAGACCGACGACGAGGAGGGCGAGGCGACCGACGACGGCGAAGAACACGACCTCGACGAGGGCCGATAACCGGGACCGGGACCGGGACCGGGCCCGACGTCTCGAGGACGGAGGTGCTCGAGGCGTCGGCGTACCCCGACCGAGACAGCAAAAACCGCTCACGGCCGCTGTTCGTCCCGTCGACGAACGCGC		-	['hypothetical protein']	['hypothetical protein']	151	23	1	-1
Halobiforma lacisalsi AJ5 contig_31, whole genome shotgun sequence	4	GGGACCGGGACCGGGACCGGG	TGGCGACGAACACGGTCCACCACGACGCCGACTACGCGACACACGTCGAACTGCCGGTACAGCCGCGCTGAGAGGCCGATCCTTTTCCCGGCCCGCTACCGGGACCGGGACCGGGACCGGGACCGGGAAGCGCCCTCCGACTCGAGTTCGAAGCCCGTCAGCGTCCCCTCCATCTCGGCGGCCATCCCGTCGATCGCCTCCGAGACGTCGACGACCCGGTC		-			1738	26			in ['PAS domain-containing protein']
Halobiforma lacisalsi AJ5 contig_77, whole genome shotgun sequence	4	GGGACCGGGACCGGGACCGGG	ACGAACCCGACCTGATCCGGTACGAGACGTTCGACGGGCGGGAGATTCCGGCGTTTTTCACGCTGCCCGAGGGGGCGGAACCGGGGACCGGACCGAGACCGGGACCGGGACCGGGACCGGGGGAGGAGGTCCCCGTGATCGTCGACATCCACGGCGGCCCCCACTCCCAGCGCCGTCCGTCCTGGCGGAACCGGCCCGTTCGCCAGTACTTCCTCGATCGG		+			1184	691			in ['S9 family peptidase']
Halobiforma lacisalsi AJ5 contig_31, whole genome shotgun sequence	4	GGGAACGGGGAACGGGGAACGGG	GGTGTACCGACCGAGGGGTGTCACTGTCTGCCCTGCGGTTGAACCGGTGGCGATTTCGACTGGTCCGTACTGTCGGAGAACCCATTCCGGGGATGGAACGGGGAACGGGGAACGGGGAACGGGGAACGCGGAACGGGGAACGGGGAACGGGGAACGGGGAACGCGGAACGCGGAACGGGGAACGGGGAACGGGGAACGGGGAACGCGGAACGGGGAACGCGGA		-	['hypothetical protein']	['SRPBCC family protein']	248	131	1	-1
Halobiforma lacisalsi AJ5 contig_31, whole genome shotgun sequence	4	GGGAACGGGGAACGGGGAACGGG	CGGTTGAACCGGTGGCGATTTCGACTGGTCCGTACTGTCGGAGAACCCATTCCGGGGATGGAACGGGGAACGGGGAACGGGGAACGGGGAACGCGGAACGGGGAACGGGGAACGGGGAACGGGGAACGCGGAACGCGGAACGGGGAACGGGGAACGGGGAACGGGGAACGCGGAACGGGGAACGCGGAACGGGGAACGGGGAACGGGGAACGGGGAACGGGGA		-	['hypothetical protein']	['SRPBCC family protein']	213	166	1	-1
Halobiforma lacisalsi AJ5 contig_31, whole genome shotgun sequence	4	GGGAACGGGGAACGGGGAACGGG	GAACCCATTCCGGGGATGGAACGGGGAACGGGGAACGGGGAACGGGGAACGCGGAACGGGGAACGGGGAACGGGGAACGGGGAACGCGGAACGCGGAACGGGGAACGGGGAACGGGGAACGGGGAACGCGGAACGGGGAACGCGGAACGGGGAACGGGGAACGGGGAACGGGGAACGGGGAACGGGGAACGCGGAACGGGGAACGCGGAACGGGGAACGGGGA		-	['hypothetical protein']	['SRPBCC family protein']	171	208	1	-1
Halobiforma lacisalsi AJ5 contig_31, whole genome shotgun sequence	4	GGGAACGGGGAACGGGGAACGGG	CGCGGAACGGGGAACGGGGAACGGGGAACGGGGAACGCGGAACGCGGAACGGGGAACGGGGAACGGGGAACGGGGAACGCGGAACGGGGAACGCGGAACGGGGAACGGGGAACGGGGAACGGGGAACGGGGAACGGGGAACGCGGAACGGGGAACGCGGAACGGGGAACGGGGAACGAATTGTTACTCGGACTACCGGCAGCCGTCCTGCCGCTCGACGGATA		-	['hypothetical protein']	['SRPBCC family protein']	122	257	1	-1
Halococcus morrhuae DSM 1307 contig_15, whole genome shotgun sequence	6	GGGGGGGGGGGGGGG	GCTCGTCACGACGTGTCGACCGACGGTCCCCGTAGCCCCTGTGACCAGTATTCTCATTGTCGGACGAACGCGGCCACGAATCCTATATCTGTCTACCGGAGGGGGGGGGGGGGGGGGGAGGGGGCGTCCGGCGGATGGTTCGGATGGGTAAGACGGAGAGAGGAGACGGGAGCAGGATGATTCAGCGCCAACGTTTATGTCATAACCGTCCGTGA		-	['universal stress protein']	['SDR family oxidoreductase']	107	58	-1	1
Halococcus morrhuae DSM 1307 contig_120, whole genome shotgun sequence	6	GGGGGGGGGGGGGGG	AAGCCGATCGGTGGTTGGGGGGATTTTTCCGTGGCCAATAGCTATGTATATACCCTCCCCCAAAACCGTCCAGTATAATTCGTCCTTTCGTCTGATTAGTGGGGGGGGGGGGGGGCAACGATTGACTATTTTATGATATTTCAATTGTACTTTGTCATTCTCAGCACCCTCACCCCAACAGTTATTACTCAATACACAAATCATGAACTGTATGT		-	['hypothetical protein']	['ATP-binding protein']	96	147	-1	1
Halococcus morrhuae DSM 1307 contig_166, whole genome shotgun sequence	6	GGGGGGGGGGGGGGG	GAGCGACCTCGTGGCGACCGAAGCCGTAGCGCAGGCGATTGGCGAGCTGGCGGGCGAACCGGCCGTCAGATCGCGAGCCGAACCGCTCGGCGAGCGCGGNGGGGGGGGGGGGGGGGGGGGGGGGGGGGGGGGGGGGGGGGGGGGGGGGGGGGGGGGGGGGGGGGGGGGGGGAGCCGAACCGCTCGGCGAGCGCGGTGTAGATGAGCGGTACGGGG		+			867	126			in ['NADP-dependent phosphogluconate dehydrogenase']
Halococcus morrhuae DSM 1307 contig_166, whole genome shotgun sequence	6	GGGGGGGGGGGGGGG	GACCGAAGCCGTAGCGCAGGCGATTGGCGAGCTGGCGGGCGAACCGGCCGTCAGATCGCGAGCCGAACCGCTCGGCGAGCGCGGNGGGGGGGGGGGGGGGGGGGGGGGGGGGGGGGGGGGGGGGGGGGGGGGGGGGGGGGGGGGGGGGGGGGGGGGAGCCGAACCGCTCGGCGAGCGCGGTGTAGATGAGCGGTACGGGGATCTCCTGGGCGAGC		+			852	141			in ['NADP-dependent phosphogluconate dehydrogenase']
Halococcus morrhuae DSM 1307 contig_166, whole genome shotgun sequence	6	GGGGGGGGGGGGGGG	GCAGGCGATTGGCGAGCTGGCGGGCGAACCGGCCGTCAGATCGCGAGCCGAACCGCTCGGCGAGCGCGGNGGGGGGGGGGGGGGGGGGGGGGGGGGGGGGGGGGGGGGGGGGGGGGGGGGGGGGGGGGGGGGGGGGGGGGGAGCCGAACCGCTCGGCGAGCGCGGTGTAGATGAGCGGTACGGGGATCTCCTGGGCGAGCGCTTCCTGGACAGTC		+			837	156			in ['NADP-dependent phosphogluconate dehydrogenase']
Halococcus morrhuae DSM 1307 contig_166, whole genome shotgun sequence	6	GGGGGGGGGGGGGGG	GCTGGCGGGCGAACCGGCCGTCAGATCGCGAGCCGAACCGCTCGGCGAGCGCGGNGGGGGGGGGGGGGGGGGGGGGGGGGGGGGGGGGGGGGGGGGGGGGGGGGGGGGGGGGGGGGGGGGGGGGGGAGCCGAACCGCTCGGCGAGCGCGGTGTAGATGAGCGGTACGGGGATCTCCTGGGCGAGCGCTTCCTGGACAGTCCACGTGCCCGTCGAA		+			822	171			in ['NADP-dependent phosphogluconate dehydrogenase']
Halococcus thailandensis JCM 13552 contig_155, whole genome shotgun sequence	5	GGGGGGGGGGGGGGG	ACCCGGCACCGGACAACGGGATCAAACTCTGGCAGCCGAGCGGACAGGCTTTCGACGAGGAGCGTCGTGAAGAGATCGCCCTGTCTCTTATACACATCTNGGGGGGGGGGGGGGGGGGGGGGGGGGGGGGGGGGGGGGGGGGGGGGGGGGGGGGGGGGGGGGGGGGGGGGGGGGGGGGGGGAGCCACAACCCGGCACCGGACAACGGGATCAAAC		-			64	14			in ['DUF2497 domain-containing protein']
Halococcus thailandensis JCM 13552 contig_155, whole genome shotgun sequence	5	GGGGGGGGGGGGGGG	ACGGGATCAAACTCTGGCAGCCGAGCGGACAGGCTTTCGACGAGGAGCGTCGTGAAGAGATCGCCCTGTCTCTTATACACATCTNGGGGGGGGGGGGGGGGGGGGGGGGGGGGGGGGGGGGGGGGGGGGGGGGGGGGGGGGGGGGGGGGGGGGGGGGGGGGGGGGGAGCCACAACCCGGCACCGGACAACGGGATCAAACTCTGGCAGCCGAGCG		-			49	29			in ['DUF2497 domain-containing protein']
Halococcus thailandensis JCM 13552 contig_155, whole genome shotgun sequence	5	GGGGGGGGGGGGGGG	GGCAGCCGAGCGGACAGGCTTTCGACGAGGAGCGTCGTGAAGAGATCGCCCTGTCTCTTATACACATCTNGGGGGGGGGGGGGGGGGGGGGGGGGGGGGGGGGGGGGGGGGGGGGGGGGGGGGGGGGGGGGGGGGGGGGGGGGGGGGGGGGAGCCACAACCCGGCACCGGACAACGGGATCAAACTCTGGCAGCCGAGCGGACAGGCTTTCGACG		-			34	44			in ['DUF2497 domain-containing protein']
Halococcus thailandensis JCM 13552 contig_155, whole genome shotgun sequence	5	GGGGGGGGGGGGGGG	AGGCTTTCGACGAGGAGCGTCGTGAAGAGATCGCCCTGTCTCTTATACACATCTNGGGGGGGGGGGGGGGGGGGGGGGGGGGGGGGGGGGGGGGGGGGGGGGGGGGGGGGGGGGGGGGGGGGGGGGGGGGGGGGGGAGCCACAACCCGGCACCGGACAACGGGATCAAACTCTGGCAGCCGAGCGGACAGGCTTTCGACGAGGAGCGTCGTGAAG		-			19	59			in ['DUF2497 domain-containing protein']
Halococcus thailandensis JCM 13552 contig_155, whole genome shotgun sequence	5	GGGGGGGGGGGGGGG	AGCGTCGTGAAGAGATCGCCCTGTCTCTTATACACATCTNGGGGGGGGGGGGGGGGGGGGGGGGGGGGGGGGGGGGGGGGGGGGGGGGGGGGGGGGGGGGGGGGGGGGGGGGGGGGGGGGGAGCCACAACCCGGCACCGGACAACGGGATCAAACTCTGGCAGCCGAGCGGACAGGCTTTCGACGAGGAGCGTCGTGAAGAGATCGCCCGACGCG		-			4	74			in ['DUF2497 domain-containing protein']
Halorubrum tebenquichense DSM 14210 contig_35, whole genome shotgun sequence	4	GGGGGGGGGGGGGGG	AACGCCTCGCCGGGTTCCTTTCACACGACCTGCGGAACCCGCTGTCGGTCGCCCGCGGCTACGTCGAACTCGCACGCGAGACGGGCGGCACGGAGCGGCTGGGGGGGGGGGGGGGGGGGGGGGGGGGNGGGGAGGCGCTCGACCGGATCGAGTCGATGATCGGCGAGGCGCTCGTGATGGCCCGCGACCCGGACGCCATCGAGACCGAGGCGGCC		-			548	517			in ['PAS domain-containing sensor histidine kinase']
Halorubrum tebenquichense DSM 14210 contig_66, whole genome shotgun sequence	4	GGGGGGGGGGGGGGG	GCCGTTCGGACTTAAAAACCGCGCGAGTGAGAGCGGATTACGGCGGTGGCGCGTGCCGGCGAGCGCCCGTCGGGGCGCGAGCCGCACGCGCGAGGGAGTCGGGGGGGGGGGGGGGGGGGGGGGGGGGGGGGGCGGGGGGGGGGGGGGGGG		+	NONE
Halorubrum tebenquichense DSM 14210 contig_66, whole genome shotgun sequence	4	GGGGGGGGGGGGGGG	AAACCGCGCGAGTGAGAGCGGATTACGGCGGTGGCGCGTGCCGGCGAGCGCCCGTCGGGGCGCGAGCCGCACGCGCGAGGGAGTCGGGGGGGGGGGGGGGGGGGGGGGGGGGGGGGGCGGGGGGGGGGGGGGGGG		+	NONE
Halorubrum tebenquichense DSM 14210 contig_66, whole genome shotgun sequence	4	GGGGGGGGGGGGGGG	CGGATTACGGCGGTGGCGCGTGCCGGCGAGCGCCCGTCGGGGCGCGAGCCGCACGCGCGAGGGAGTCGGGGGGGGGGGGGGGGGGGGGGGGGGGGGGGGCGGGGGGGGGGGGGGGGG		+	NONE
Natronorubrum bangense JCM 10635 contig_16, whole genome shotgun sequence	5	GGGTGGGGAGGTGGGTAGTGGG	TGAGGGACTCAATGAACTCAGCTGATGTGATTTTAGACATATTTGCGAAAGCCCGGCAGCGAAACGGCCATAGGCCGTGAGCAGCCCGGAACGTGGAGGTGGGTGGGGAGGTGGGTAGTGGGTAACCGGGCACCAGCAAAAAAGAAAGTTCGTTCGGCTACTCCCACCAGCGGCCGCGCTCTGGGAAGACGATTTCCGACCAGTGAGTCAGAGCGATTGAAC		-	['hypothetical protein']	['hypothetical protein']	35	302	1	1
Natronorubrum bangense JCM 10635 contig_23, whole genome shotgun sequence	5	GGGTGGGGAGGTGGGTAGTGGG	CAGTGTGGTTCGAAAATCGAAGATTTTCGTCATCACGAAAGAGAGAAGCTCTTTCGAACGAAAACGGCCTTTGGCCGTGAGCAGCCCGGAACGTGGAGGTGGGTGGGGAGGTGGGTAGTGGGTGATCGGGCATCAGCAAAAAAGAGAGGNAGCAGCCCGGAACGTGGAGGTGGGTGGGGAGGTGGGTAGTGGGTGATCGGGCATCAGCAAAAAAGAGAGGTC		-	['DNA-binding protein']	['hypothetical protein']	106	273	1	1
Natronorubrum bangense JCM 10635 contig_23, whole genome shotgun sequence	5	GGGTGGGGAGGTGGGTAGTGGG	TGGCCGTGAGCAGCCCGGAACGTGGAGGTGGGTGGGGAGGTGGGTAGTGGGTGATCGGGCATCAGCAAAAAAGAGAGGNAGCAGCCCGGAACGTGGAGGTGGGTGGGGAGGTGGGTAGTGGGTGATCGGGCATCAGCAAAAAAGAGAGGTCTCTCGGCTACACCCACCACTGACCGCGTTCTGGGAACACGATTTCCGACCAGTGAGTCAACGCGATCGAGC		-	['DNA-binding protein']	['hypothetical protein']	35	344	1	1
Natronorubrum bangense JCM 10635 contig_39, whole genome shotgun sequence	5	GGGTGGGGAGGTGGGTAGTGGG	TGATGCGTGCTTGAGCCCATAAGCGTCCAAAACTGGCAGATTCGGCGAAAGCCCGGCAGTGAAACGGCCCTTGGCCGTGAGCAGCCCGGAACGTGGAGGTGGGTGGGGAGGTGGGTAGTGGGTGATCGGGCATCAGCAAAAAAGAGAGGTCTCTCGGCTACNAGCAGCCCGGAACGTGGAGGTGGGTGGGGAGGTGGGTAGTGGGTGATCGGGCATCAGCAA		+	['hypothetical protein']	['hypothetical protein']	217	118	-1	-1
Natronorubrum bangense JCM 10635 contig_39, whole genome shotgun sequence	5	GGGTGGGGAGGTGGGTAGTGGG	GCCCGGAACGTGGAGGTGGGTGGGGAGGTGGGTAGTGGGTGATCGGGCATCAGCAAAAAAGAGAGGTCTCTCGGCTACNAGCAGCCCGGAACGTGGAGGTGGGTGGGGAGGTGGGTAGTGGGTGATCGGGCATCAGCAAAAAAGAGAGGTCTCTCGGCTACTCCCACCACTGACCGCGTTCTGGGAACACGATTTCCGACCAGTGAGTCAACGCGATCGAAC		+	['hypothetical protein']	['hypothetical protein']	300	35	-1	-1
Natronorubrum bangense JCM 10635 contig_23, whole genome shotgun sequence	4	GGGAGGTGGGTAGTGGGTGATCGGG	TGGTTCGAAAATCGAAGATTTTCGTCATCACGAAAGAGAGAAGCTCTTTCGAACGAAAACGGCCTTTGGCCGTGAGCAGCCCGGAACGTGGAGGTGGGTGGGGAGGTGGGTAGTGGGTGATCGGGCATCAGCAAAAAAGAGAGGNAGCAGCCCGGAACGTGGAGGTGGGTGGGGAGGTGGGTAGTGGGTGATCGGGCATCAGCAAAAAAGAGAGGTCTCTCGGCT		-	['DNA-binding protein']	['hypothetical protein']	98	281	1	1
Natronorubrum bangense JCM 10635 contig_23, whole genome shotgun sequence	4	GGGAGGTGGGTAGTGGGTGATCGGG	GTGAGCAGCCCGGAACGTGGAGGTGGGTGGGGAGGTGGGTAGTGGGTGATCGGGCATCAGCAAAAAAGAGAGGNAGCAGCCCGGAACGTGGAGGTGGGTGGGGAGGTGGGTAGTGGGTGATCGGGCATCAGCAAAAAAGAGAGGTCTCTCGGCTACACCCACCACTGACCGCGTTCTGGGAACACGATTTCCGACCAGTGAGTCAACGCGATCGAGCAGCGTCCA		-	['DNA-binding protein']	['hypothetical protein']	27	352	1	1
Natronorubrum bangense JCM 10635 contig_39, whole genome shotgun sequence	4	GGGAGGTGGGTAGTGGGTGATCGGG	CGTGCTTGAGCCCATAAGCGTCCAAAACTGGCAGATTCGGCGAAAGCCCGGCAGTGAAACGGCCCTTGGCCGTGAGCAGCCCGGAACGTGGAGGTGGGTGGGGAGGTGGGTAGTGGGTGATCGGGCATCAGCAAAAAAGAGAGGTCTCTCGGCTACNAGCAGCCCGGAACGTGGAGGTGGGTGGGGAGGTGGGTAGTGGGTGATCGGGCATCAGCAAAAAAGAGA		+	['hypothetical protein']	['hypothetical protein']	225	110	-1	-1
Natronorubrum bangense JCM 10635 contig_39, whole genome shotgun sequence	4	GGGAGGTGGGTAGTGGGTGATCGGG	GAACGTGGAGGTGGGTGGGGAGGTGGGTAGTGGGTGATCGGGCATCAGCAAAAAAGAGAGGTCTCTCGGCTACNAGCAGCCCGGAACGTGGAGGTGGGTGGGGAGGTGGGTAGTGGGTGATCGGGCATCAGCAAAAAAGAGAGGTCTCTCGGCTACTCCCACCACTGACCGCGTTCTGGGAACACGATTTCCGACCAGTGAGTCAACGCGATCGAACACCGTCCA		+	['hypothetical protein']	['hypothetical protein']	308	27	-1	-1
Halogeometricum borinquense DSM 11551 contig_44, whole genome shotgun sequence	6	GGGAAGGGAAGGGAAGGG			+	NONE
Halogeometricum borinquense DSM 11551 contig_44, whole genome shotgun sequence	6	GGGAAGGGAAGGGAAGGG			+	NONE
Halogeometricum borinquense DSM 11551 contig_44, whole genome shotgun sequence	6	GGGAAGGGAAGGGAAGGG	GCTCCGAACGGATCAGTGTCAGCCATAGTAGAACTTGGACAAGTACCAGTATCAACCTCGTGCCGAATCTAATCGGGTGAGAATAACCCGGGTACTCGAAGGGAAGGGAAGGGAAGGGAAGGGAAGGGAAGGGAAATGAGAAAAGAGACTCAGGACGACGTTTCTGTCTCGTTTTCGG		+	NONE
Halogeometricum borinquense DSM 11551 contig_44, whole genome shotgun sequence	6	GGGAAGGGAAGGGAAGGG	CAGAGAGATTTCTTCGTAACAGACGAAACGAGGGGGGTGGGGTAAGATAGTGTAGGATTCAGTTGGGTGAGAGTATGGTCTTGGTGAGATGATAGTCGAAGGGAAGGGAAGGGAAGGGAAGGGAAGGGAAGGGAAGGGAAGGGAAGGGAAGGGAAGGGAAGGGAAATGAGAAAAGAGACTCAGGACGACGTTTCTGTCTCGTTTTCGGCTTCGTCCTG		-	['AMP-binding protein']	['HEAT repeat domain-containing protein']	61	310	1	1
Halogeometricum borinquense DSM 11551 contig_44, whole genome shotgun sequence	6	GGGAAGGGAAGGGAAGGG	AGACGAAACGAGGGGGGTGGGGTAAGATAGTGTAGGATTCAGTTGGGTGAGAGTATGGTCTTGGTGAGATGATAGTCGAAGGGAAGGGAAGGGAAGGGAAGGGAAGGGAAGGGAAGGGAAGGGAAGGGAAGGGAAGGGAAGGGAAATGAGAAAAGAGACTCAGGACGACGTTTCTGTCTCGTTTTCGGCTTCGTCCTGCAGTTCGGTTCGGCGAATCT		-	['AMP-binding protein']	['HEAT repeat domain-containing protein']	41	330	1	1
Halogeometricum borinquense DSM 11551 contig_44, whole genome shotgun sequence	6	GGGAAGGGAAGGGAAGGG	GGTAAGATAGTGTAGGATTCAGTTGGGTGAGAGTATGGTCTTGGTGAGATGATAGTCGAAGGGAAGGGAAGGGAAGGGAAGGGAAGGGAAGGGAAGGGAAGGGAAGGGAAGGGAAGGGAAGGGAAATGAGAAAAGAGACTCAGGACGACGTTTCTGTCTCGTTTTCGGCTTCGTCCTGCAGTTCGGTTCGGCGAATCTTTCCGGTTACCGTTTTCGGG		-	['AMP-binding protein']	['HEAT repeat domain-containing protein']	21	350	1	1
Natrialba magadii ATCC 43099 strain MS-3 contig_10, whole genome shotgun sequence	4	GGGTTCGGGTTCGGGTTCGGG	CGTCTGCAGGAGAGACGGTGTCTGTCTCTGTCGTGCCAGCCGCCATTCCATCCGACTCAGCCGTCTCGGCCGGCGATTCTGCCGGTGGTGTCGGCGGTTCGGGTTCGGGTTCGGGTTCGGGTTCGGCCGCAGCCCCTGGTTCGGGTGACGGTGGCTCCGGCGCAGGATCCGTTTCGTGCGGTGATATTTCGTCGCCGGCCTGTTCCCTGGAATCGGAACGT		+			579	477			in ['hypothetical protein']
Natrialba magadii ATCC 43099 strain MS-3 contig_51, whole genome shotgun sequence	4	GGGTTCGGGTTCGGGTTCGGG	GGGTGGCTGTTACGTTCGTATTCGCCTTCTTGTCTGCTCGTCTGTTCGTCTTCTCAGACCAGTCGTGTCTCTAGACTGATTCGGATCCACGTCCGCGTTCGGGTTCGGGTTCGGGTTCGGGTTCGGGTTCGGGTTCGGGTTCGGGTTCGGGTTCGGGTTCGGGTTCGGGTTCACATCCACGTTCACACCCGCCTTCATCGACCAGAGTGTAGAGTACAGCA		+			23	52			in ['endoglucanase']
Natrialba magadii ATCC 43099 strain MS-3 contig_51, whole genome shotgun sequence	4	GGGTTCGGGTTCGGGTTCGGG	CCTTCTTGTCTGCTCGTCTGTTCGTCTTCTCAGACCAGTCGTGTCTCTAGACTGATTCGGATCCACGTCCGCGTTCGGGTTCGGGTTCGGGTTCGGGTTCGGGTTCGGGTTCGGGTTCGGGTTCGGGTTCGGGTTCGGGTTCGGGTTCACATCCACGTTCACACCCGCCTTCATCGACCAGAGTGTAGAGTACAGCACACGATCGACACACAGCCTGTCGT		+			47	28			in ['endoglucanase']
Natrialba magadii ATCC 43099 strain MS-3 contig_51, whole genome shotgun sequence	4	GGGTTCGGGTTCGGGTTCGGG	TCTTCTCAGACCAGTCGTGTCTCTAGACTGATTCGGATCCACGTCCGCGTTCGGGTTCGGGTTCGGGTTCGGGTTCGGGTTCGGGTTCGGGTTCGGGTTCGGGTTCGGGTTCGGGTTCGGGTTCACATCCACGTTCACACCCGCCTTCATCGACCAGAGTGTAGAGTACAGCACACGATCGACACACAGCCTGTCGTCTCGAGTGCGTATCGCATCACAAA		+			71	4			in ['endoglucanase']
Halobiforma nitratireducens JCM 10879 contig_11, whole genome shotgun sequence	8	GGGAACGGGAACGGGAACGGG	TGCGACTGACGCCGTCGGGGAGCCGTCGATCGACGATCGTTCCGGGGGACAGACGGACGAGCGAACCGATGGGGACGTGGACGGGAACGGGGACGAAAACGGGAACGGGAACGGGAACGGGATCGAGGATCGAACTGCAGCCTCCGTCTTCGGCGAACTCAAAAGCACCGTCGGCAACGACGCCGACGAACTGCTCGAGGACGAGACACCGGACGACATCA		+			222	786			in ['hypothetical protein']
Halobiforma nitratireducens JCM 10879 contig_59, whole genome shotgun sequence	8	GGGAACGGGAACGGGAACGGG	AACCTCGCCGGCCACCCATCGTAGGAGTAACCAGTCACCTGTCCTGACGTTACGCTATGCGTGTATTACGACACGCTTTATTTCAGCGTCGGACCCGAACGGGAACGGGAACGGGAACGGGAACGGGTTCCGGCCCTCGCCTTTGCCGCCCTCATCTGGTTCTTGACCCTCGAGACGAAACTGTTCGACGGGAACGACGGTTCTTCAACGAGGACATCGTT		+	['hypothetical protein']	['HTTM domain-containing protein']	102	323	-1	1
Halobiforma nitratireducens JCM 10879 contig_69, whole genome shotgun sequence	8	GGGAACGGGAACGGGAACGGG	GCTTCCGACGCTTGCCCGGACTGTGCCTACCGGGTGTGCTGTGGCGACTTCCTCGAGACGGAGGTGGGATTCGATGCGTGAGCCCGACCGCGATGAGGACGGGAACGGGAACGGGAACGGGGACGGCGACAGCGACAGCGACGTGCCCGAGACGACCGCCGGCGCGGCCGACCTACTGACCGGCGACGACGGCGACCTCAACCCACGGGGGAACCAGCGGG		+			48	3891			in ['UvrD-helicase domain-containing protein']
Halobiforma nitratireducens JCM 10879 contig_114, whole genome shotgun sequence	8	GGGAACGGGAACGGGAACGGG	GTTTTCGTTGGCGTCCGTGGCTGGTACTCGACACTCGACACTCGACACTCGACACTCGACACTCGACACTCGATATCTGACACTCTACAGGAACGGGAAGGGGAACGGGAACGGGAACGGGAACGGGAACGGGAGCAGGACGTTGCTCAGCGGGCGTACAGCGTCCCGCCAACCAGCGACGGCAGATGCACGTCGTCGTCCGGCGTCACAGCCAAGAAGGG		+	['hypothetical protein']	['H/ACA RNA-protein complex component Gar1']	152	25	-1	-1
Halobiforma nitratireducens JCM 10879 contig_125, whole genome shotgun sequence	8	GGGAACGGGAACGGGAACGGG	CCACACGAATCCCTACACAGGGGAAACAGCCGGCAACCTGTTCAACCGCGGCCCGATCGTGGCTACCGACGGGGGCGAACCGGCTGCGACTGATCCGAACGGGAACGGGAACGGGAACGGGAACGCGAACGCGAACAGGACCCAAGAGCGAACGACCACCGACACCGAGCCCACGTCGAAGACGATGAAAGACATCGAGCACACACCGCCCCACGACGCCG		+			240	165			in ['hypothetical protein']
Halobiforma nitratireducens JCM 10879 contig_128, whole genome shotgun sequence	8	GGGAACGGGAACGGGAACGGG	CGGTTCCGCGAGTCCCCAGCACCTCATCGGAGGGAGTCTCGAGCGTCGATTCGAGTCGGTCAGTCGACCGCAGTACACCTCTTTCGAGCGAGCCGCTGACGGGAACGGGAACGGGAACGGGAACGGTGACGGAGACGGGGATAAGGACGAGAACGGTGACGGAGACGGAAGCGAGCACGATCGACGCGATCCCGGAGCCAACGGAACGGACGACGCTCGAG		+			741	111			in ['hypothetical protein']
Halobiforma nitratireducens JCM 10879 contig_155, whole genome shotgun sequence	8	GGGAACGGGAACGGGAACGGG	TCGTAGCCGTGGCGAACGCTCCGTCATCTGCGCGATCAGGGACGCGTACAGTCGTCATTTTCGATCGCGGACGGTGGTGGTTCGAACGTCGGACGTGAACGGGAACGGGAACGGGAACGGGAACGGGAACGGAAACGGAAACAGGACACTCACCCCTCCGAAAACTCGTCGAACGATGTCGCCTCGTGACTGCGGACCAGCACCTCGTCCGTAATCGTCAG		+	['NADH/Ubiquinone/plastoquinone']	['winged helix-turn-helix transcriptional regulator']	608	28	-1	-1
Halobiforma nitratireducens JCM 10879 contig_201, whole genome shotgun sequence	8	GGGAACGGGAACGGGAACGGG	TCCGACGGGGACGAGCGGATGGGAACCGGCATCGATACCGACCTCGAGAGGACGGACCGAGAGCAGCGTCCGGAACGGGAGTGGCAACGGGACCGTGATCGGGAACGGGAACGGGAACGGGAACGGACCTGATCTACTGGACAACAGGCAGTCCCCGCCCGATCGCGTCTCGAGTACGACCGCTGTGTGCATCGTTTTGCCCGGCAGTATGAGTGAAAGGA		+			481	11			in ['SHOCT domain-containing protein']
Halobiforma nitratireducens JCM 10879 contig_63, whole genome shotgun sequence	5	GGGTCCGGGTCCGGGTCCGGG	GCTGTCGCTCGGGTTGCCCCACCAGCCGCCGCTGAGCGATCCGTCGGCGCTCGCGGTGTTTTCTTCGTCACCGCACTCGCCCGGATCGGGGTCCGGATCGGGGTCCGGGTCCGGGTCCGGGTCGGGGTCCGGATCGGTTCCTGGAGCGGATTTTACCGCGTTCTCAGCGTCGACACGACCGTACCCTTGCTCGTTTTCCGAAAGGCCGATGTCGACGGCAG		+			1322	382			in ['peptidase S8']
Halobiforma nitratireducens JCM 10879 contig_63, whole genome shotgun sequence	5	GGGTCCGGGTCCGGGTCCGGG	CCCGCGCATGGGAACCGCAGACGAGCCGCCGAGTCCGTTTCTGGGAGCTTCCGAGACGGGGTCGGCGTCAGACTCGAGTGATGAAGCCGAAGCCGAGTCCGGGTCCGGGTCCGGGTCCGGGTCCGAGTCGGCGTTCGAATTCGACTCCCGAAAGAGCATCTGCCCGTTCTGTGGTGTCGGCTGTGGCGTCCGACACGGCAACGGTGACAAGGCGACCGGCT		+			114	2055			in ['formate dehydrogenase subunit alpha']
Halobiforma nitratireducens JCM 10879 contig_63, whole genome shotgun sequence	5	GGGTCCGGGTCCGGGTCCGGG	CCCGTCGGGCCGGTCACCGTCCTCCTCGATCGGCGACCGAACTCCCTGACGCTCGTCGTCCTCGTCGGACTCCGGTGAGCGAGAGCGAGAGTCGGGGTCGGGGTCCGGGTCCGGGTCCGGGTCCGGGTCGGGGTCCGGGTCCGGGTCCGGGTCCGGGTCCGGGTCCGGGTCCGGGTTGGATCGGGACTGACCCTGCTCTCGATCTCGATCACGGCTCTCGT		-			203	2167			in ['ATP-dependent protease LonB']
Halobiforma nitratireducens JCM 10879 contig_63, whole genome shotgun sequence	5	GGGTCCGGGTCCGGGTCCGGG	CGGCGACCGAACTCCCTGACGCTCGTCGTCCTCGTCGGACTCCGGTGAGCGAGAGCGAGAGTCGGGGTCGGGGTCCGGGTCCGGGTCCGGGTCCGGGTCGGGGTCCGGGTCCGGGTCCGGGTCCGGGTCCGGGTCCGGGTCCGGGTTGGATCGGGACTGACCCTGCTCTCGATCTCGATCACGGCTCTCGTCCGGGCCGTGATCCTGCGTTTGCTCCCGGT		-			173	2197			in ['ATP-dependent protease LonB']
Halobiforma nitratireducens JCM 10879 contig_63, whole genome shotgun sequence	5	GGGTCCGGGTCCGGGTCCGGG	GTCGTCCTCGTCGGACTCCGGTGAGCGAGAGCGAGAGTCGGGGTCGGGGTCCGGGTCCGGGTCCGGGTCCGGGTCGGGGTCCGGGTCCGGGTCCGGGTCCGGGTCCGGGTCCGGGTCCGGGTTGGATCGGGACTGACCCTGCTCTCGATCTCGATCACGGCTCTCGTCCGGGCCGTGATCCTGCGTTTGCTCCCGGTCGTCCGCCGCTGAATCGGTGACGG		-			149	2221			in ['ATP-dependent protease LonB']
Methanoculleus sp. MH98A c6, whole genome shotgun sequence	6	GGGTGGGGCTGACGGGGAGGG	GTGCCCGCCATCGCGTCCTTCGGACAGCCACGCGGAAGTGGCAGCAGACGAAGCGGTCGAACGACACCTAGCACGGATTTCATGAGGATATCGCCCCTGGGGGTGGGGCTGACGGGGAGGGGGGAGCATCCCCCCTCCCCTGTCTCCACATACGAGGGAATTCCTGTAACCCCCACTCGAAGACCTTCGGTCTTCTCAAGCTCCGGACGTCCCGTCCGTCG		+	['threonine--tRNA ligase']	['ferritin family protein']	393	462	1	1
Methanoculleus sp. MH98A c12, whole genome shotgun sequence	6	GGGTGGGGCTGACGGGGAGGG	CAGTCATGGCGATAGCCGGTGGAAAAAACATGGTTCGGGGCGCATACATCACATTTCCAGTATCTCCCCGGTGCAGTGGACCGTGAGGGTATCGCCACTGGGGTGGGGCTGACGGGGAGGGGGGACACGCCCCCCTCCCCTGTCTCTATCGCATATGGTTTCTCCCGGTATCACCCACCACTTCGGTATATCTGTAACCCCCACCCCGCCCGGCCTTCGGC		-	['radical SAM protein']	['NAD(P)-binding domain-containing protein']	519	252	1	-1
Methanoculleus sp. MH98A c13, whole genome shotgun sequence	6	GGGTGGGGCTGACGGGGAGGG	GTGGCGATAGCCGGTGGGAAGCCGTGTCCCGGGAGCGAGTTGGGATTCTGTTCTTTTTCGGAATCTCCCCATACTGTGGACCGTGGGGATATCGCCACGGGGGTGGGGCTGACGGGGAGGGGGCTCGCCCCCTTCCCTGTCTCTGCCTCATGTCTTCAGTGTCCAGAATCAATTTCTACAGATAACTATACGCCTGTAACCTCCACTCGAAGACCTTCGGT		+	['hypothetical protein']	['methenyltetrahydromethanopterin cyclohydrolase']	233	282	1	-1
Methanoculleus sp. MH98A c19, whole genome shotgun sequence	6	GGGTGGGGCTGACGGGGAGGG	TACCCCGATGAGGTTGGTGCTGGGCCCGGCTTGTCCCTAGGATCGGCCTTTTTCCTCGAGCATGTCCCCATACAGTGGACCGTGGTGGCTATCGCCACTGGGGTGGGGCTGACGGGGAGGGGGGAATGCCCCCCCTCCCCTGTCTCCAATTCGTAAAGATCCACACATCTCATTTGCCCCACCCCACCCGCGCTTCGCGCTCCTCACTCGCACCTTCGGTG		-	['endonuclease']	['hypothetical protein']	521	291	1	-1
Methanoculleus sp. MH98A c24, whole genome shotgun sequence	6	GGGTGGGGCTGACGGGGAGGG	TGGATGTAAGCGCTCCGAACAGGGCGTACCGCAGGTTCAGAGATCTTTTTGGGACGACCTCACACATAGCACGGCTTCCGTGGTGGCTATCGCTACGCGGGGGTGGGGCTGACGGGGAGGGGGCTCGCCCCCTCCCCTGTCTCCATTGCTCAAGGAAGCATGTCCCGTCGCTTACCTCCTCAGTCCCCGGCTGTACCTGAGCACGTTGTAGACCGCGTAGA		-	['AarF/ABC1/UbiB kinase family protein']	['ferredoxin:thioredoxin reductase']	50	542	1	-1
Methanoculleus sp. MH98A c71, whole genome shotgun sequence	6	GGGTGGGGCTGACGGGGAGGG	TTTACAGGGGCATACCGCACTTCGAACAGTTAATCGACATTGACCCTTCCTTCGACCACACATCCCCGTTCACGGCTTTCCACCGAATATCGCCGTAGAGGGGTGGGGCTGACGGGGAGGGGGAGCATCCCCCTCCCCTGTCTCTATCGCGTAAGGCTCTATCGATAGCCCACCCCGCGCCTTCGGCCTCCTCCCCCGCCCCAAGGGGCGGGGGCAGTGCG		-	['hypothetical protein']	['argininosuccinate lyase']	149	247	-1	1
Methanoculleus sp. MH98A c6, whole genome shotgun sequence	14	GGGAGGGGCTGACGGGGAGGG	TGGATTATACGCCTGAAGTTGTGAGTTAGCCACGACGAACAGGGCGACTGAAGCGAGGGGAAAGCCCGGTGCAGTGGACCGTGGTGGCTATCGCCCTTGGGGGAGGGGCTGACGGGGAGGGGGGAGTATTCCCCCCTCCCCTGTCCCCACCCCCCTCCGTGGCGATATCCCCACAGTCCACTGTACAGAATCTTGCCACGTTCATACCCGTTCCGGCAATC		-	['hypothetical protein']	['type III ribulose-bisphosphate carboxylase']	182	166	1	-1
Methanoculleus sp. MH98A c11, whole genome shotgun sequence	14	GGGAGGGGCTGACGGGGAGGG	ATAGGAGTTAGAGAAACTGAAGCCCCTCGCTGTGTGGCAACAAAGCAGTCAAAACGAGAATATGTCATGGTGCAGTGAACAGTGGGGATATCGCCGTTGGGGGAGGGGCTGACGGGGAGGGGGCTCGCCCCCTCCCCTGTCTCCAAGCCTAAAACTGACGTGCCATAGAGATTTTTAAAGAGCTCTCGTCTATGAGATGATATCTGTAGCCCCCACCCCAC		-	['peptidylprolyl isomerase']	['HlyC/CorC family transporter']	320	225	1	-1
Methanoculleus sp. MH98A c12, whole genome shotgun sequence	14	GGGAGGGGCTGACGGGGAGGG	GCATACCCTAATCGGAGAGCATAATTCCTAGAAATCTGCCATATGAGGCCAATTCTAGGCGTTGAGGGTGAAACGGCTTTCCATTGGGTATCGCCATTGGGGGAGGGGCTGACGGGGAGGGGGCGTGCCCCCCTCCCCTGTCTCTACCTTGTACTCGGACATCTGTAACCCCCACCACCCGCGCTTCGCGCTCCTCCCCCGCACCTTCGGTGCTTCAACTC		+	['HypC/HybG/HupF family hydrogenase formation chaperone']	['class I SAM-dependent methyltransferase']	510	715	-1	-1
Methanoculleus sp. MH98A c12, whole genome shotgun sequence	14	GGGAGGGGCTGACGGGGAGGG	GAATCGTTGCGATTCGAAACCAGGTAACATCTCAAGCTCGAACATACGCCCTGGCCGTGAGAAATCCCGGGACACTGGATCGTGGGGGTATCGCCATTGGGGGAGGGGCTGACGGGGAGGGGGCATGCCCCCTCCCCTGTCTCCACTACATACAGATACTCCTGTAACCCCACCCCACCCGCGCTTCGCGCTCCTCCCCCGCCCAGGGGGCGGGGGTAGTG		-	['hypothetical protein']	['ornithine carbamoyltransferase']	453	282	1	-1
Methanoculleus sp. MH98A c17, whole genome shotgun sequence	14	GGGAGGGGCTGACGGGGAGGG	GACGTTTTCGGAAGTAATCTGTTTTTAGAGTGAATTCTGAGGCAATTCTGTTCTACTCGCGTAACCCCGTCAACCGATATGTCCTGGGTATCGCCACGTGGGGAGGGGCTGACGGGGAGGGGGGTTCGCCCCCCTCCCCTGTCTCTGTAACATAAGGTGACACTGTAACCCCCACCCCACCCGGCCTTCGGCTCCTCATTCGCACCTGCGGTGCTCATGCT		-	['IS200/IS605 family element transposase accessory protein TnpB']	['TIGR00269 family protein']	352	183	-1	-1
Methanoculleus sp. MH98A c19, whole genome shotgun sequence	14	GGGAGGGGCTGACGGGGAGGG	GAAGGTTTCCTTTATGGCTGATTCTGTTCCCCTTACGGCTGATTCTTCCTCACGATGTCGCAAAGCCTGTACACGGCTTTCCACTGGATATCGCCATTGGGGGAGGGGCTGACGGGGAGGGGGGCATGCCCCCCTCCCCTGTATCTGCCAGTACGCCGACATCTGTAACCCCACTCGAAGACTTTCGGTTTTCTCAAACTCCTAGAGTTGTCCGTCGCCCT		-	['metal-dependent hydrolase']	['sulfurtransferase']	368	474	1	1
Methanoculleus sp. MH98A c26, whole genome shotgun sequence	14	GGGAGGGGCTGACGGGGAGGG	TTTCCCTGGTGAGGCTGGTGCCGGGCCCGGCTGTCCCCAGGATCAACCTTTTTCCTCGAACATGTCCCCATGCAGTGGACCGTGGGAGAATCGCCATTGGGGGAGGGGCTGACGGGGAGGGGGTGTCCCCCTCCCCTGTCTCTCCGCGTTGTAATGGATCTCTGTAACACCACCGCGCTCCGCGCTCCTCCCGCCCCCAGGGGGGCGGGCAGTGTGTGGCG		+	['DNA gyrase subunit A']	['hypothetical protein']	286	639	1	-1
Methanoculleus sp. MH98A c26, whole genome shotgun sequence	14	GGGAGGGGCTGACGGGGAGGG	CCTCTCGTGCTCCCGCCCCCGCACCTGACGGTGCTCAAGCTCCTGTCCTACGCGCAGTCTACATCCCGTGCACGGCTTCCCAGTGACTATCGCCATTTGGGGGAGGGGCTGACGGGGAGGGGGAATATTCCCCCTCGAAACTCTTCGAGTTTCTCATGCTCACTCCGTTCGCACTCCCCATTGTCCCCACCCCCCTGCGTGGCGATAAGCGACGTTCCGGC		-	['hypothetical protein']	['hypothetical protein']	206	339	1	1
Methanoculleus sp. MH98A c34, whole genome shotgun sequence	14	GGGAGGGGCTGACGGGGAGGG	GTTCTTTTTTTTTGGCGCTTATTAAGTCGCGTTGCGACGAATTAAACAGTTGAACAAGGAAAAAGCCCGATATACTGGACTGTGGTGCTATCGCCCTTGGGGGAGGGGCTGACGGGGAGGGGGGAGCATCCCCCCTCCCCTGTCTCCACACCCAAAATGGATGTTCCATGGAGACTCGTTAATATGAAGCAATGATCCCCTCAGGAACAAATATGGAATAT		+	NONE
Methanoculleus sp. MH98A c34, whole genome shotgun sequence	14	GGGAGGGGCTGACGGGGAGGG	CACGAGCGTGAAAAGGCATTAGGGTTCCTGCCACGGTTGATGTGACAACCAAAGCGAGGACAAAGCCCGATGCAGTGGACCGTGGGGATATCGCGTCTGGGGGAGGGGCTGACGGGGAGGGGGCATGCCCCCTCCCCTGTCTCTATAATTCACACCCGCGGTGCTCGAACCCTCATATTCATGGAATGATTATGTCACAGGCAGTCGGTAGTATGGTGCTC		-	['DUF1016 family protein']	['DUF2284 domain-containing protein']	108	250	1	1
Methanoculleus sp. MH98A c62, whole genome shotgun sequence	14	GGGAGGGGCTGACGGGGAGGG	ATCTAGGCCCGGGAGTTTCCTGCCACCGGTAAGATAGTGCGTTCAGATTTAATTTTCCCAAATTTGCCCATGTAGTGAACCGTGGGGGTATCGCCATTGGGGGAGGGGCTGACGGGGAGGGGGCGTGCCCCCTCCCCTGTCTCTACCTTGTACGCGGACATCTGTAACCCCCACCACCCGCGCTTCACGCTCCTCCCGCCCCCAAGGGGGCGGGCAGTGCA		+	['formate dehydrogenase accessory sulfurtransferase FdhD']	['aminotransferase class V-fold PLP-dependent enzyme']	220	334	1	-1
Methanoculleus sp. MH98A c77, whole genome shotgun sequence	14	GGGAGGGGCTGACGGGGAGGG	TAGCTGCGTGGCCTGTTTCTTTGATGATGAAAGATGGGCACCATCGTTCGGTGTTATTTACACATCCCGATGCAGTGGACCGTGGGGATATCGCGTCTGGGGGAGGGGCTGACGGGGAGGGGGCATGCCCCCTCCCCTGTCTCTATAATTCACACCCGCGGTGCTCGAACCCTCATATTCATGGAATGATTATGTCACAGGCAGTCGGTAGTATGGTGCTC		+	['GHMP kinase']	['DUF1016 family protein']	229	108	1	-1
Methanoculleus sp. MH98A c100, whole genome shotgun sequence	14	GGGAGGGGCTGACGGGGAGGG	GGAGCACGAAAAGGCCGAAGGCCTTCGCTGCGTGAATGATAAAATGACTGAAGCGAGGAAAAAGCCCGGTGCAGTGGACCGTGGTGGCTATCGCCATTGGGGGAGGGGCTGACGGGGAGGGGGAGTATTCCCCCCTC		+	NONE
Methanoculleus sp. MH98A c118, whole genome shotgun sequence	14	GGGAGGGGCTGACGGGGAGGG	GGATTGAGAGAGGAGGCTTGTGCTTCATCAGCGCAAACGATTCTCGGCCTCCGCCCAGTCGCCCTCCCATGCACAGATTTTGGGTGGATATCGCCATTGGGGGAGGGGCTGACGGGGAGGGGGGAGCATCCCCCTCCCCTGTCTCCAACTCGTATCTACGATGCTCACGCTCTACGCTTCAGCCAATTGTTCCCTCACGAGTTGATAGCCGCAAGCACCCC		-	['hypothetical protein']	['hypothetical protein']	240	227	1	-1
Haloterrigena jeotgali A29 HTGA29_10, whole genome shotgun sequence	13	GGGGGGGGGGGGGGG			-	NONE
Haloterrigena jeotgali A29 HTGA29_10, whole genome shotgun sequence	13	GGGGGGGGGGGGGGG			-	NONE
Haloterrigena jeotgali A29 HTGA29_10, whole genome shotgun sequence	13	GGGGGGGGGGGGGGG			-	NONE
Haloterrigena jeotgali A29 HTGA29_10, whole genome shotgun sequence	13	GGGGGGGGGGGGGGG			-	NONE
Haloterrigena jeotgali A29 HTGA29_10, whole genome shotgun sequence	13	GGGGGGGGGGGGGGG			-	NONE
Haloterrigena jeotgali A29 HTGA29_10, whole genome shotgun sequence	13	GGGGGGGGGGGGGGG			-	NONE
Haloterrigena jeotgali A29 HTGA29_10, whole genome shotgun sequence	13	GGGGGGGGGGGGGGG			-	NONE
Haloterrigena jeotgali A29 HTGA29_10, whole genome shotgun sequence	13	GGGGGGGGGGGGGGG	GGGGGGGGGGGGGGGGGGGGGGGGGGGGGGGGGGGGGGGGGGGGGGGGGGGGGGGGGGGGGGGGGGGGGGGGGGGGGGGGGGGGGGGGGGGGGGGGGGGGGGGGGGGGGGGGGGGGGGGGGGGGGGGGGGGGGGGGGGGGGGGGGGGGGGGGGGGGGGGGGGGGGGGGGGGGGGGGGGGGGGGGGGGGGGGGGGGCCGTCAGGACGCGTTTCTGC		-	NONE
Haloterrigena jeotgali A29 HTGA29_10, whole genome shotgun sequence	13	GGGGGGGGGGGGGGG	GGGGGGGGGGGGGGGGGGGGGGGGGGGGGGGGGGGGGGGGGGGGGGGGGGGGGGGGGGGGGGGGGGGGGGGGGGGGGGGGGGGGGGGGGGGGGGGGGGGGGGGGGGGGGGGGGGGGGGGGGGGGGGGGGGGGGGGGGGGGGGGGGGGGGGGGGGGGGGGGGGGGGGGGGGGGGGGGGGGGCCGTCAGGACGCGTTTCTGCCAAGACAACCCGAGA		-	NONE
Haloterrigena jeotgali A29 HTGA29_10, whole genome shotgun sequence	13	GGGGGGGGGGGGGGG	GGGGGGGGGGGGGGGGGGGGGGGGGGGGGGGGGGGGGGGGGGGGGGGGGGGGGGGGGGGGGGGGGGGGGGGGGGGGGGGGGGGGGGGGGGGGGGGGGGGGGGGGGGGGGGGGGGGGGGGGGGGGGGGGGGGGGGGGGGGGGGGGGGGGGGGGGGGGGGGGGGGGGCCGTCAGGACGCGTTTCTGCCAAGACAACCCGAGAGCGAAGCGAGCGGCT		-	NONE
Haloterrigena jeotgali A29 HTGA29_10, whole genome shotgun sequence	13	GGGGGGGGGGGGGGG	GGGGGGGGGGGGGGGGGGGGGGGGGGGGGGGGGGGGGGGGGGGGGGGGGGGGGGGGGGGGGGGGGGGGGGGGGGGGGGGGGGGGGGGGGGGGGGGGGGGGGGGGGGGGGGGGGGGGGGGGGGGGGGGGGGGGGGGGGGGGGGGGGGGGGGCCGTCAGGACGCGTTTCTGCCAAGACAACCCGAGAGCGAAGCGAGCGGCTGATGTCGATGAAACG		-	NONE
Haloterrigena jeotgali A29 HTGA29_10, whole genome shotgun sequence	13	GGGGGGGGGGGGGGG	GGGGGGGGGGGGGGGGGGGGGGGGGGGGGGGGGGGGGGGGGGGGGGGGGGGGGGGGGGGGGGGGGGGGGGGGGGGGGGGGGGGGGGGGGGGGGGGGGGGGGGGGGGGGGGGGGGGGGGGGGGGGGGGGGGGGGGGCCGTCAGGACGCGTTTCTGCCAAGACAACCCGAGAGCGAAGCGAGCGGCTGATGTCGATGAAACGTGTCCGCGGAAATTG		-	NONE
Haloterrigena jeotgali A29 HTGA29_10, whole genome shotgun sequence	13	GGGGGGGGGGGGGGG	GGGGGGGGGGGGGGGGGGGGGGGGGGGGGGGGGGGGGGGGGGGGGGGGGGGGGGGGGGGGGGGGGGGGGGGGGGGGGGGGGGGGGGGGGGGGGGGGGGGGGGGGGGGGGGGGGGGGGGGGCCGTCAGGACGCGTTTCTGCCAAGACAACCCGAGAGCGAAGCGAGCGGCTGATGTCGATGAAACGTGTCCGCGGAAATTGGCGAATCAACTCGAG		-	NONE
Methanolacinia paynteri strain DSM 2545 PGA_5, whole genome shotgun sequence	8	GGGAGGGTCACAGGGAGGG	AAAAAAACATCAGGAGATCATCCGAGATTATCAGATAATAAAGATTTCGCGGAGCGGGAGGGATGCTCGTCCATCCCGACTGCGACTTATCGCCATGAAGGGGAGGGTCACAGGGAGGGGGAATCTTCCCCCTCCCTGTATTATTTAGATTTAGAAATCCTTTTTTTGGAAATTTATAGAGGCAAAACCCCCCAAATTAAAAAAACGCTGTATATAAAT		+	['hypothetical protein']	['hypothetical protein']	241	125	1	-1
Methanolacinia paynteri strain DSM 2545 PGA_scaffold_7, whole genome shotgun sequence	8	GGGAGGGTCACAGGGAGGG	TTTTTATCTGGAGGGAGAGTTGCTATTTTGGGTAATTAATTGCAATTTTTTGGAACCGGAGGGATGCTCGTCCATCCCGAGGCGACCTATCGCAACGAGGGGGAGGGTCACAGGGAGGGGGAAAACATCCCCCTCTCTGAATACTGATTTGATTAGGGCATAAGCCCCTGACGGGGCAGCCCTATGCTCAGTCCGCTTCGCGAACTTTCGCAATCGTGA		+	['YggU family protein']	['DNA primase']	194	396	1	1
Methanolacinia paynteri strain DSM 2545 PGA_scaffold_15, whole genome shotgun sequence	8	GGGAGGGTCACAGGGAGGG	TTTTTGGCTATGATTCGGTTGAGGGATCTTAATTGGACTGGAGTTATTTTGGAGCGGGAGGGGACGCTTGTCCGTCCCCGAGTGCGACCTATCGCAACGGGGGAGGGTCACAGGGAGGGGGTTCTCCCCCTCCCTTTCAAACACATGGATTTTGTCCTTGGCCTAATATTTTCATAATGGTCGCCATAGGTTTCGAAAGGGATGGAGCTCTCCGATGGG		+	['RND family transporter']	['PAS domain-containing protein']	303	265	1	-1
Methanolacinia paynteri strain DSM 2545 PGA_scaffold_21, whole genome shotgun sequence	8	GGGAGGGTCACAGGGAGGG			+	NONE
Methanolacinia paynteri strain DSM 2545 PGA_scaffold_22, whole genome shotgun sequence	8	GGGAGGGTCACAGGGAGGG	GAACTCAGGGCTTTGTGCTTTTGTGATAGATGATCTCCGGCAAAAAAACAGGAGTAGGAGGGATGCTCGTCCATCCCTCCTGCGACATATCGCGATAGGGGGGAGGGTCACAGGGAGGGGGCCTCCTCCTCCCTGAACTAAATTCTAAAATCAGTATCTTGATCTCTGCTTCCGTTCTCTTCTTGCAGGTTCAAAGGAAACCTCGTTCCCGCGAATCGT		-	['DEAD/DEAH box helicase']	['DNA polymerase IV']	31	269	1	-1
Methanolacinia paynteri strain DSM 2545 PGA_scaffold_32, whole genome shotgun sequence	8	GGGAGGGTCACAGGGAGGG	AGCGTTTTTTACCATGCCTTTACACAGACAATACATGGACATACCCCCCGGAGAAAGTGAGGATGCTCGCCCATCCTCACTTTCGACTATCGCCATCAGGGGGAGGGTCACAGGGAGGGGGACTTGTTCCCCCTCCCTCTCAATAACCCAGACACAATAATAACCCCTGCCAGTAAAAACAGAAAACATGGTTTTCAATAAAAATTCAGGTGGTCCGGC		-	['QacE family quaternary ammonium compound efflux SMR transporter']	['alpha/beta hydrolase']	110	476	-1	-1
Methanolacinia paynteri strain DSM 2545 PGA_scaffold_33, whole genome shotgun sequence	8	GGGAGGGTCACAGGGAGGG	CAGTGATCTGAGTCGCAAAGAATTTAAAAAAACAAGTCGGGAAAAGACCTGGAGCCGGAGGGATGCTTGCCCATCCCGACGGCGACCTATCGTCATGAGAGGGAGGGTCACAGGGAGGGGGATACCTCCCCCTCCCTTGTATAACGTCTGTTTTAACACCCCATTCAAGAATTTCAAAAATCAAAACAAAATTCAAAGAAAAAACAATCCTAAATTTGG		-	['Coenzyme F420 hydrogenase/dehydrogenase, beta subunit C-terminal domain']	['chloride channel protein']	223	311	1	-1
Methanolacinia paynteri strain DSM 2545 PGA_scaffold_45, whole genome shotgun sequence	8	GGGAGGGTCACAGGGAGGG	TTAATTTTGATTATTAAATCAGTTGGATTCCCACCGGAAAAGGAAATACGGAGCCTGAGGGACGCTAGCCCGTCCCGACGGCGACCTATCGCCATAGAGGGGGAGGGTCACAGGGAGGGGGAAACCTCCCCCTCCCCGATACAATACTGCTAAAAGAGATTCAAGCGCCCTTTTTCTTTCAGAAAAAACCGCCTTCCTATACAACTTCATGCACTTTTT		-	['hypothetical protein']	['bifunctional hydroxymethylpyrimidine kinase/phosphomethylpyrimidine kinase']	126	296	-1	1
Methanolacinia paynteri strain DSM 2545 PGA_scaffold_15, whole genome shotgun sequence	4	GGGAGGGTCATAGGGAGGG	TTTAGTAGATCAGATGTGATCTCATTCATTCAGGTGTACATAATTTATGGAGCATGAGGGGATGCCCGCCCATCCCCGAATGCGACCTATCGCGATTAGGGGGAGGGTCATAGGGAGGGGGAACTTACCCCTCCCTCTATAACAATAAAAAAAAGCCCTAGTTTTGAAAAGGGCATAAGCCCCTCCGGGGCAACCCGGACGCAGGTTTCTGCGAAACCT		-	['hypothetical protein']	['IS5/IS1182 family transposase']	291	525	1	-1
Methanolacinia paynteri strain DSM 2545 PGA_scaffold_22, whole genome shotgun sequence	4	GGGAGGGTCATAGGGAGGG	AATCATAATAATCGCCTTGATAATTGTATTGTGATATTGGAAAAAACTGGAGCAAAAAGGGGATGCTTGTCCATCCCCTTTGCGACTTATCGCGATCAGGGGGAGGGTCATAGGGAGGGGGAATCTTCCCTCTCCCTTTTGTTGTTATCGCGTGTTATTACTCCACGAACATAAATCGAAACTTGTCAAATCTTATTTCACATTACATTCATATTTTTA		+	['TIGR03663 family protein']	['polymer-forming cytoskeletal protein']	334	136	1	1
Methanolacinia paynteri strain DSM 2545 PGA_scaffold_36, whole genome shotgun sequence	4	GGGAGGGTCATAGGGAGGG	GACAGCCCGACCTGGACGCTACCCATCAGGGTAGCCCCAACCGGGAAGAGGAGCCGGGGGGATGCTTGCCCATCCCGGAGGTGATTAATCGCGATAGAGGGGGAGGGTCATAGGGAGGGGGGCCATCCTCCTCCCTTATTCACATCACATTTGAGGGCATAAGCCCCTTCAGGGGCAGCCCTGTGCTTAATTCGCTACGCGAATTTTCGCAAATGATGA		+	['acyltransferase family protein']	['RND family transporter']	226	226	-1	-1
Methanolacinia paynteri strain DSM 2545 PGA_scaffold_37, whole genome shotgun sequence	4	GGGAGGGTCATAGGGAGGG	GAACATAACCCTGTTTTCTGGAATTTTGAGACCAACAACAAAACATTTTGGAGCAGGAGGGGACGCTTGCCCGTCCCCGAGTGAGACTTATCGCCATGGGGGGAGGGTCATAGGGAGGGGGATCTCCCCCTCCCTTTCTATTTATAGTAAATATTTTTTAGAAGCAACCCTTGCGCAAGTT		+	NONE
Methanosarcina vacuolata Z-761, complete genome	6	GGGACTCGGGTGACGGGACTCGGG	CGTCCTCCCGAGACGGGACTCGTGAAGCGAAACTTTTGTGTTCATAAATTACCCCGCTTGAGCGAACGAAGTGAGCGAAACGGTACCGTCCTCCCGAGACGGGACTCGGGTGACGGGACTCGGGTGACGGGACTCGGGTGACGGGACTCGGGTGACGGGACTCGGGTGACGGGACTCGGGTGACGGGACTCGGGTGACGGGACTCGGGTGACGGGACTCGGGTG		+	['NAD(P)/FAD-dependent oxidoreductase']	['TrkH family potassium uptake protein']	396	157	1	-1
Methanosarcina vacuolata Z-761, complete genome	6	GGGACTCGGGTGACGGGACTCGGG	GAAACTTTTGTGTTCATAAATTACCCCGCTTGAGCGAACGAAGTGAGCGAAACGGTACCGTCCTCCCGAGACGGGACTCGGGTGACGGGACTCGGGTGACGGGACTCGGGTGACGGGACTCGGGTGACGGGACTCGGGTGACGGGACTCGGGTGACGGGACTCGGGTGACGGGACTCGGGTGACGGGACTCGGGTGACGGGACTCGGGTGACGGGACTCGGGTG		+	['NAD(P)/FAD-dependent oxidoreductase']	['TrkH family potassium uptake protein']	424	129	1	-1
Methanosarcina vacuolata Z-761, complete genome	6	GGGACTCGGGTGACGGGACTCGGG	CTTGAGCGAACGAAGTGAGCGAAACGGTACCGTCCTCCCGAGACGGGACTCGGGTGACGGGACTCGGGTGACGGGACTCGGGTGACGGGACTCGGGTGACGGGACTCGGGTGACGGGACTCGGGTGACGGGACTCGGGTGACGGGACTCGGGTGACGGGACTCGGGTGACGGGACTCGGGTGACGGGACTCGGGTGACGGGACTCGGGTGACGGAACTCGGGCG		+	['NAD(P)/FAD-dependent oxidoreductase']	['TrkH family potassium uptake protein']	452	101	1	-1
Methanosarcina vacuolata Z-761, complete genome	6	GGGACTCGGGTGACGGGACTCGGG	ACCGTCCTCCCGAGACGGGACTCGGGTGACGGGACTCGGGTGACGGGACTCGGGTGACGGGACTCGGGTGACGGGACTCGGGTGACGGGACTCGGGTGACGGGACTCGGGTGACGGGACTCGGGTGACGGGACTCGGGTGACGGGACTCGGGTGACGGGACTCGGGTGACGGGACTCGGGTGACGGAACTCGGGCGATTACTTGCTCCAGAACTCGGGCGTAAA		+	['NAD(P)/FAD-dependent oxidoreductase']	['TrkH family potassium uptake protein']	480	73	1	-1
Methanosarcina vacuolata Z-761, complete genome	6	GGGACTCGGGTGACGGGACTCGGG	ACGGGACTCGGGTGACGGGACTCGGGTGACGGGACTCGGGTGACGGGACTCGGGTGACGGGACTCGGGTGACGGGACTCGGGTGACGGGACTCGGGTGACGGGACTCGGGTGACGGGACTCGGGTGACGGGACTCGGGTGACGGGACTCGGGTGACGGAACTCGGGCGATTACTTGCTCCAGAACTCGGGCGTAAAAAGTAGAATTACAGTATAGACTTCAAGC		+	['NAD(P)/FAD-dependent oxidoreductase']	['TrkH family potassium uptake protein']	508	45	1	-1
Methanosarcina vacuolata Z-761, complete genome	6	GGGACTCGGGTGACGGGACTCGGG	ACGGGACTCGGGTGACGGGACTCGGGTGACGGGACTCGGGTGACGGGACTCGGGTGACGGGACTCGGGTGACGGGACTCGGGTGACGGGACTCGGGTGACGGGACTCGGGTGACGGGACTCGGGTGACGGAACTCGGGCGATTACTTGCTCCAGAACTCGGGCGTAAAAAGTAGAATTACAGTATAGACTTCAAGCCTACCGATCCACATATTTGCAATAAGGA		+	['NAD(P)/FAD-dependent oxidoreductase']	['TrkH family potassium uptake protein']	536	17	1	-1
Methanosarcina vacuolata Z-761, complete genome	5	GGGTGACGGGACTCGGGTGACGGG	CCGAGACGGGACTCGTGAAGCGAAACTTTTGTGTTCATAAATTACCCCGCTTGAGCGAACGAAGTGAGCGAAACGGTACCGTCCTCCCGAGACGGGACTCGGGTGACGGGACTCGGGTGACGGGACTCGGGTGACGGGACTCGGGTGACGGGACTCGGGTGACGGGACTCGGGTGACGGGACTCGGGTGACGGGACTCGGGTGACGGGACTCGGGTGACGGGAC		+	['NAD(P)/FAD-dependent oxidoreductase']	['TrkH family potassium uptake protein']	403	150	1	-1
Methanosarcina vacuolata Z-761, complete genome	5	GGGTGACGGGACTCGGGTGACGGG	TTGTGTTCATAAATTACCCCGCTTGAGCGAACGAAGTGAGCGAAACGGTACCGTCCTCCCGAGACGGGACTCGGGTGACGGGACTCGGGTGACGGGACTCGGGTGACGGGACTCGGGTGACGGGACTCGGGTGACGGGACTCGGGTGACGGGACTCGGGTGACGGGACTCGGGTGACGGGACTCGGGTGACGGGACTCGGGTGACGGGACTCGGGTGACGGGAC		+	['NAD(P)/FAD-dependent oxidoreductase']	['TrkH family potassium uptake protein']	431	122	1	-1
Methanosarcina vacuolata Z-761, complete genome	5	GGGTGACGGGACTCGGGTGACGGG	GAACGAAGTGAGCGAAACGGTACCGTCCTCCCGAGACGGGACTCGGGTGACGGGACTCGGGTGACGGGACTCGGGTGACGGGACTCGGGTGACGGGACTCGGGTGACGGGACTCGGGTGACGGGACTCGGGTGACGGGACTCGGGTGACGGGACTCGGGTGACGGGACTCGGGTGACGGGACTCGGGTGACGGGACTCGGGTGACGGAACTCGGGCGATTACTT		+	['NAD(P)/FAD-dependent oxidoreductase']	['TrkH family potassium uptake protein']	459	94	1	-1
Methanosarcina vacuolata Z-761, complete genome	5	GGGTGACGGGACTCGGGTGACGGG	TCCCGAGACGGGACTCGGGTGACGGGACTCGGGTGACGGGACTCGGGTGACGGGACTCGGGTGACGGGACTCGGGTGACGGGACTCGGGTGACGGGACTCGGGTGACGGGACTCGGGTGACGGGACTCGGGTGACGGGACTCGGGTGACGGGACTCGGGTGACGGGACTCGGGTGACGGAACTCGGGCGATTACTTGCTCCAGAACTCGGGCGTAAAAAGTAGA		+	['NAD(P)/FAD-dependent oxidoreductase']	['TrkH family potassium uptake protein']	487	66	1	-1
Methanosarcina vacuolata Z-761, complete genome	5	GGGTGACGGGACTCGGGTGACGGG	TCGGGTGACGGGACTCGGGTGACGGGACTCGGGTGACGGGACTCGGGTGACGGGACTCGGGTGACGGGACTCGGGTGACGGGACTCGGGTGACGGGACTCGGGTGACGGGACTCGGGTGACGGGACTCGGGTGACGGGACTCGGGTGACGGAACTCGGGCGATTACTTGCTCCAGAACTCGGGCGTAAAAAGTAGAATTACAGTATAGACTTCAAGCCTACCGA		+	['NAD(P)/FAD-dependent oxidoreductase']	['TrkH family potassium uptake protein']	515	38	1	-1
Methanosarcina barkeri 3, complete genome	4	GGGACTCGGGTGACGGGACTCGGG	GGAACTCGGGTGACGGAACTCAGAAAGTGAAACTTCTTTGTTCATAAATTAATCCGCTTGAGCGAACTACGTGAGCGAAACGGACCCGTCCTCCCGAGACGGGACTCGGGTGACGGGACTCGGGTGACGGAACTAAGGTAACGAAGCGTAATTCAGGTGTAGAAACCCTTAAAATAACATAAAAGCTTAAAACAAAGGGGTAACGGAAATGCTATACCGAAAAA		+	['hypothetical protein']	['aldo/keto reductase']	920	84	-1	1
Methanosarcina barkeri 3, complete genome	4	GGGACTCGGGTGACGGGACTCGGG	AGACAACTAAGGACACACTGAAAATATTAAAAGATTCTATCCCATAATCAGCCCTCTTGAGCGAACGAAGTGAGCGAAAAGGGCACCGTCCTCCCGAGACGGGACTCGGGTGACGGGACTCGGGTGACGGGACTCGGGTGACGGAACTAGAAATTAGAGGGTTCCTTGGTTCCTTTATAGAGTTCCTTTAGTACTCTTTATTTCTTTACCTTCAATTTTTACAG		+	['NAD(P)H-dependent oxidoreductase']	['imidazoleglycerol-phosphate dehydratase HisB']	295	50	-1	-1
Methanosarcina barkeri 3, complete genome	4	GGGACTCGGGTGACGGGACTCGGG	GAAACCGAACCGTCCTTCCGAGATGGGACTCGGAAAGTGAAACCGAACCGTCCTTCCGAGACGGGACTCGGAAAGTGAAACCGAACCGTCCTCCCGAGACGGGACTCGGGTGACGGGACTCGGGTGACGGGACTCGGGTGACGGAACTCGGAAAGTGAAATGAACCGCAGGTAACCCTGCGATTCGGGTTAAAAAAGAGTCAATCAATCTTGAAGTGTATTACT		+	['tetratricopeptide repeat protein']	['30S ribosomal protein S27ae']	492	95	-1	-1
Methanosarcina barkeri 3, complete genome	4	GGGACTCGGGTGACGGGACTCGGG	GGAACTCGGGAAGTGAAACTTCTCTGTTCATAAATTAATCCGCTTGAGCGAACTACGTGAGCGAAACGGACCCGTCCTCCCGAGACGAGACTCGGGTGACGGGACTCGGGTGACGGGACTCGGGTGACGGAACTTGGGTAGAGAACTTGGGTAGAGAACTTGGGTAGAGAACTTGGGTAGTATAAGTTCAGGCGGCAACTTTGCCGGTTAGATCGGGTTAGATC		-	['NOG1 family protein']	['hypothetical protein']	93	477	1	-1
Methanoculleus sediminis strain S3Fa S3Fa_contig_1, whole genome shotgun sequence	5	GGGTGGGGCTGACGGGGAGGG	ATGATGAGGGAAGCCCGGCGCGGTGGTCTGTGGGGCCTGCGCGCCTGACGATTTTCTTTGGTTGCATCTGGCACGGATTTCAAGGGTATATCGCAATTGGGGGTGGGGCTGACGGGGAGGGGGCGTGCCCCCTCCCCTGTCTCCCCCCCTAAAACCATACTTGTAACCCCCACCCCGCCCGGCCTCCGGCCTCCTCATTCGCACCTGCGGTGCTCATGCTC		+	['NAAT family transporter']	['nucleoside-diphosphate kinase']	313	423	-1	-1
Methanoculleus sediminis strain S3Fa S3Fa_contig_1, whole genome shotgun sequence	5	GGGTGGGGCTGACGGGGAGGG	CAGTGATGGTTGAGAATACTGCAGTGCTGTTGATCGCCAATAGACCTGTTGAGACAAGAGAGTCCCAATACAGTGGACCGTGGTGGCTATCGCCACGTGGGGGTGGGGCTGACGGGGAGGGGGGAGCATCCCCCCTCCCCTGTCTCCACGTCGGAATGAATGTCTGTAACCCCCACCCCACCCGCGCTTCGCGCTCCTCCTCCGCACCTTCGGTGCTCATG		-	['DEAD/DEAH box helicase']	['PAS domain S-box protein']	337	173	1	-1
Methanoculleus sediminis strain S3Fa S3Fa_contig_2, whole genome shotgun sequence	5	GGGTGGGGCTGACGGGGAGGG	GTTGACCGCACCAGACAGTACCCCACTCCTGCTCAATAGCCAGTAGATCTTCGAGATAGCTAGAACTCGTGCACGGCTTTCCACTGGATATCGCGACTGGGGGTGGGGCTGACGGGGAGGGGGGAGCATCTCCCCTCCCCTGTCTCCAACGCCCATCTCAGGTGCTTTGGATCGGGTTAAGTTACTCTTCCCTTTCACCCCCACCCCGCCCGCGCTTCGCG		+	['AAA family ATPase']	['endonuclease III']	171	291	1	1
Methanoculleus sediminis strain S3Fa S3Fa_contig_2, whole genome shotgun sequence	5	GGGTGGGGCTGACGGGGAGGG	GGGAGTCGGATGTCGGAACCGGCTTGGTGGTGCTCACATTCCTGTATCTTGGACTGTCGCTCACAACCGTCCACGGCTTTCAAGGGGATATCGCGACTGGGGGTGGGGCTGACGGGGAGGGGGGAGCATCCCCCCTCCCCTGTCCCCTCCCCCCTATGGTGATACTCCCACGGAAACCGTGCTATGTGTAACCACAAGGAATTAGCAGATTTGAAGGGCAG		-	NONE
Methanoculleus sediminis strain S3Fa S3Fa_contig_3, whole genome shotgun sequence	5	GGGTGGGGCTGACGGGGAGGG	TCAATCTACTCAAAGCGCTCTATGATCGGGGTGCGCAGAAGTTCATCCTCGAATCACCGCAACTCCCATGCGCGGATTTCTAGGGGATATCGCCATTAGGGGGTGGGGCTGACGGGGAGGGGGGCTCGCCCCCCCTCCCTGTCCCCTCCCCCCGTGGCGATACTCCCACGGTCCAGCGTACGGGTTTTGTCCAAAGTCCCAGTATTTCTGCCCCGGTCACA		-	['DEAD/DEAH box helicase']	['TATA-box-binding protein']	214	261	1	-1
Methanoculleus sediminis strain S3Fa S3Fa_contig_5, whole genome shotgun sequence	7	GGGAGGGGCTGACGGGGAGGG	GTAACATCGCAACTCGAAGCCGGATGCTACCTCTATTTTCGAAAATGCGTCATAATTACGAGGAGGCCGGTACACAGGACCATGGGGATATCGCCATTGGGGGAGGGGCTGACGGGGAGGGGGGTGCAGCCCCCCTCCCCTGTCTCTACCTTGTACGTGGACATCTGTGACCCCACCCCACCCCGCCCGGCCTTCGGCCTCCTCACCCGCACCTTCGGTGC		+	['endonuclease III']	['inorganic phosphate transporter']	283	447	1	-1
Methanoculleus sediminis strain S3Fa S3Fa_contig_5, whole genome shotgun sequence	7	GGGAGGGGCTGACGGGGAGGG	CTCTGGCGGGAGGAGCCCGTCCAGGGATTTTTCAGGTCTCTGTTCTTACTGGAACACCACCTATCCCCATGCACGGCTTTCCAGTGGATATCGCCGTTGGGGGAGGGGCTGACGGGGAGGGGGGAGTATTCCCCCCTCCGGGGGGAGTATTCCCCCCTCCCCTGTCCCCACCCCCCTCCGTGGCGATACTCCCACGGTCCAGTGTACGGGTGAGGCGAAGA		-	['hypothetical protein']	['ornithine carbamoyltransferase']	208	204	1	-1
Methanoculleus sediminis strain S3Fa S3Fa_contig_6, whole genome shotgun sequence	7	GGGAGGGGCTGACGGGGAGGG	GCTCGACCATGCAGATCGGTCTCGATCACGGTTGCAAAGAACCCATAAACTACTTTTCTGCGGTCACACTGGCACGGCTTCTGTGGGAGTATCGCCATAGGGGAGGGGCTGACGGGGAGGGGGGAGCATCCCCCCTCCCCTGTCTCCAGATCATTATCTGACACCTACTACCCCCACCCCGCCCGGCCTCCGGCCTCCTCCCCCGCCCCCAAGGGGGCGGG		+	['peptidylprolyl isomerase']	['HlyC/CorC family transporter']	173	303	1	-1
Methanoculleus sediminis strain S3Fa S3Fa_contig_6, whole genome shotgun sequence	7	GGGAGGGGCTGACGGGGAGGG	ATTGGGATCGCTCTTATATGCGAACTATAGTTAAGCAGGAAACTGTGTGTCCTGTTCATCCGCGATTCTAGACACGGATTTCCACTGGCTATCGCCATTGGGGAGGGGCTGACGGGGAGGGGGGCGTGCCCCCCTCCCCTGTCTCCACAGCAAAACGTTTTGGGTTCCTCGTGCTCACTTTGCTCATGCAGCGAAGACCTACGGTTTTCCTATTGCACCCC		-	['DUF5591 domain-containg protein']	['type III ribulose-bisphosphate carboxylase']	109	382	1	-1
Methanoculleus sediminis strain S3Fa S3Fa_contig_6, whole genome shotgun sequence	7	GGGAGGGGCTGACGGGGAGGG	GACCGGGACGGCAAAGGTGGCAACCTCCGTTGTTTTGGCAGTAAATCTGTTGAGGTGATGGAAAGCCCGGTGCAGTGGACCGTGGGAGTATCGCCATTGGGGGAGGGGCTGACGGGGAGGGGGGAGCATCCCCCCTCCCCTGTCTCCAACTTATAAGGCTACACCTGCAACCCCCACCCCGCCCGGCCTCCTCCCCCGCCCCGAGGGGCGGGGGCAGTGCG		-	['PspC domain-containing protein']	['excinuclease ABC subunit UvrB']	245	180	1	-1
Methanoculleus sediminis strain S3Fa S3Fa_contig_7, whole genome shotgun sequence	7	GGGAGGGGCTGACGGGGAGGG	GAGGAAGATCAACCCATACTTTCGGTGCTCGCGCTCCTCCGGCCACATTTTGGGACATCTCAAGTCCCGTGCACGGATTTCCATCGGATATCGCCATTTGGGGAGGGGCTGACGGGGAGGGGGGCTTGCCCCCCTCCCCTGTCTCTACCGCATAAGGCTCTACCTGTGACCCCCACCGCCCGCGCTTCGCGCTCCTCCCGCCCCCCAGGGGGGCGGGCAGT		+	['metal-dependent hydrolase']	['sulfurtransferase']	210	652	1	1
Methanoculleus sediminis strain S3Fa S3Fa_contig_7, whole genome shotgun sequence	7	GGGAGGGGCTGACGGGGAGGG	GCCTCTCGTGCTCCCGCCCCCGCACCTGACGGTGCTCAAGCTCCTGTCCTACGCGCAGTCTACATCCCGTGCACGGCTTCCCAGTGACTATCGCCATTTGGGGAGGGGCTGACGGGGAGGGGGGAATATTCCCCCCT		-	NONE
Thermocladium modestius JCM 10088, whole genome shotgun sequence	109	GGGGGGGAGGGGGGG	GGGGGGGTTATTGTCTTGCTAGTTTATGTACATTTCTAGGAGGGCAAACATTAGGACCACCTTGGTGGGCGACGCCGTGATCCTCGGTCCCAGCAGTGTTGGGGGGGAGGGGGGGTCTATAATAGATAGGAATGTAATAATCGGTTATCCCATACGATCCACGCTTAAGAAGATAGGAAAAATGGATGACATGGATGAACTCAGCTCCGGCAGCT		+			90	611			in ['N-acetyltransferase']
Thermocladium modestius JCM 10088, whole genome shotgun sequence	109	GGGGGGGAGGGGGGG	CCTCAATTGTATATAGTATTATTCCCAGTCCAATTAATAATTCTCCGAGCGAAAACGTGGCAACTCCCCATAGAGTCCATTGATCTTGCGCAGCATATAAGGGGGGGAGGGGGGGATAAAGGAAGTACCAACCAGCGGCAAATTCCCCATATAAACCGCTTATGCCAACCAGCGCAAATCCCATCACAAGCACCCAGAAAATTGCGTCGACTAGC		+			282	204			in ['cbb3-type cytochrome c oxidase subunit I']
Thermocladium modestius JCM 10088, whole genome shotgun sequence	109	GGGGGGGAGGGGGGG	TCGTGGACAAGAACACCCACGAGAAGCTAAAGGAACTGGCTATAGCAACAGCCAAGTGTTGGAACGAGGTGAACTGGTTAAGAACGCAACAATTCAAGAAGGGGGGGAGGGGGGGTGGACCTCGCCAGAACCGAAAAGGAGGTCTACGAGAAGTACAAACAAGCGCTGAAGGTCAATGCCCAGCAGGTGGCTAGGAAGAACGCTGAGGACTGGAG		-			143	1222			in ['transposase']
Thermocladium modestius JCM 10088, whole genome shotgun sequence	109	GGGGGGGAGGGGGGG	TATCTGGGGGGGGTGGGGGGGAATTGGCGTTATCATTGGTGCTGGTGCCGCTTGCGACGGCTCTTCCGGAGACGATGAGCGCGATGATATGGGCATTCAAGGGGGGGAGGGGGGGCACGCTGTCCGTGGGCGCATTGATAGGCGAGCAGGTCGTGTTTTCAACTCTTTACCCGGCAGTGTTTTTGCTCACCGTTGGATTTCCCGTTGGGACCGCG		+			80	250			in ['hypothetical protein']
Thermocladium modestius JCM 10088, whole genome shotgun sequence	109	GGGGGGGAGGGGGGG	CATAAACCCCCCCGACTTCGCCTTCCCAACCACGGTGGCGGTTTACGGGGATGAGGCATTCATAGGCGGCTTCAGCGTGGCGGGGAGCGAGGAGCCGGTTGGGGGGGAGGGGGGGAGTACCTTCAACTAAACCAGCTCGGGTTCAAGCCCATAGCGTTGCTGCTGGTGAACGGAACGTTTCGCGACCTGGCCCCGGTCCTGGGCATGAGCTACGG		-	['hypothetical protein']	['hypothetical protein']	41	308	-1	-1
Thermocladium modestius JCM 10088, whole genome shotgun sequence	109	GGGGGGGAGGGGGGG	GAGGAGGAGGCCCTCCTAAGCTGCCCCCCCCAGACTGAGTCCGGCGGTTCCCCCCCAGCGGGGGTAGGGCGCCATCAAGACGAGGAGCGGCGAGAAGGCTGGGGGGGAGGGGGGGGCCTGGCTTGAAGAAGGAGGGGGGGAGGGTTTCTCGGTGAATGCGAGGGACATGGCTATGAACGTGGACATGGCCTCCAAGGTGACGGCGGCGGCCGCGT		-			224	100			in ['hypothetical protein']
Thermocladium modestius JCM 10088, whole genome shotgun sequence	109	GGGGGGGAGGGGGGG	GCGGAGGGTTTTGATAGGGAAGGGGGGGCATAGCATAGTTACCACGAAGCCTGGAACCGACATGTTCGTGGTGGACATGATAAAGACCAATAGGAAGGACGGGGGGGAGGGGGGGTACGTCCTGGCCAACAACGATACGATTCAAGTAATAGACCCCCCCACGGATGATATAGCATCCTACGCCCAAGCATCGGTGGCCATCAGCAATGCATTGA		-			507	687			in ['hypothetical protein']
Thermocladium modestius JCM 10088, whole genome shotgun sequence	109	GGGGGGGAGGGGGGG	ATTCTACACGGAAGAGAGAAGAAGCGGGGGGGGTAAGCGTGTTGGGTTTGCCATAGTGGACGCCGCCGGCAGGGGGGGCGAGCGAATCATGGCGTTGATTGGGGGGGAGGGGGGGAGCCCGCGGGTGGGCAGGTATCGCGTGGATCTCGACGCAATTTCCTGGGGGGGCTTAGAATCCATTGCGGGGGGGATGAGCGATGTGTTGGTCATCGATG		-			207	315			in ['hypothetical protein']
Thermocladium modestius JCM 10088, whole genome shotgun sequence	109	GGGGGGGAGGGGGGG	GATGCCCGAGAATAGAAGAGCCAGCGCCACCAGCTTCATAAATCTCCTCAGCTCGATACCCAGGGCGGCCGGCCCATCCATAGGGGGGGGTTACTTGTTCGGGGGGGAGGGGGGGAACCTATATTCTCCATTCTTCATAACCGCGGGCCTCTATAGTTTGGCCACCGCCTTGTTCTACGCATTCTTCAGGAACGCCAGGTTGGAGGCGGTGAGGG		-			1009	105			in ['MFS transporter']
Thermocladium modestius JCM 10088, whole genome shotgun sequence	109	GGGGGGGAGGGGGGG	CGCTGGTTAAAAACGCTTTGTTATTGATAACGGAGTAGCGCCCATTAACGGAGTTTAATCCTTGAGGCCTCGGGGGGGAGTCCCCCCCGCCGCTCACGACGGGGGGGAGGGGGGGAGTCAACATTCTCCTCCTTCCCATCCATTAGAGTCTATTTGTCCATGCTAGCTAGAGACCTCCATTAGTGAGAGCGGGGGGGTGGTTTATTTAGTGGGGA		+	['hypothetical protein']	['hypothetical protein']	130	202	-1	1
Thermocladium modestius JCM 10088, whole genome shotgun sequence	109	GGGGGGGAGGGGGGG	ACATGCTGGATTGATAGGCGATTACTTATTAACCACGGTTGCCGGCGCCGATGTCCATACATTCACATCATCGGAGTATCGTAAATACATGAAGACGGCGGGGGGGGAGGGGGGGATGTTGCCATAGTGGTTTCTCAATCGGGCGAGACAATAGACGCATTACTAGCCCTCCGCGCATTGAAAAGCGCTGGAGTCAAGGTGATAGCCATATCCAA		-			1029	817			in ['glutamine--fructose-6-phosphate transaminase (isomerizing)']
Thermocladium modestius JCM 10088, whole genome shotgun sequence	109	GGGGGGGAGGGGGGG	TAGCCCGGAGAACAGCGTCCTGATGGGATTCGAGAAGGAGGCAAAGATATGGAACGCCGTTAGGGCAGTCGCCGACGTGAAGTCAGTTAGATTAACGCCGGGGGGGGAGGGGGGGGTTGGCTTCATGCCGTCATATCGATAAAGAAGAAGGTTGAGGGGGGGGAGGGAAAGAACGCGGCGCTGGCAGCCTTCGCCGCACACCCCCCCAGCTTGAA		-			966	347			in ['UbiD family decarboxylase']
Thermocladium modestius JCM 10088, whole genome shotgun sequence	109	GGGGGGGAGGGGGGG	GCGGTCCTGGTTCCCTGCGTCATAGCTATGATATACAAGGGGGGGCTGCGGCGGGCATCCCTCTCCCAGGGAGAGACGGTGCTGGTGACCGGGGGGGCTGGGGGGGGAGGGGGGGTTGGCATACATGCAGTTCAATTGGCCAAGGCCATGGGGGGGCGAGGGTCATCGGCGTGACGAGCCGCGAGGATAAGGCCGGGGGGGGCGGTGGCTAAGTA		+			537	320			in ['zinc-binding dehydrogenase']
Thermocladium modestius JCM 10088, whole genome shotgun sequence	109	GGGGGGGAGGGGGGG	CAACCAACGCGTATGCTATTGTAGTGTAGCCGTCAAGCAACCACCCGGACCAGGCCGCGAGCACCTGCATCCACTGCCTCCCATCCAGTCCGTACACGGAGGGGGGGAGGGGGGGAACCATTTATTTAAAGCCTTGCGGCGGCTTCGCTGGGCGGCCGGCGTCCTGGGCCTTTGACGCAATGCCTTAAAAAACGAATGACTGGGAACCGGCGTGT		+			6	1324			in ['MHS family MFS transporter']
Thermocladium modestius JCM 10088, whole genome shotgun sequence	109	GGGGGGGAGGGGGGG	GTGAACTCGATGCCGGTTGCCCCCCGGTTGAAGCCGGTTGCGAGGTGGTGGGTGACTGGGCCTTGTTGATAGGCGACGTTGTTGGGGGGGTGGGCGCGGTGGGGGGGAGGGGGGGGACGTGGAGGTGGTGGGTGGCTTCACCGCGTTGCTCTGCGTGGCTATCACTGAGACCATGTTTGAGCCGTAATCCGCGACGTATATGTACCATTCGAGGG		+			59	244			in ['hypothetical protein']
Thermocladium modestius JCM 10088, whole genome shotgun sequence	109	GGGGGGGAGGGGGGG	ACCCCACCAGCGTGGTGCCCGTGGCCTCCGCCTCCTTGAGGAGCCGCTTCATTGTCTTCTCCACCAAGCTCCGCTCGCTCCTCCTGCTGGGCAGGTTGTAGGGGGGGAGGGGGGGGTGCAGCGCTATGTCACCGTCCAGCACTATTAAATCGACCCTCCTCTTCCCCCCCCTCCTCTTCTCCCCCCCCAGCAGCTTTATGGCTAGCTCGCGCTCC		-			375	120			in ['DNA double-strand break repair nuclease NurA']
Thermocladium modestius JCM 10088, whole genome shotgun sequence	109	GGGGGGGAGGGGGGG	CTTAACGAGAAAAAAACTCTATATAAACCTTTTTGGGGGGGCGATTAATTCATTGACGAAGGGAGAGGCAAGCCTCCCTCCAGTAAGTCGGATCTGGGCAGGGGGGGAGGGGGGGATCTATGATCTCATAGATGAATTTTTATATAAATTAGTATTTATTAGGCCGTGATCATTAATACGTATGGCCGAGAAGGTAGTCAGGTAGACACGATTTA		-	['N-acetylglucosamine-6-phosphate deacetylase']	['thioredoxin reductase']	56	118	-1	1
Thermocladium modestius JCM 10088, whole genome shotgun sequence	109	GGGGGGGAGGGGGGG	CCTCATCATTGCCTCGATCGCCGTTATTCCGTATGCTTCCCATCGAGAGGGAAGGAGGAGCACCTTTGATTTTCCTATCCTATCCAGTACCGTGCTGGACGGGGGGGAGGGGGGGGAGGTACTCATCCACGTATTTCAATTGTTTTCTATACTCATCTGGCACTGATCCTATATAGATGGTTCTCACGGAGCTTCCCCACCGCTCCTTTAGATAC		+			11	349			in ['glycosyltransferase']
Thermocladium modestius JCM 10088, whole genome shotgun sequence	109	GGGGGGGAGGGGGGG	TAATAGGGGGATGGAATGTGGATGTGACAGCAATGAGCGCACATGGATTCGCGTACGTCGTGGATAAGTTCTACCTGCTTAGGACCGGGGGGGTGAGCATGGGGGGGAGGGGGGGTATGGACCCATGGTTGTGGCCAAGCGGAGAATGGGATTGAGGGGGCTAAAAGTAGCGGTTCCGGGCGAGTACACCACTGCACGACTATTGTTGAGACTGG		-			260	592			in ['hypothetical protein']
Thermocladium modestius JCM 10088, whole genome shotgun sequence	109	GGGGGGGAGGGGGGG	GGGAGGAGGGGGGGGAGGAGGGGGGGGAATGGGCCTTACATCGCCCGCTGGCCTCGCCGCTTGGAGTCCCTGCTTGGGTGGAGGCGTTGATGATGGAGAGGGGGGGGAGGGGGGGATTGAGGGGGGGACCTCTGCTGGTTCGCCTTGGATTGCTGGGGCGTTTGTGCCTTGGATTGCTGCTTTGGGGGGGCTTGCCTCTGCCCTCTCTGCCTCAA		-			135	3			in ['RNA-binding protein']
Thermocladium modestius JCM 10088, whole genome shotgun sequence	109	GGGGGGGAGGGGGGG	GTACGCGCTGGCCACCACCCCCCCGCCGCCCAAGCCTATAGAGGAGATAGAGAAGGAGATACAGGAGGAGTTGAATAAGCTGGAGAAGGAGACCAAGGAGGGGGGGGAGGGGGGGCCAAGCAGTAGGATCGCCGCAACAGTTAATTATCCTCGACCAATCCGCCCATCTTCATGATGAATAGGAAGCAGTTGGCGGTCGCCGCGTCAATGTACGC		-			281	60			in ['transcriptional regulator']
Thermocladium modestius JCM 10088, whole genome shotgun sequence	109	GGGGGGGAGGGGGGG	GACGCTGGAGGTCCTTAAGTGGTTGATTGGATCCTCGCCTCAATTGATAGGGCTTAGCGCAACCATTGGGTCCCCCAGGGAGGTGGCGAGGTTCCTCGTGGGGGGGGAGGGGGGGATGCGGAGGTGGTGGATGCCTCCATGATGAGGAGGACCAAGATGGAGGTGATAGGCCCCGCCGCCCCCGCCGCCGGACCCGCCCTCGCTGCGGGAGGACG		-			662	1360			in ['DEAD/DEAH box helicase']
Thermocladium modestius JCM 10088, whole genome shotgun sequence	109	GGGGGGGAGGGGGGG	CTATTTTCGTGCCGGATTCCTTGTTCACGATTAGGGCCGTCTTCCAGCTATCAATTTAACTGTATCGCCATGCAATAATTACAAAAACCCAACGCAAAAAGGGGGGGAGGGGGGGCTAGGGCTTAAAACGGGGGGGGAAAGCGAGTTTCCGGAGTGAAACAGAGGCTGTTGATTGCCATCGGCATTGCCGCGTTGGCGGCTGCCGCCACCATGCT		+	['GTP cyclohydrolase I FolE']	['hypothetical protein']	138	38	-1	1
Thermocladium modestius JCM 10088, whole genome shotgun sequence	109	GGGGGGGAGGGGGGG	CATGTCCCCCCCCAGGTTGCCTGAGTCAGTCAAGTCACCCGAGACTATAACCGCGTCGGGCATTGATGCCCTAGCCGCCTCCAGTATTGTACCCAATATGGGGGGGGAGGGGGGGACGTGGACGTCAGTGGCCAGCAATACCCTCATACTCGCACCGATTTCAAGAGCTTTAAACCTAAATAGCCTTATCGGTCGCCCACGGGAAGGGAATCCGC		+			32	815			in ['metallophosphoesterase']
Thermocladium modestius JCM 10088, whole genome shotgun sequence	109	GGGGGGGAGGGGGGG	GACTTTCCTAGGCGTAGGCGGCTGGGTGTCCAGTCCCTGGCTCAACATGGCCTCAATACTGGTCACGGTGGGGGGGAACAGAAGGATACTGCTCGACGCTGGGGGGGAGGGGGGGATATATAGGCAGTATAGGAGGTGCACAGGCCTTGACGTGGGCGATTTGGATTTAGTGGTGTTGAGCCATGGGCACGGCGATCACGTGTTGGGGGGGATAC		+			123	639			in ['MBL fold metallo-hydrolase']
Thermocladium modestius JCM 10088, whole genome shotgun sequence	109	GGGGGGGAGGGGGGG	AATATAGACTTCGGCCCCCTCATTAATAAATCCCAAGTGGAGTCAATGAAGGGGGGGTTCCTGGAAGACGCGGTGAGCCGCGGCGCCAAGGTGGAGACTGGGGGGGGAGGGGGGGTAAATGGGAATTACTTCGAACCCACCGTTCTGAGCGGCGTTGACGAGAACGCCAAGGTCCTCCGCGAGGAGGTGTTCGGCCCAATCAGGCCCCTCATAGT		+			1080	397			in ['aldehyde dehydrogenase family protein']
Thermocladium modestius JCM 10088, whole genome shotgun sequence	109	GGGGGGGAGGGGGGG	GGCGCATCCACCATCCTGGATTACTTCGGGGGGGCTAAGCGGTCCAGGGCATTGACTGTGGGCGAGGTGTATGAATCCTTGATGAACGTTGCCAAGCATCGGGGGGGAGGGGGGGCCCAGGACGCCAAGGTAAGGCTACTGTCGTCCCTCTTCGCGGCGGCGTCCCCCCCGGACGAGGCCAAGTACATAGCTAGGTTCATAGTGGGCAAGCTGCG		+			429	1408			in ['ATP-dependent DNA ligase']
Thermocladium modestius JCM 10088, whole genome shotgun sequence	109	GGGGGGGAGGGGGGG	CTTTCAGCTCAACGCGGTCACGAGCAATGCGAGGATTCACTCAACGGATCGGTGCCTCATGCTGCGAGCGCGTCCGCCCCCATCAATGATCAATCTTGAAGGGGGGGAGGGGGGGATTAACTCCATTCACGGCTCTTCGCCTCATGACGCGCGGACCTCCGTGGCTGATCCTATTGATCACCGGCCTTGTCTTGGTCATTTGAGCGGCTCTGATC		-			1141	33			in ['DEAD/DEAH box helicase']
Thermocladium modestius JCM 10088, whole genome shotgun sequence	109	GGGGGGGAGGGGGGG	CGATGAGTATGAGGAGGTGGGGGGGGAAGAGGAGGAAAGAGCGAGGGACCCCATAGTAAGGGTGAGGAGTTGGGAGGAGCCCGTGGTGGAGCACTACGTTGGGGGGGAGGGGGGGGTGATAAGGAGGGTGATCCCGCATGGATAGGGGGGGGAGGTGCACTTCATAGCGTCCAAGTACGGGAGGTACCTGGGCGGGATAGACTACAATGCCGTCA		+			345	30			in ['hypothetical protein']
Thermocladium modestius JCM 10088, whole genome shotgun sequence	109	GGGGGGGAGGGGGGG	ATTGATGAGGCGATGGCCGAGATAACGCCCTTCCAGCTCCTCCCAGCCACGGCTCCCAGCGCGGTGAATGAAATGAACCCAATTAAATAGCCGAGCAGCAGGGGGGGAGGGGGGGCCTCGCCCGTGTTGCCCAGGTAATCAAGGAAGCCGGTGGTGATGGTTACCAGGCCCGCCAGCGAAGCTGAGAGCATGGACCAAACGCCAATGCCAGAACC		+			76	335			in ['hypothetical protein']
Thermocladium modestius JCM 10088, whole genome shotgun sequence	109	GGGGGGGAGGGGGGG	CCCAGAGCTGAGGGGGGGCGTCGGCCAGGCGGTGATCGATACGTATGATTCGAGCGTAGTCATGGAGTCCAGCAGAATATTGGCGCGGGAATTGGCGGCGGGGGGGGAGGGGGGGGCGAGGCGATAGAGATAGATAGCGATGTCCCCCCCATATATCCGGGAAGCAAGGTGAGCAGGGATTCGCGTAGAATTATTGTATTGATTAGGAGTGGAGT		-			180	12			in ['hypothetical protein']
Thermocladium modestius JCM 10088, whole genome shotgun sequence	109	GGGGGGGAGGGGGGG	TCTCTCTCAAGTCCTTCCTGAAGAACGTGTTGAGGCCGAGGGACCCGGCTCTCTTCAGCGTCCTCTACAACTCATTCACCACGGTCAAGCCGAGGAGCAGGGGGGGGAGGGGGGGCAGGCTCCCCACGATTCAAGAGCTTAGGGGGGGGTGTTCAATAACCTGCCCACGATAGAGGCCAAGGCGTACCTCGCCCTCCTCGCCGAGACCGGGCTGA		-			518	58			in ['hypothetical protein']
Thermocladium modestius JCM 10088, whole genome shotgun sequence	109	GGGGGGGAGGGGGGG	GAGGACGTCCTGGGTAGGTTTAGGGGGGGGAGGCTCCTCCCTTCGACAGGGGGGGCAGGTTGAGGAGGGAGGTTGGGGGGGAGGCGGCGCGGGCCGTGCTGGGGGGGAGGGGGGGCTTCGAGCTTTACGAGCTTCGCCGCTTCTTCGCCACTTGGATGGTGTCGAGGGGAGTGCCTGAGAGCGTGGTTAACACTCTGCAGGGCAGGGCACCGCCC		-			56	285			in ['hypothetical protein']
Thermocladium modestius JCM 10088, whole genome shotgun sequence	109	GGGGGGGAGGGGGGG	ATAGGGGGGGCAATAGGCGGCGTGGGTGGCTGTCCATCATAAACGCGCCGGAGGGGGGGCCATAATGGCGATGGGCAGGATAGTCAAGAGACCAGTGGTTGGGGGGGAGGGGGGGGATGAGATACGGGTTAGGCAGATGATGATGGCGACGCTCAGCTTCGATCACAGGATAACGGACGGCGCGTACGCTGCCAGATTCATGAATAGGGTGAAGG		+			545	144			in ['2-oxo acid dehydrogenase subunit E2']
Thermocladium modestius JCM 10088, whole genome shotgun sequence	109	GGGGGGGAGGGGGGG	GTAATTGGGGGGGCCTTATTGGCGACCAGGGGGGGACGGCGCGGCCCATCAAGGCAAGCCAATGGGCAATCGACGTAAGGCTTAATCCCGCCACGTGATCGGGGGGGAGGGGGGGCCCAAGCGATCCTGGGGGGGTGATCGGCGTAAGGCTGAGGAATCTATTATTTAAGGAAAAAATTAAAAACCGCATTCCCCATTTTCTCGCTCGAGGCGGA		+	['carotenoid biosynthesis protein']	['hypothetical protein']	158	470	1	-1
Thermocladium modestius JCM 10088, whole genome shotgun sequence	109	GGGGGGGAGGGGGGG	TCAACAAGAAGATAAGGGACGCGGAGACCTGTGGGTGCCTATATAGTGATAGTGGGGGGGATAAGGAGCTCAAGAGCGGCACGCTGAGCGTCAGGGCGAGGGGGGGGAGGGGGGGTCAATCATCCATGAGCGTTGAGGAGCTTGGCAGGGAGATACAGGAGGAGACCAGGGGGGGTTACCCCCCCACCAGGCCGTTGACTATGCCGATGCTGGTT		+			1754	121			in ['threonine--tRNA ligase']
Thermocladium modestius JCM 10088, whole genome shotgun sequence	109	GGGGGGGAGGGGGGG	GAACGAGGGAGAGGCATACAAACGCTTGGCCGATTCGTATGACGAGTCATTTATCTTCCAAACTTGCAATAGGATAGAGATTTACGCATTGGATACGGCGGGGGGGGAGGGGGGGGTCGAGGGGGGGGTTCTCGAGATTTATGGGAATAAGGCCAGCCTAGCGAGATCGCTGGCAGACGTCCACAGGGGGGGATTAGATGCGGTGAGGCACCTAT		-			213	192			in ['hypothetical protein']
Thermocladium modestius JCM 10088, whole genome shotgun sequence	109	GGGGGGGAGGGGGGG	AACAACATACAGCGCTTGGTTGCCTATAGGCAATTGGTGAGGATCCTCCGCAATAAGGGGGGGGTATTGGGCGGGGGGGGTCCTCCGGCGAAATGTGAGTGGGGGGGAGGGGGGGAGCGGTTCCCTAATTCCTCATTTTGGCCAGCAACTTTTATAAAGGCGTTATAATCCGTTGTAGTATGTCAAGCGAAGATCCAATACAACTGCTCTCCAAC		+			1271	53			in ['acyl-CoA dehydrogenase']
Thermocladium modestius JCM 10088, whole genome shotgun sequence	109	GGGGGGGAGGGGGGG	CACGTCTTGATAAACGTGCGGGACGGGGGGGCGTCCGTCGACCTATCCATAATCGAGCTGGGGGGGGAACGTGCTCCTCCAACGTGGTGGAGGCGCTGGTGGGGGGGAGGGGGGGGCTCAAGTGAATCTACTCAATGCCTCCCTACAGGGAGGCAATCCCGCGTATGGGTTGAGCAGGATAACTGCGCTGGATAACGCGGTGATCAACGGATACA		+			45	660			in ['hypothetical protein']
Thermocladium modestius JCM 10088, whole genome shotgun sequence	109	GGGGGGGAGGGGGGG	GTTGGCGGGGGGGATTGGTGGGGGGGAGTGATGCCGGGGCTACGTGGGTGGGGGGGGCGTGGCCGTCAAGGTGGTGGGGGGGGTTCACCCCGGGAACGCGGGGGGGGAGGGGGGGCTGCCGACGGTCACGGGGGGGGCAGTGGCTTACTTCGACGCCAGGGGGGGGAGGCTGTTGGCGGTCATGGATGGGGGGGAGGCCATAACCGGCGTGAGGA		+			72	270			in ['hypothetical protein']
Thermocladium modestius JCM 10088, whole genome shotgun sequence	109	GGGGGGGAGGGGGGG	CACGCTGGCGGAGGGAATGGGGGGGACGGGAGGGGGGGTTGGGGGGGCAAGCTTTAAGCCGATTGCGCGGGGGGGCCAGCCCGTGCTCTCCGTCTACTTGGGGGGGGAGGGGGGGATCACTGGTCCCAGGTCGCCGCGGAGCTGGAGTCCCTTGGCGTGGTGGAGCTGCTGGAGGGCGGGCCCACGCTCCTCTTCGGCAGGAGGGTGTTGGGGGG		-	['serine/threonine protein kinase']	['hypothetical protein']	11	179	-1	-1
Thermocladium modestius JCM 10088, whole genome shotgun sequence	109	GGGGGGGAGGGGGGG	GAAGGCAGTATCAATAATCCTCCAGGTTAACCGCCATGCTGCCGCAATCAACGCATTGGCCCTTTATGAGGTGAATTGAGGCTTTCCCTTCCTAAAAGCGGGGGGGGAGGGGGGGAATGCACGACGATCCTACGGCTGGCCGGCCAATCGCTTCCATCGTTACGTTATATAGTTAATTTGCTGTCGCGGGGGGGTACGGCGGGGGGGTCGAAAAA		-	['hypothetical protein']	['aldo/keto reductase']	169	239	-1	1
Thermocladium modestius JCM 10088, whole genome shotgun sequence	109	GGGGGGGAGGGGGGG	CCCAGCCAAATGCGGGCTCGACAGTGATGGTGAGTTCCATGCCTTAATTATTAAAGCCTTTCCAATGAACCAGGACTTAATTATCCGTCTCCGGCGTTAAGGGGGGGAGGGGGGGAGAGGTAAATAGCCCTTCATTTAATCCTAAGCTTCTTCTAGTTGCCTGGGATCGTAACATTGAAAATAAATGATCGCCCTCTTAATTATCTGATTATTAT		+	['DUF2153 domain-containing protein']	['DUF2070 family protein']	172	104	-1	1
Thermocladium modestius JCM 10088, whole genome shotgun sequence	109	GGGGGGGAGGGGGGG	AGTTCCCGCAAGTCACTTTTCACTCCCTCCTCCTCTACAGGGGGGGTTTCTACTCCAATTCCAGCTTCATAGACGCAGCGGTGCACACGTTGGAGGCGATGGGGGGGAGGGGGGGAGGCATACATGATCAATTGGGCGGCGGTTTTCACAGGTACTCGGTGGACGATGCTTGGCTGGTCCCCCACTTCGAGAAGCTACTGATAGATAACGCTGAG		-			299	613			in ['thioredoxin domain-containing protein']
Thermocladium modestius JCM 10088, whole genome shotgun sequence	109	GGGGGGGAGGGGGGG	TGGCCAGGGAGACGGGCACGCCGGTGATCTTGGTGTTGAACGGGGGGGGATAGGATCAATAGAGGATTGGCGGCGGTGCTCCGCGGCTTCAAGGAGTTCGGGGGGGGAGGGGGGGGTTGAGATAGCCGGGGGGGTCGCGTTGACCAACGTCACGGAGAGGCAGGCCGAGAAGGTGGAGAAGGCATTGGCGGGGGGGGAGGGCGTGCCACTGGTCG		+			442	954			in ['hydrogenobyrinic acid a,c-diamide synthase (glutamine-hydrolyzing)']
Thermocladium modestius JCM 10088, whole genome shotgun sequence	109	GGGGGGGAGGGGGGG	CACCCACCTGCACCCGTACGGAGTGCACGCCATAGGAGCGGCGCTAGCCGAGCTAGCCGGGAGGAAGAATTTATCCTAGCGACTGAACAGCGGGTCGGAAGGGGGGGAGGGGGGGGTGATTTGTGGAAATGCTTTATTAGGGGGGGAAGAGCGGCGTTGGGGGGGGCATGAAGTGGTGGGAATTATCGCTGGAGGAGTTCGGCAAGGTCGATAAA		+	['hydrogenobyrinic acid a,c-diamide synthase (glutamine-hydrolyzing)']	['creatininase family protein']	36	52	1	1
Thermocladium modestius JCM 10088, whole genome shotgun sequence	109	GGGGGGGAGGGGGGG	AACGTTAGGGACGGCACTTTCTACGTGTTTAGATCCAAGGCAGTGATAGTGGCGGCCGGCGGGGGGGGTCCCACATATACAGGCCCAGGTCCACCGATGAGGGGGGGAGGGGGGGCAGGACCTGGTACCCGCAGTGGTCCAGCGGCAGCGCGTATGGCCTCCTCATAGAGGCGGGAGCCGTGATGACCATGATGGAGGCGAGGTTCACAGTGCCT		+			599	1267			in ['adenylyl-sulfate reductase subunit alpha']
Thermocladium modestius JCM 10088, whole genome shotgun sequence	109	GGGGGGGAGGGGGGG	CGGCGCTTCCATTCTGCTGAGGCGGGGGGGCACGTGCTGACCATGGACGATATAGAGAAATTGAAGAATTCGGGAACATATTATGTCTGGGTGGAGGGCGGGGGGGGAGGGGGGGGAGGAGGGAGAAATATGCGAGTGGGACATAACCCCCCTACGTCGCCTCCAGAGTGCTTGGCAAGAACCTGTCCTACTCCTACTCCGGGCAGGGATCGACT		+	['hypothetical protein']	['hypothetical protein']	216	52	1	1
Thermocladium modestius JCM 10088, whole genome shotgun sequence	109	GGGGGGGAGGGGGGG	TTTTTAATTTTTGTCTGGCTCATGCCCTACCTTGAGCATAATGCGTTGTCATCTATAGTTAGTAAGAACTGCGTCTAAAGCTTGAGTAGTTATCTCTTCGGGGGGGGAGGGGGGGGAGGGGGGGGTAACTCGCCGGAGACCGACAAGGTTAAAACCGACGGTTGATTATTGATTCATGGGTTTTTGGAGGCACGTGGCCAGAAATAAGCCCTTCT		-	NONE
Thermocladium modestius JCM 10088, whole genome shotgun sequence	109	GGGGGGGAGGGGGGG	GTCAACAAATAATCGATCCTTCTTGAATGCCGCGGCAGTAAATAATTGAACCAGACCAATCACTCATCCGTTTCCAGCATAGACTACGACCGACTCAAATGGGGGGGAGGGGGGGTCATTGCAGTTTGGTCTGTTTCACAGACTTGCTATAATATTTATAAAGTAATTCTATATTTAATTTTAATGAAGATAAAAATACATAATATTAGATTATT		-	['hypothetical protein']	['hypothetical protein']	68	139	-1	-1
Thermocladium modestius JCM 10088, whole genome shotgun sequence	109	GGGGGGGAGGGGGGG	TTTCCCTGGCACCCCCATAGAGGCATAGAGACCGTGACTTACCTGCTCAAGGGCGAGGTGCATCACAGGGACAGCACGGGCGTCGCGGGGGGGGTGCTCGGGGGGGGAGGGGGGGGATATTCAATGGATGACCGCGGGAAGCGGCATATTCCACGAGGAGATGCCCAGGCCCGGGGAAGAAGGAGGGGGGGG		+			178	77			in ['pirin family protein']
Thermocladium modestius JCM 10088, whole genome shotgun sequence	109	GGGGGGGAGGGGGGG	CCGGAGGATAAGTATAGGAGGTATAAGCTGTTCATGGATGTAATCTCCGGCAGGGTGCAGGTGAGCCGGGGAGACTCTGGATAAGATCCGCGGCGAGTTGGGGGGGGAGGGGGGGCAAATTTTTAAACGAGCGGTGGCCGGATAGTTCCATGCCCATTGAGGTTGATTCAGTGATGAGTGGAGGCGGTACGCGGATGCCGCCGTTGAGATAAGGG		-	['hypothetical protein']	['RNA-protein complex protein Nop10']	93	31	-1	-1
Thermocladium modestius JCM 10088, whole genome shotgun sequence	109	GGGGGGGAGGGGGGG	AAGCCCGCAAAGCCGAGCAGTATCCCAATCATCTTTTCACCATCGAATGCGCCAAGCACTAGGCCGCCGTTGTCTGAAATTGCCCTGAGCAACTCAGGCGGGGGGGGAGGGGGGGATTGTCCTCCCCATACCTTCTCCTCGACGCGGCCAAACTCCTCAAACTCCTCCCTGGTGCGTAATCGTCGTATTATCATTTAATCGCTACTCCTCTCTAC		-			79	536			in ['hypothetical protein']
Thermocladium modestius JCM 10088, whole genome shotgun sequence	109	GGGGGGGAGGGGGGG	CACAATATGTGGCTATAAGCAGGCTCTGCAGCTCCGTTGGGGATAAGTGCACGGCGCTGGCTCTCACCACGCTGAATTCCCTGGTAAGCTATATGTTAACGGGGGGGAGGGGGGGGAGCGGCATTGGAATTACTTCAGCGATTACTTCTCAAAGAGGGGGGGGTGGGGGGGGATATCTGTGACGACTTTATCAAGTACGTCTCGGCCAGTCCATT		+			194	67			in ['N-glycosylase/DNA lyase']
Thermocladium modestius JCM 10088, whole genome shotgun sequence	109	GGGGGGGAGGGGGGG	GTGGCGGCTAAGGCAGAGATAATAAGGAGCTTGGCCGGATATGATGCCGATTCCGTGATCAGGGCGGTCATGAATTACTACTCGATTCCGAGCGCGTCGAGGGGGGGAGGGGGGGTTGAGGTTTAAGGAATTGATCGATTACTCCATATTCGTTCTAATGGCTCCACTGGTGGGCGTTAGCGGAGCCATCAAGGTCATCGATGATGGGGGGGAGT		-	NONE
Thermocladium modestius JCM 10088, whole genome shotgun sequence	109	GGGGGGGAGGGGGGG	TATAACGCCCACGCCCGGCACGTCCATAATTCACATAGGCCACGCTCTTCCCCCCCCAACATAGAGGGCATCTTGAGAATGAATGGTGCATCCATAGACAGGGGGGGAGGGGGGGTTGACCATAATTAAGTTCAAGGATTCCACTATATATCTGGTTCCCGCGTATTACGAGCCCGATCCGGAGGTGGAGGAGGCATTGATTAGCAAGTTAAGGC		+			0	654			in ['hypothetical protein']
Thermocladium modestius JCM 10088, whole genome shotgun sequence	109	GGGGGGGAGGGGGGG	TATTAGGCTGGTAATCCAGGGGAGAAGCATGAATGTATACCACGTCCCTCAGCCCGGGCCAGCAGTGCTCTTCGCCGTCAGCTTGGTGGTGTTCACGATCGGGGGGGAGGGGGGGTCTCGAATACCCATGTCCATAACGAATTCCCTTTACATGTCAATAAACGGAATACGGCTGGTCAATGGGGGGGCTGCTCGGCAACTTCTACACAGTGTAG		-			87	636			in ['hypothetical protein']
Thermocladium modestius JCM 10088, whole genome shotgun sequence	109	GGGGGGGAGGGGGGG	CACCTCCACCGTCGTGAGCGAGCTCGGGGGGGATAAAGCGAGGGACAGCAGTGACGCGGCGAGCAGGGCGGCGAAGGCGGCGTGGTTGATCCAACGCATGGGGGGGGAGGGGGGGAGGGGGGGGCTGCTAATAAAGGGATCGGCCAAGGCAGCGATGACCTGTCGAGCTGGGTGGACGCATGTTTTATATTTCTGTTTTTGGAGGGGGGGTTCTC		+			102	105			in ['hypothetical protein']
Thermocladium modestius JCM 10088, whole genome shotgun sequence	109	GGGGGGGAGGGGGGG	TATATACTTATTAAAACCAGAGCGCAGTTGAGCAGTGGCGTCTCTGAGCGTGGTCAGGTATGTTAATGGGAAATTAGCTAGAGAAAGAGTAACGGTGCTGGGGGGGGAGGGGGGGTTTGTGGAATTGCCGAATAGCATTATTGCCTTGCCTGGCTTTGTTGATATGCACGTTCACTTGAGGGGGGGTGGGAGCAATCCTACAAGGAGGATTTAGA		-			81	99			in ['hypothetical protein']
Thermocladium modestius JCM 10088, whole genome shotgun sequence	109	GGGGGGGAGGGGGGG	CATCCATGAAGGGGGTCATCGCAATGCAGAAGGCCATCGAGCTCGGCGTGGATGCAGTGATCGTAACCAGGATGGGCAGCGAGTGCGAGAAGGTGGCTCGGGGGGGGAGGGGGGGGTGAAGGTGGTGACCGTCAAGGAGGGAACCAGGGTGAGCGACGCGCTCCGCGGCATTCATTGACCGCGCCTCCCGCCCTTGACCAGGGTGTACTCTATCA		-			251	4			in ['hypothetical protein']
Thermocladium modestius JCM 10088, whole genome shotgun sequence	109	GGGGGGGAGGGGGGG	TGAATGCATTGGTTTCGATTCTGATCAAGTTCTCCAAGCTGATAGCGAGCGAGGAGGAGATAGCGGAGGCGGACCTCAACCCAGTGATAGTGCTTGAGGAGGGGGGGAGGGGGGGGCCTACGCCGCCGATGCCAGGTTCATATTGAAGTGTCGATGATGCTAAGGCTAGCCGTGCTGGACCTGGATGGAACCCTAACCAACACTGCCGTGCTTCA		+			789	31			in ['acetyl-CoA synthetase']
Thermocladium modestius JCM 10088, whole genome shotgun sequence	109	GGGGGGGAGGGGGGG	GGACGAGGCGAATAACTCCATAAAGAACGGCCTCCTCGGCGTCGATGAGCTGCTGAGCGCCATAACGGAGGTGCCCAGCGAAACCAATGTAGTGGTGACGGGGGGGGAGGGGGGGAGCGCCTGAGGAGCTGGTGGAGAGGGCGGACCTGGTCACCGAGATGAAGGAGGTAAAGCATTACTACGATAAGGGATTCGTAGGTTTGATGGGGGGGCTG		-			405	109			in ['cob(I)yrinic acid a,c-diamide adenosyltransferase']
Thermocladium modestius JCM 10088, whole genome shotgun sequence	109	GGGGGGGAGGGGGGG	GAGGGGGGGAGGGCATTGGGGGGGCATTGCCTTTGATGGCGAAGTGGTGTCGACGAGGTACGTGGCCGGCACCAACGTGTTGGAGACCAGGGTGAGGGCTGGGGGGGAGGGGGGGAGGTCAGGGTTCTTGACTTCATGCCCATCGGCATGCCCGCCATAATGAGGATCGTGGAGGCGCCCAGCGGCTTGGCCTACGAGACCGTTTTCGATCCAGC		-	['hypothetical protein']	['dolichol kinase']	44	727	-1	1
Thermocladium modestius JCM 10088, whole genome shotgun sequence	109	GGGGGGGAGGGGGGG	AAGGCATGGAGCGCATTGGGGATCATTTAGGTCGCCCGAGTTAGAGAAGCTGATAGAGGAGACAATGAATCACGTCGAGGCCGCCGCCGACTTGGGATGCGGGGGGGAGGGGGGGCGATTCTGCGGGGGGGTCCTGTCTAGGCACGCAGATAAGGTGTACTGCGTGGATGCCGATGCCGACGCAATAGAGGCCGCGCGGGGGGGATCCGCCGCAG		+			126	372			in ['methyltransferase domain-containing protein']
Thermocladium modestius JCM 10088, whole genome shotgun sequence	109	GGGGGGGAGGGGGGG	CTCACCTCGTCGTCCTCGTACGGCAGGTAGTACCCGCTCAGCTTTATTGCGTCCTTGAACATCAACTCCGCCAGCTCCGTGGTGAGCTTAGTGGCGTAGAGGGGGGGAGGGGGGGCTGCTCACGTAGAGGCTCGGCAGGGCGCCGCAGTGATCCAGGTGGGAGTGGCTAAGCATCACCGCCGTCAAGTCCCTCGGCCTCACGTGGAGCGGGAAGA		+			234	1064			in ['MBL fold metallo-hydrolase']
Thermocladium modestius JCM 10088, whole genome shotgun sequence	109	GGGGGGGAGGGGGGG	CAAGTTGATGTCCGAGGAAGCATTGAAAGTCTCGCTGGCCCGCAACCTCAAGTTCGTGGGGGGGGACCTTCAATGGAGTCGTGAGCCAGCCGGGCTATAGGGGGGGGAGGGGGGGATTCATGGTTAGGATAGGCAATTATAGGCCAGTGATAGTGGAGAAGGCAACCCCCATCCGCCTTCGTCACGGTCAGCGTTGATGGCGCGACGCCGATACA		+			1202	82			in ['MiaB/RimO family radical SAM methylthiotransferase']
Thermocladium modestius JCM 10088, whole genome shotgun sequence	109	GGGGGGGAGGGGGGG	GAGAGATGCCGTCCGAGGAGGGCTTCCCGGCCTACCTACCACCAGGCTGGCCGAGTTCTACGAGAGGTCGGGGGGGAGGGTGAAGCTCATGGGGGGGGCGGGGGGGGAGGGGGGGGTCCCTCACCATAGCCGCATCCGTCAGCCCGCCGGGCGGCGACTTCACGGAGCCTGTCACATCCCACACGCTTAGGTTCATAGGGCCTTCTGGCCGCTGG		+	['hypothetical protein']	['hypothetical protein']	32	10	1	1
Thermocladium modestius JCM 10088, whole genome shotgun sequence	109	GGGGGGGAGGGGGGG	GTTCAGGCTTTATAAGTTGAATAGATGATTAAGAATTTTAAATGAGCGCTTGGCTTAGACAGGGACGGGTTCTCGGAAAAGGCCGGGCCGTGAAGGGCGTGGGGGGGAGGGGGGGTTGACGGGGGGGGTGGTTTGGGCCTCGCCATTGAGGATAATCCCTGGGTCGCGATTTTGAGGAGCCGCTCTTATTAGTGATGATGTGGCCGGCGGGGCGT		+	['hypothetical protein']	['hypothetical protein']	326	98	1	1
Thermocladium modestius JCM 10088, whole genome shotgun sequence	109	GGGGGGGAGGGGGGG	CCTCCGCTTGAGGGTGTCCATGTTCGCCGAGCCCGTGGCGAGGAGCATCACCGCGTTCAGGAAGCACCCCCGCACTCCCTGGACGCTGCCGCGCTTGATTGGGGGGGAGGGGGGGAGCATCGAGGCGGGGGGGGACGCGGCGCGCCTCCTCCTCGCGGCGCTCGGCGTGCCGCCGCACTCGAGGGATGGGGGGGAGCCGAGGGGGGGCGTCCTCA		+			213	204			in ['hypothetical protein']
Thermocladium modestius JCM 10088, whole genome shotgun sequence	109	GGGGGGGAGGGGGGG	TCCTCGCCACGGCGATCGCCTCCAGCCTAACCTCCTCGCGGCTCTCCTCGCGAGCCCCCCCGCCCCCCCCTCACGTACCTGAGGATGCGGGCCTCGACTCGGGGGGGAGGGGGGGCACGCCCCCCCTGCTCAGGTCCCGCAGGACGCGGGCTAGGTCGAGGCAGCTCAACTCGCCGCGCACCATGTCCTTGGGGGGGTAGAACGTGACGCGGCCC		-			222	45			in ['hypothetical protein']
Thermocladium modestius JCM 10088, whole genome shotgun sequence	109	GGGGGGGAGGGGGGG	CCTTATTGGCTCCCGGTATGGGGGGGCGTGGTTGGGAGTTCTTATTACTTCCCCCCCGCGGGCCCGACTTGAGCCCGTATGGCTCAGTACGAGAATGAAGGGGGGGGAGGGGGGGGCATTAGCCTGTTCCTCGATTGATTAAGTACATGGCGCCTTTTCAGCGAATTCGGTGGCGGCTTCATTCTATTAATGACTGCTTCTCTTGCCGGACCTAA		-	['hypothetical protein']	['hypothetical protein']	71	353	1	1
Thermocladium modestius JCM 10088, whole genome shotgun sequence	109	GGGGGGGAGGGGGGG	AGGACGTTAGGGAGTTATTGAGGCAAATGCTAAACTACAGGCCGGGGGGGGAGAGGCTTTCAAGTGAGGAGGTAGCAAAGCAAATAGAGGCAATAATGGAGGGGGGGAGGGGGGGCGCAACACAAGCCAAGGCAGTCAAAAAACCACCAGTTAAGAAAGGCCAACTAGGCGAGGAGTTACGGGCCAAAGTCGTTCAAAAACCAAGACAACCCAGC		-			206	445			in ['ankyrin repeat domain-containing protein']
Thermocladium modestius JCM 10088, whole genome shotgun sequence	109	GGGGGGGAGGGGGGG	TTACCAATTATTGGACACGTACTTAATGCCGTAAGGAGAAGCACGGCTTTCATCTTATTAAGCCTCAAGCAAATTGTTGACCAATATGCCGAATAAATTCGGGGGGGAGGGGGGGAGTTATGATCTATTTTTGAGCTGCTTGGGAGGATGATTAATGCGTTACTAAAAATTGGACACGCTCTTCAAGAGAGTATTCGAGAGCCATTAGCAGGGCT		-	['glutamine-hydrolyzing GMP synthase']	['ABC transporter substrate-binding protein']	89	151	1	-1
Thermocladium modestius JCM 10088, whole genome shotgun sequence	109	GGGGGGGAGGGGGGG	CGGAAATTGATAACGTCCTCTCCGGGCTTGGATACGTGGCTGCCGTATCGCCCAGGCCTGGAGGCCCTTGGAATCTATTGGTTCTAAGCAAGGTGAGCGCGGGGGGGAGGGGGGGAGGTTGATGGAGGTGGTGGCGGTCAGGGCCCCCGGATAGGTTCAGGCTGAATAAGTTGATATATAGAAGGGACATCGATGTAGTAACTATCGCCCCTGGC		+	['50S ribosomal protein L15e']	['hypothetical protein']	173	55	1	1
Thermocladium modestius JCM 10088, whole genome shotgun sequence	109	GGGGGGGAGGGGGGG	CCATGAGTGCCGCTATGGCGATCACCGCCACCGTGGCTATGGCTATGTAGAGGGCCCTCACGGGGGGGACACCCCGCCCACCGCGTTGATCCCCCCCGCTGGGGGGGAGGGGGGGCTCGCCGGGCAGGCGATCGAGCTATCGTCGCGCATAGACTCCCTGCGGCGCGCCGCGGCCTGTTCCATGCGTGGCCGGAGCGGTTGCCCAATATATGTAT		+			164	58			in ['hypothetical protein']
Thermocladium modestius JCM 10088, whole genome shotgun sequence	109	GGGGGGGAGGGGGGG	CAACGCCACAGTGCTGGCCCTGTACGGCGCGGAGCCCATCCTGGTAAACGGGTCCTACGCGGCGGTGGCGGAGACAAGCGAGCTAAGCAGGATCAACACGGGGGGGGAGGGGGGGCGCCGTGAAAGGGCCCTTCCTCGTCGCCGCCGCGGTTCCCCCGCGGGAGGGGGGGTACGTAATCATCATATCGGACCCAGCCATCTTCATGAACTCCGTT		-			141	273			in ['hypothetical protein']
Thermocladium modestius JCM 10088, whole genome shotgun sequence	109	GGGGGGGAGGGGGGG	CCAGGTCCTCCAGCTTCGCGTTTACGTAGGCCCTCCTCAGCGCGTTGTCGTACACCACCACGTTGCTGGGCACCACGAACTCGCCGAGGGGGGGCCACCCGGGGGGGAGGGGGGGCTTCATGAAGCTCCGCGCGTAGTCCTCCATTAAAAGCACGGCCTCGTAGGATAGGTAGCCTATGGCGATCCTCCCATCCTCCAACCCCCCCCAACCTCCT		-			301	988			in ['anthranilate synthase component I']
Thermocladium modestius JCM 10088, whole genome shotgun sequence	109	GGGGGGGAGGGGGGG	ATGCAGCCGCCAGGCGAGTTGGAGTGCCGTACGCCTCGGCTTGGGAGTGGATAAGCAAGGCCGAGTCCTTCCTGGGACGTAGATTGATGGAGAGGCAAAGGGGGGGGAGGGGGGGAGGGCGGCGGGGGGGGAGCCAGGTTGACGGGGGGGGATGGCGTTGCCCTGCTGAGGGAGTTGGAGGCAATAATGGGAGGCGGCGCTGACCTCGCCGTGTC		-			227	88			in ['LysR family transcriptional regulator']
Thermocladium modestius JCM 10088, whole genome shotgun sequence	109	GGGGGGGAGGGGGGG	GGGTGGGGGGGCTGATCTTCCCCACAATTCCAAGGGAGGAGGCGGAGTAGCCCCAAGGGGGGGGTAATCCAGACCCCGGGAACCCCCGCCCCCCAAGGCGGGGGGGGAGGGGGGGGATCAGTTAACTCAAGGTTCTGTGTATTTTTTACCACCGGTTACCACTAAAAATCTCTAGTCTGAGTGTGTTTCGTGAGCTCTAGAAGCATAGGCAGAGG		-	NONE
Thermocladium modestius JCM 10088, whole genome shotgun sequence	109	GGGGGGGAGGGGGGG	CGGGGGGGAGGGAGATGGAGAGCGGCTTGGTTAGGAGGGAGATGGAGGCGGCCGGGGGGGTCTCGGGGGGGGTGGACGCCGTTCACTCCCTAGGAGACCTGGGGGGGAGGGGGGGCACTAAGCTGGACCTGCTGCGCGTCGTGATTGAGACCCACGGCATAATCCCCAGGCTGGCCGCGTACGTCACTGACACGCCGCGCGACGTGGAGGCGGGC		+			554	226			in ['HAD family hydrolase']
Thermocladium modestius JCM 10088, whole genome shotgun sequence	109	GGGGGGGAGGGGGGG	TTTTCAGGTCATGTTTTGTTTGGGTTTTTTGTTTCTTGCTGGTCGACTCTCTGAGGATGGGGGGGGCTGGGGGGGCCGACTACCCCAGCAATACCAGTAGGGGGGGGAGGGGGGGGCCAAGTAGCCCTAAAGAGGCGTAACCCCCCAGACCCCGGGAAACCCCCTCAAGGGCGGGGGGGAGGAGGTCAGCAAAGATCTTATCTACTCTACTTTTA		-	NONE
Thermocladium modestius JCM 10088, whole genome shotgun sequence	109	GGGGGGGAGGGGGGG	CAGGAAGCATTCGCAGAGAGCCATATTTATCACAGATGAAATGGTGAACGATTCCAAGGAGTTGTTGACCGCCATGGGTCTTCCATGGGTACAAGCACCTGGGGGGGAGGGGGGGAGGCCGAGGCAGCATTTATGGCGGAGAGGGGGGAAAAGCATGGGCGGCCGGCAGCAAGATTACGATTCCCTCCTATTCGGAGCGCCTAGGCTGGTCAGAA		-			478	576			in ['flap endonuclease-1']
Thermocladium modestius JCM 10088, whole genome shotgun sequence	109	GGGGGGGAGGGGGGG	CTATCGGCACGCTGGGAACTGTGCTCACCAATGTAATGCGACCGGTTACCTTTGTTATGGATGGACCGGCGTTAACGTAGACGGGCAGCGGAATCACTTGGGGGGGGAGGGGGGGAGGGGGGGAACGAGATTGATATGTAGGTGGTGGAGCAATTGATGCCGCTTCCAAAATCAACAGAGTAGGGCGGGTAACCCAGGTAAGTCACGTTGCGGCT		-			328	44			in ['hypothetical protein']
Thermocladium modestius JCM 10088, whole genome shotgun sequence	109	GGGGGGGAGGGGGGG			-	NONE
Thermocladium modestius JCM 10088, whole genome shotgun sequence	109	GGGGGGGAGGGGGGG	TGGCCGGGATAGATGATCCGGGAAAGGCCATTCAGTTCGCGGAGGTGGATAATAGGTACTCCTTCAAGGAGCTTCAATTCATTGAAGCCCTCGGCCTGGCGGGGGGGAGGGGGGGCGAGGCCGTGAAGATGCTGAGGGAGGGCGCGTTCGAGCCCGGGGGGGGAGGCTCCCCGTCAACGCCAGCGGCGGCGCCTGGGGGGGAGGGCGTGCCGTTC		-			942	250			in ['thiolase domain-containing protein']
Thermocladium modestius JCM 10088, whole genome shotgun sequence	109	GGGGGGGAGGGGGGG	GGGGGGTGAACAACCCGAGGAGGGAGATAGACGTGGCGGAGGTGTACGATCCATTCGACTACAAGGAGCTGCACCACATGGAGGGGGGGCTGGGCCTGGCGGGGGGGAGGGGGGGCGAGGCGCCAAGGCTCACCAGGGAGGGGGGGTCACTCAGAGGGATGGGGGGGGACCTGCCCGTAAACCCATCCGGCGGGCTCCTGGGGGGGGTGGGGGGG		-			978	267			in ['thiolase domain-containing protein']
Thermocladium modestius JCM 10088, whole genome shotgun sequence	109	GGGGGGGAGGGGGGG	GGATCCAAGGCTGGCTCCAGGCGGCTATGCCTGGATATTTCCAAGGGGGGGGATGGGACTCACAACACGGGCATCGGTGTGAGGGGGGGCGATGCAGCGTGGGGGGGAGGGGGGGGCGTCCGTGCTGGATCTCCACAGGAGATTCATCGATAAGTTCGGCTTACGGCCGCTACAGAGGCCGTTCTATCCAAGACGATACCGGTGGGGGGGGCTTG		+	['hypothetical protein']	['hypothetical protein']	224	97	1	1
Thermocladium modestius JCM 10088, whole genome shotgun sequence	109	GGGGGGGAGGGGGGG	GCTGGGGGGGGCGAGGCCATCCACTGCGGAGAACACCGAGTTCATCCTAAACAATAGGGTGGCGGAGGCTCTGGGAGGCATGGGTTTTCAGGCAGTGCTGGGGGGGGAGGGGGGGGTGGAGCGGGTCCTGGGGGGGTGGCGGTCCCCGAACTACCTGTACAGGATAAACGGCGTTAAGCTCCTGTTGCGGAATTACAGGTTGTCGGATGACGTGG		+			243	150			in ['hypothetical protein']
Thermocladium modestius JCM 10088, whole genome shotgun sequence	109	GGGGGGGAGGGGGGG	GGACGTGAAGGAGCATAAGATGGGGGGGAACATAGTGATTCTGCTCTCAGTGCTGGAGGGCAGGAGGGAGTTGATGGATATAATAGGGAAGCCGGAGGTGGGGGGGGAGGGGGGGGACGTGAAGCGCGCGATTGAGCTGATGAGCTCCACCAACGCGCGGTCCAGGGCCTATCCATGGCTAGTCAATACATGGAGA		+			871	81			in ['polyprenyl synthetase family protein']
Thermocladium modestius JCM 10088, whole genome shotgun sequence	109	GGGGGGGAGGGGGGG	CACCTCGAAGAGGCTTGCCGCTCGTTTTGTCAGTGAATCACCCTAAATGCCATTGTTAAGAAACCGGCCATGCTTGAGAGGCGGTCCTGGGAGCGGCGAGGGGGGGGAGGGGGGGGAGACCGGCTTCCCTCCTGAAGGGCACATTGATTCATTGACTTAAATATGGGAGACCGCGAGTAAGGCCATGCCGATTTGCCCGGCTTGCGGTTATAGAT		-	['TenA family transcriptional regulator']	['hypothetical protein']	69	285	-1	1
Thermocladium modestius JCM 10088, whole genome shotgun sequence	109	GGGGGGGAGGGGGGG			+	NONE
Thermocladium modestius JCM 10088, whole genome shotgun sequence	109	GGGGGGGAGGGGGGG			-	NONE
Thermocladium modestius JCM 10088, whole genome shotgun sequence	109	GGGGGGGAGGGGGGG	GGGCAAGCTGAGGCACGCTTGGGGGGGCATTGTGGAGGCGGGGGGGGCTAGGGTGTTTCTATGCTCCATAAGGGACCTGGAGTCGCTGGAGGCCGTCGTGGGGGGGGAGGGGGGGAGCCGCCCAAGTGCACGGAGCTGGCTCTGTAAGGGGCTTCCCAACCTGCCCCCCCGGCTAGTTCTCGACGAGCTTCTGCACTACTGTGCCGTTCAACGCC		+	NONE
Thermocladium modestius JCM 10088, whole genome shotgun sequence	109	GGGGGGGAGGGGGGG	GAGGTTCGTCTTGACGGGGGGGAGCTGAGGATGCCCAACGTGGACGAGGCTGTTCAACCCATAATGGAGTCCCTCGAGGAGTGGAGGGAGTTGAGCGGCGGGGGGGGAGGGGGGGGTTGAGGGCTTGCGTTACGGGGGGGCCATTCACTCTCTCCAGCTTCACCTTCAAGAGGCCCGGCACCACGAACATAATGGACTCCGCGCTGGGGGGGGAT		+			35	520			in ['hypothetical protein']
Thermocladium modestius JCM 10088, whole genome shotgun sequence	109	GGGGGGGAGGGGGGG	AGCAAGGCGTCGACCGCGTGGGAACCAATGAAGCCGGCGCCCCCAGTCACAACTATGGACATGACGGGCCAGGCACGCCGAGATTAATAACGATTATTGCGGGGGGGAGGGGGGGACGTTACCTATAGCGTGTCCAATTTCTGGTAACGCGCTGGCAACTAGTGGGGGGGGTTGGTAAGATTACTGCGTGTCCAAAAATTGGTCACGCATATTTA		+	['NAD-dependent epimerase/dehydratase family protein']	['hypothetical protein']	53	194	-1	-1
Thermocladium modestius JCM 10088, whole genome shotgun sequence	109	GGGGGGGAGGGGGGG	AGTGCCCATCCTGGCCGCCACGCCAAGCGAGGAGGTGGCTAGGCAGTTGCGCATGATGTGGGGGGGCGTGGAGGCTATCGTGGTGAAGGCGAGGGATTACGGGGGGGAGGGGGGGGTTGGAGGAGGCGTTCTCCAACTTCCTGGGGGGGGATGGGCTTGATAACTAGGGGGGGGAGAACGTCGTGTTGACGTACGGCATGCAGGACAGGGAGGGG		+			312	45			in ['hypothetical protein']
Thermocladium modestius JCM 10088, whole genome shotgun sequence	109	GGGGGGGAGGGGGGG	GGGAAACTACGTCGCCGCGCTCCCATACGCAATGCTATTCATGGGCACAGCGTCTCTCTCCTCGCTGGACTCGGTCTACATGACCTACTACTGGGTGGAGGGGGGGGAGGGGGGGGTGGTTGGCGGTGGAGCGCACGGCGGTGGGCGCCGTAATCACAATCGCGATATACGTCGCCGCGGCCGGCAGGCTTGGGCTTTACGCCGCCGTCCTATCC		-	['hypothetical protein']	['hypothetical protein']	4	32	-1	-1
Thermocladium modestius JCM 10088, whole genome shotgun sequence	109	GGGGGGGAGGGGGGG	CTGCGGCGAACCTGTCCAGCACAGCTATGGGTAGCCTGGAGGTGAAGCCCAGCTCCTCCTCCGTCCTATTCATGGTGGCGACGACCATGTGGGGGGGGTAGGGGGGGAGGGGGGG		-	NONE
Thermocladium modestius JCM 10088, whole genome shotgun sequence	109	GGGGGGGAGGGGGGG	GCTTGGACGTGGCGTCCCCCCCCATGCACCTCAACAATGCGTTGCTATTCATGGCGTTGGGGGGTTCGCCGTCTACGACGCGCTGCACCTCCTCAACACCGGGGGGGAGGGGGGGCTGCTCACGGCTAAGGTGTTATCCATAAACTCAGTCACGTTGAACATGAGGTTATCCAAGCTGCTTAGGTCCCCGTTCTGCGGCACGTGTGGTTCAGGGC		+			183	168			in ['hypothetical protein']
Thermocladium modestius JCM 10088, whole genome shotgun sequence	109	GGGGGGGAGGGGGGG	ATTAAGCTGGTCTAGGTTGATGGGCGATGAAGGCCATGAGCAGCTCCATTAGGGGACTGCGGGGGAGGGCGCGGCTGTGCTTCACTGCGTGGTTCAAGCTGGGGGGGAGGGGGGGGTTGCCCTACTGGCCCTCTACGCGGCGGCGATAGCCGCGCTGTGGCTGGTCTTCATGAACCCACTGGTAGTTGCTCATTACGGCTCGACCGCTCCCCCCC		+			39	306			in ['hypothetical protein']
Thermocladium modestius JCM 10088, whole genome shotgun sequence	109	GGGGGGGAGGGGGGG	GCGGCTCAGCGAGGCGTCTTGAGGCCACGGCCCGACCTCGCCGGCATAACCACCGTCCCTTGAACAACATACTTGGGCGGAGGGAAGGTAATGGGAGAGAGGGGGGGAGGGGGGGAGGGTTGTTGAGTTTATCGTTCTCTCTCATTTCCGTGGGGATTTATGGGAGCGTTACCAAAAATTGGACACGCAATCAATACAACCATCAACCACGCCCA		+	NONE
Thermocladium modestius JCM 10088, whole genome shotgun sequence	109	GGGGGGGAGGGGGGG	GGGTGGTCGAGGGGGGGAGGCCCAGCGGCTTCGTTGAGCTTAGGCTGGACGACGCCCCGGGACCTGGCCCCCGTCCTGGCCGGGGGGGTGGCCGCGGTTGGGGGGGGAGGGGGGGCTAGGTTGACGGGGGGGCTGGGCCACTTGGCCTTCAAGGAGAGCAATAGGTTGGTGACCGTGGCCGAGGCCCTCCGCGCGTTCGGCGCCGTGGTCTCGAG		+	NONE
Thermocladium modestius JCM 10088, whole genome shotgun sequence	109	GGGGGGGAGGGGGGG	TTCGCCAAGGCTAGGCGGTTGAGGGATTACGAGCACGTGTCCTCCCTAATGGCTGACGTGGCCGAGACGCTGGGGGGGTCGGGTTGACTGTTCCGGCGCGGGGGGGGAGGGGGGGGAAGGGGGGGTCACATGAAGAGGGGGGGAACTCTCCTCCTCTTGGGGGGCCTCGGCACGGCCACCCACATTACCCCGGAGGCGAGGCCCAGCGCCGCCAT		+	['hypothetical protein']	['hypothetical protein']	28	162	1	-1
Thermocladium modestius JCM 10088, whole genome shotgun sequence	109	GGGGGGGAGGGGGGG	CCTGCTGGAGGCGGTTGGGGGGGCTGTGGGGGGGAGGGCGGTGTACATACCCTCCGCGTTGACTGAGGACTCCAGGCCCTGCGCCTTGATACCCCAGGGAGGGGGGGAGGGGGGGGTGTGGGGGGGCGGCTTCAGTGGCAAGCTTCCCGCGGGGGGGTTCGTGGTTAGGTACGGGCCGGGGGGGCCCTCTGGAATCGGCCTTAGGCTGGCCACCA		+	NONE
Thermocladium modestius JCM 10088, whole genome shotgun sequence	109	GGGGGGGAGGGGGGG	TTCAAGTCATGTTTTGTCGGGGGGGTTTTTTGTTTCTTGCTGGTCGACTCTCTGAGGATGGGGGGGGCTGGGGGGGCCGACTACCCCAGCAATGCCAGTAGGGGGGGAGGGGGGGGCCAAGTAGCCCTAAAGGGGGGGCGTAACCCCCAGACCCCGGGGGGGAACCCCCCTAAAGGGCGGGGGGGAGGAGGTCAATAGCTACGGTCTCCTCTTAA		-	NONE
Thermocladium modestius JCM 10088, whole genome shotgun sequence	109	GGGGGGGAGGGGGGG			+	NONE
Thermocladium modestius JCM 10088, whole genome shotgun sequence	109	GGGGGGGAGGGGGGG	ACGACGACGGGAGGCCCGTGGGCTATATAATATCCTGCGTGGACGCGCCGGGGGGGCAGGGGGGGCACGTGGTGGCCGTCGGCCTCCTGAGGGAGTATAGGGGGGGGAGGGGGGGGTTGGGGGGGCGGCAACTCATGTGCGCATCCATGTGCAGCCTGAGCAACGTGGAGAGGCTTGTGCTGGAGGTTAGGGTGAGCAACGAGGTGGCTCAATCC		+			260	316			in ['GNAT family N-acetyltransferase']
Thermocladium modestius JCM 10088, whole genome shotgun sequence	109	GGGGGGGAGGGGGGG	CAGGGGGGGGCTAGCCTTCATCGCCGGCAACCCCTCGATGCCGCGCCATCACCACCGCCAGGGAAGGGTTTCGGTCCCCGCTTAACCTACGGCCCGGAAGGGGGGGGAGGGGGGGGTAGGCGATCCCCTCGGACCCGGCCCATCTAATGCGGCTGCATTCCCTTTTAAATTATTTTGGAGGCGGGCTATAATCAATTATGATAGAGAAAAATCAA		+	NONE
Thermocladium modestius JCM 10088, whole genome shotgun sequence	109	GGGGGGGAGGGGGGG	GGGTATAGCCGCTCTTCCTGGAATCAATACCTTAACAAGTAAGGTCATTGGCTTTATCTCGACTTGGAGGACTCAGTTAGTGAGAGTGAAGTGAACGAATGGGGGGGAGGGGGGGCATTGATGATGCTCTTAACCATTGAGCGGAGGAGCATTTAGTCGCGTGGTCAATACCCATGAAGCCTGGTCTCTCCGTTGAGGGTAGGTTCTAGCGTAAA		+	NONE
Thermocladium modestius JCM 10088, whole genome shotgun sequence	61	GGGGGGGTGGGGGGG	CCCCCATCCCAAGAGCGTGGACATAGAGGCGGTCAAGCAGTTGATATCCAGGAATGGTGACTCCCCCCCCGTGTCGGAGTTCATGGTGGAGAACTTCGATGGGGGGGTGGGGGGGGAGGAGACTGCGATGAACTTCTTGCAATCCATAGGAATAGATCCGGGGAGGAATATAAAGGAATTGAACACCGATGAAATAACCCACCTGGTCACCAAGA		+			809	788			in ['DNA topoisomerase VI subunit B']
Thermocladium modestius JCM 10088, whole genome shotgun sequence	61	GGGGGGGTGGGGGGG	TAGTTATTATCTTGATGCCGTTATATTGAGGCGGATTATGGCTGGCAGTTATTTGAAAGCCTAGGTGAAAGCCCATCGATTTAACAGCCCAAGCAACGGTGGGGGGGTGGGGGGGTGGGCGAGTCCACCACCAACGCATCAAATCCATGACTAGCAGCTATCACCGCGGCTACCTCGCGTACTCCTTCGATTTACGCCTGGTATCGTATCCCACC		-			33	432			in ['hypothetical protein']
Thermocladium modestius JCM 10088, whole genome shotgun sequence	61	GGGGGGGTGGGGGGG	CCGCTGGTTCCTCCCCCCCAAGCTTCTATTATCCATCGCTTTGATGCCGCTGGGCTCCCATCTATTAATTGAGGGAGTGGAGTCCACTGCAAATTATCTGGGGGGGGTGGGGGGGAATTGGCGTTATCATTGGTGCTGGTGCCGCTTGCGACGGCTCTTCCGGAGACGATGAGCGCGATGATATGGGCATTCAAGGGGGGGAGGGGGGGCACGCT		+			393	57			in ['hypothetical protein']
Thermocladium modestius JCM 10088, whole genome shotgun sequence	61	GGGGGGGTGGGGGGG	GGTTGGGGAATTGATGGCCGGCTATCAAGCCGAGCACGTGCGCCGAGTCATGCATTAAGACGGCGCCAACCTCGTGGGCCGCATCCGCCAACTCCTTGATGGGGGGGTGGGGGGGGAATAGGTAGAGGGATGCTCCCAGAAGCACCAGCTTGGGCCTTTCCTCCGCTATGAGCCTCCTCGCGGCATCGACGTCCACGTTGAAGTTCTCCTGGCTC		-			544	780			in ['serine hydroxymethyltransferase']
Thermocladium modestius JCM 10088, whole genome shotgun sequence	61	GGGGGGGTGGGGGGG	ACCTCCGCCCTGCTACGGGATCTCTACTCGCTTAAGATAAGGTACAACAGGATCAGCAAGGATGGGAAATTAATGGAGGGATGGTTCCACGCGGTGGAGCGGGGGGGTGGGGGGGGTATCCAACGTCAATGGACGGTGGATCATCAAGTTCCCCATATTCATGGAGGAGGAGGTGGTGGACATAATCTCCAAGCACGGCTTCATAATGGCTAAAT		-			271	98			in ['hypothetical protein']
Thermocladium modestius JCM 10088, whole genome shotgun sequence	61	GGGGGGGTGGGGGGG	AAATCGAAATATTTATAAATAAAAATGCTTAAAAACTGAGTAAAAATAGCTAAATTATGCAACCTCTCCCCCCCCAATAGCAGTGGGCTTCTTTGGCCTAGGGGGGGTGGGGGGGTATTACGTTTATGGCGGGAAGGAGTTCTTCGATTACCCCCCCAAGGAAAACAGCCCCGCGCTCAATCACTCGCTCGGGCAGTGGGGGGGCATATGGATGC		-			39	543			in ['hypothetical protein']
Thermocladium modestius JCM 10088, whole genome shotgun sequence	61	GGGGGGGTGGGGGGG	ATTGCTTCATAAATTGCCTTAGGATTTAGGCCCAGCGCCAGCTGGCCTCCCTCACCCTGAAGGATTCCCTGATAACGCTAATGTAAAGTTCCGTCCTTTGGGGGGGGTGGGGGGG		-	NONE
Thermocladium modestius JCM 10088, whole genome shotgun sequence	61	GGGGGGGTGGGGGGG	CAGGATCAAGTTCACGGGAAGGGGGGGGCAGGTAAAGCCCAGGTACATAGATGAGGCCGAGGCAGAGGTAGTGTACGACGTCATATACGCATTCAAGCGAGGGGGGGTGGGGGGGATGAGGCTGGGTGATGTGATTAGGTCCATTGAATATGAGGGCAGCGATCCTAGACTGGTTGGAGGGCTAATCCACCTCCTCAAATCTAGGACGAGACTGG		+			135	1020			in ['DUF790 family protein']
Thermocladium modestius JCM 10088, whole genome shotgun sequence	61	GGGGGGGTGGGGGGG	GTTTACTATCACCAAGCTGGAATTCGTGGTGTACGCCGACGTTATCATGCCATATTGGTTCTGGGACACCAAGACGCCAGCCCCGCTCACGGTCAATGCCGGGGGGGTGGGGGGGGTTGGGAAGTATATCTCCAAGTACTTCAGTGAGTAACCTGGCCCGGGGGGGATAGGGGGGGCGCCTGCACTGTGCTGGATTGGCTGGGCTGAAGCGATAT		+			20	349			in ['hypothetical protein']
Thermocladium modestius JCM 10088, whole genome shotgun sequence	61	GGGGGGGTGGGGGGG	CGCGTGGATATTCCCTCAATCCGATGGGTACTACGACGTGGGGGGCTGGGCTCCATAGTGAAGCAGAGATACGGCTCGCGACTGGGGGGGAGTACGCGGCGGGGGGGTGGGGGGGGCTTGAGGCTGGGGAAGATGCTGGGCCACTTGATACCCTACAAGAGCCTCAGGCCGGTGGTGGGGGGGCGCGTGATGCTGGCGGGCGATGCGTTGGGGGG		-			112	200			in ['hypothetical protein']
Thermocladium modestius JCM 10088, whole genome shotgun sequence	61	GGGGGGGTGGGGGGG	ACGCATTAGATATTATACTCTCAAGTAAAATCCAGAGACTCTACTCCTTTATGAGGTAAGTTTATAAGCTATGCCGCAAGCAATGCTTGCAATGGATGTAGGGGGGGTGGGGGGGCTTGGCGATCGAGTGAGGGTCGTGCTCATCGTGATTCCAATCACTGGGTTGCTCATGGTATCGTCTCTATTCGTTGAAGGGCTTTCTCGATTGCTATTAT		-			24	228			in ['hypothetical protein']
Thermocladium modestius JCM 10088, whole genome shotgun sequence	61	GGGGGGGTGGGGGGG	TCGGCATGCTGATGGGGGGGATGGCGGGCGGGGGGGCCGCGCTGGCCGTCGCGGGCCTAGTCGCGTTAACGCGCCGCTAACCGCTGAGCGTTGAGGCGGCGGGGGGGTGGGGGGGTCGCCTCCACAGCATTATAACCGCTATTAGTGCCAGGATGATCACCGCAATGGCCGCTATTAAGGCTATGCCTAACGGAGTGAACTCGATGCCGGTTGCC		+			253	50			in ['hypothetical protein']
Thermocladium modestius JCM 10088, whole genome shotgun sequence	61	GGGGGGGTGGGGGGG	GGCGGTTGATGAGGGAGGGAGGGGGGGCGTCGACCCGCTTCTGCTAGTTAAGGCGCTGCAGCGGAGCCTGCCCGATGACTGGGTGGTGGCGGTGGATCCGGGGGGGGTGGGGGGGGCCATATACACCTCGGCCTTCATGGAGGTCAGGAAGCCGGGCAGGAGGTTCCTGTACGATTACTCCATAGGCGCCTGGGCTTCGCGCTTCCCGCCGGCAT		+			606	135			in ['hypothetical protein']
Thermocladium modestius JCM 10088, whole genome shotgun sequence	61	GGGGGGGTGGGGGGG	CGGCCGTGGCGGTGGCCAAGAGATGATCCGAGGAGCGCCGGGCTTGGTCACCGTCGACTTCGGCGGGGGGGGAGTTGACATCGCTCTCCACCACCGTTAGGGGGGGGTGGGGGGGGAATGAGCGCGGCCAGGGGGGGGCGCCATCTTCAAGACAGTCCCACGCGACTTCGACGGGGGGGATCCAGACGAGGAGGCCGCCTCCGCCCTATCGATGG		-	['hypothetical protein']	['MFS transporter']	27	89	-1	-1
Thermocladium modestius JCM 10088, whole genome shotgun sequence	61	GGGGGGGTGGGGGGG	CCTCCGGCATATTCTTCATTGGATACTTCATATTCCAGATGCCGGGCACGTACTTGGTTGATAGGATAGGAGCCAAGGTAGTGGTTGCGGTCTTCCTGGCGGGGGGGTGGGGGGGCATATTCGGCATATTGGTGGGGGGGACGGTAACGAATATAGTGGAGCTAGATGTATATAGGTTCTTCGAGGGATTCATGGAGGGAGCGTTCTTTCCAGGC		-			173	442			in ['MFS transporter']
Thermocladium modestius JCM 10088, whole genome shotgun sequence	61	GGGGGGGTGGGGGGG	ATAGTTGACGGTAATTTATTGATGGGCAAGGACGGCAATGCTCACGAGGTCGGCCACTTCGTGGTGGATGCTGAGCTGGGCATAAAGTGCGGCTGCGGCGGGGGGGGTGGGGGGGCATTGGGAAGCCGTGGCCAGCGGGGGGGGAAACATGCCCAGGAGCATTTCCCTATTCGCGCAGAAGAGGTACGCCGGCCCACATACGGAGCTCTACAGGA		+			555	449			in ['ROK family protein']
Thermocladium modestius JCM 10088, whole genome shotgun sequence	61	GGGGGGGTGGGGGGG	CAGGCGCCACCCCCCCGCGCCCCCCCAGTGGGTAGTGAACCCCCCCATCCTGGATTGCCGCGCCAAGCCATCCAAGCCCGGCTTGTTCGCCGCCATGTAAGGGGGGGTGGGGGGGACATCGTTTGCATTATCTGCAGCGCCGTCCAGAACTAGGAAGAGCAGTTTCATGTATGGAGAGTCAACTCCCTTATTTATAAATGATGCTTGGGGGGGCA		-			53	1233			in ['2,3-bisphosphoglycerate-independent phosphoglycerate mutase']
Thermocladium modestius JCM 10088, whole genome shotgun sequence	61	GGGGGGGTGGGGGGG			+			321	20			in ['hypothetical protein']
Thermocladium modestius JCM 10088, whole genome shotgun sequence	61	GGGGGGGTGGGGGGG	AACGTAGACAAGGTAAGCCCGGACCCATACTGCTCAGCATCCTGTTCCCTCCACGCTAATTGAAGCGTTGCATTGATAACCGTGGCCCGGAGCTTGAGAGGGGGGGGTGGGGGGGGCGAGAGGGGGGAACAACGTAGAGGGATAAGTTGCGGATCTGTTGAGCCGCGGGCCCGCCCCCCCCGCTCAACGAGTATATAAGCAGTGAGGACCCAAGC		+	['hypothetical protein']	['hypothetical protein']	127	113	-1	-1
Thermocladium modestius JCM 10088, whole genome shotgun sequence	61	GGGGGGGTGGGGGGG	GCGGCCTGGCTCTACATGCCCTACGGCGAGGCGGCCCTCGAAGGCCCGTTCAACGTAAGCTTCATAGGGGGGGCCAGTACGCCGTGTACACGCCCGGGAGGGGGGGGTGGGGGGGCCCTCCCCCCCATAACGTTACCAACTCCGGGGGGGTCGCGGGCTCGATAGTCGTTGAGGGGGGCTCCAATCCCTTAATAGCCGTCCTGGTCTCGAGGGGA		-			32	220			in ['hypothetical protein']
Thermocladium modestius JCM 10088, whole genome shotgun sequence	61	GGGGGGGTGGGGGGG	CGCGATACTGGAGGTGTGCAGGAGGTTGGGCGTGGATTGCGGCGACGTGGCTTACATAGGGGGGGATGGTCGAACCGACGTGGAGGCCGTCAAGGCGGTGGGGGGGGTGGGGGGGGTGGCCGTCGCCAATGCCGTGCCGGAGCTGAGGGGGGGGTGGCCAGGATCGTGACTAAATCGCCGAGCGGGCGCGGCGTGGCCGAGTTCATAAGGGAGCA		-			321	54			in ['HAD hydrolase family protein']
Thermocladium modestius JCM 10088, whole genome shotgun sequence	61	GGGGGGGTGGGGGGG	CAACGAGGCCGCCATGAAGCAGTACCTGGAGATAGGGAGCCCTGAGAAGGCGCGGCCGTACGTAGAGAAGCTGCTGGGGGGGGAGGGCAAGAGATTGATGGGGGGGGTGGGGGGGCACCGCGTTTATAAGGCCTATGACCCTAGGGCCAAGATATACAAGGAGTTGGTGAGGGAATTGAGTCAATCCAAGGGCAACATGACTTACTACAACATAG		-			853	360			in ['citrate synthase/methylcitrate synthase']
Thermocladium modestius JCM 10088, whole genome shotgun sequence	61	GGGGGGGTGGGGGGG	CAGGGAGGAGGCATTCAGGTCGTCCGGCATTGAAGTGAGGGGCACCATTAGCGACTTGGTCAGTAAGTCCGACGTAGTGATAGATGCCACCCCCCCGGACGGGGGGGTGGGGGGGAGGAGAATAAGGGCAAGTACTACGTTGGACGGCGGGCGGTATTCCAGGGGGGGGAGAGGAGGCTTACGTGGCCGAGGTAAGCTTCAACGCGTTGGCCAAT		+			282	759			in ['type II glyceraldehyde-3-phosphate dehydrogenase']
Thermocladium modestius JCM 10088, whole genome shotgun sequence	61	GGGGGGGTGGGGGGG	GCTCCTCCCATAGATTATATGGCGAACATAGTCATCCCCAACCTTCGGTTGATGGGCATAGAGACCTCAATAAGAGTGAGGCAAAGAGGCCATTACCCCAGGGGGGGTGGGGGGGGTTAGTAGAGCTATCAATACATTCATCCAAGCCACGCGGTTTATCCCTTGGGGGGGACTCCCAACTGGAGCGGATAGGGGGGGGATCTCGCATGCAACGG		-			24	555			in ['hypothetical protein']
Thermocladium modestius JCM 10088, whole genome shotgun sequence	61	GGGGGGGTGGGGGGG	GAAGCAAATAAGGCTTAACCTGGGAATAGTGAGGGGGGGACTGGATTACTACACGGGCTTCGTATTCGAACTGTTCCTGAAGGATTATGGATTATCAGTGGGGGGGGTGGGGGGGGCGGTATGATGACTTGATAAAGATATACAGCGGTCAAGACGTGCCGGCGACGGGCTTCGCCATAGGCGTGGAGCGGGTTTTCCTGGCCATGAATTCACAA		+			905	379			in ['histidine--tRNA ligase']
Thermocladium modestius JCM 10088, whole genome shotgun sequence	61	GGGGGGGTGGGGGGG	GGATGATAATAAGGATTCCCTGGGCGAGATGGGTAGGATGGGCATCCAAACCATTGATGGGGGGGAAACCATGGAGGATGCATTGAGGGTGGCGTTTGCCGGGGGGGTGGGGGGGGCCGCGGATTCCATAGTTATAGCACATGGAGATATAGAGTATGACTACATTGCCCTACGCGAGGCGGTGAAAACGCGGGCTCATTATATAGGCGTGCTGG		+			246	333			in ['XdhC family protein']
Thermocladium modestius JCM 10088, whole genome shotgun sequence	61	GGGGGGGTGGGGGGG	TGGGTAGGTCCGTCAATGGCGGCGATGCGATAGCGCTCATATCGTTGATTCCCGCCCTCCTCGGAATGGAGAGGGGGGGCTTCTACTACTCCAACTCCATGGGGGGGTGGGGGGGAATAGATTTCAATTACTTGAGGGGGGGAATGCACGCGTCGAGGCCGGGGGGGAGGGTAGTGGGTATGGCTGAGGTTGGGTATGAGGTCGAGAAGGGGGGG		+			911	896			in ['molybdopterin-dependent oxidoreductase']
Thermocladium modestius JCM 10088, whole genome shotgun sequence	61	GGGGGGGTGGGGGGG	TAGGGACAGGTTTGTGCCCATATCATACACCACGCCAACTCCCTTCCTGATAACGGGCGGTCTCAGGTTGGTGGAGCACTGGATGATAAGGCTCGGCAAGGGGGGGGTGGGGGGGCTTGACTTGGCCATGCAGCTGGACGAGGCCGAGCTTCATTTGAGCCGCAACGAGCTGCTGCTTAGCAAGTGGTGGGGGGGGTACGAGCCCCCCCGCCTCT		+			141	741			in ['hypothetical protein']
Thermocladium modestius JCM 10088, whole genome shotgun sequence	61	GGGGGGGTGGGGGGG	ACAAGAGAATACTGAAGAACAGGTAATCCACTCCCACCATCCTCGCCCCAACCGCGTCGCTGCATTTCTGATAATAGTAGTGAGCAGGAAAGCCCCGCCGGGGGGGGTGGGGGGGTTGCCGGCCCTTCATGGGGTAATTATTGCATCTTCCCGTTGCGCTGCTAGATTTTAATAAATAAGGATAATCTTCTCGTCATAATGCTATTTTACGAGAT		-	['hypothetical protein']	['50S ribosomal protein L22']	105	89	1	-1
Thermocladium modestius JCM 10088, whole genome shotgun sequence	61	GGGGGGGTGGGGGGG	CGTCGTCCCTCACACCAATCCCCCCCTCGCCAACGCGTCCCAGTATATATCTAAATACATTAGATTAAACATCCAACCATACCTCGTCCCCCTGAACGGCGGGGGGGTGGGGGGGGAGTCATACGTCCAAATCGGTATCCACGCCCTACCCTGATGCCCCCGCCGCGCTGGGCAGGTCGGAGACGAAGGGGGGGCAGATGGTCTCCCCCCAGTAA		-			122	106			in ['hypothetical protein']
Thermocladium modestius JCM 10088, whole genome shotgun sequence	61	GGGGGGGTGGGGGGG	GCCATCGTTGATGCATCCGAGGTCTTGAACGGCGTGGCCCACATGCCGTACGCGCTGGTGCCCCCCGCTGAGCGCCGCTGAGTCCCTCGTTAACTCGTACGGGGGGGTGGGGGGGTTCGCCGTCCAAGTCGCCCACACTCTCCAAGTCTCCACGTTCGTTTCCACGTTGACTCCCCTCGTCGACCTGATAGCAATGGAGCCAGCCATCCTCTATG		-			1075	180			in ['cytochrome BD quinol oxidase subunit I']
Thermocladium modestius JCM 10088, whole genome shotgun sequence	61	GGGGGGGTGGGGGGG	GGCGAGTGTTCCTCCACGCCATAGGCGACGCCGTCGTCCTGGACCTGGGGCTTGGAGAGTCCATAGACGCGGAGGCAGGGCATGTCCTAGCCTTCGAGGAGGGGGGGTGGGGGGGGTCACGATCAGCCGCGTCGGCGGCTTGAGGACTATGATCTTCGGCGAGGAGGGGGGGCTTTGGTTTGCCCACATGAAGGGGGGGCCCGGCAGGGTCTGGC		+			527	174			in ['AIM24 family protein']
Thermocladium modestius JCM 10088, whole genome shotgun sequence	61	GGGGGGGTGGGGGGG	CTGGCTCTCACCACGCTGAATTCCCTGGTAAGCTATATGTTAACGGGGGGGAGGGGGGGGAGCGGCATTGGAATTACTTCAGCGATTACTTCTCAAAGAGGGGGGGGTGGGGGGGGATATCTGTGACGACTTTATCAAGTACGTCTCGGCCAGTCCATTCCTTGGCAGGCTCAGGCAAGCCAAGATACGGAGGATACGGGAGGTATGCGGCTCAG		+			250	11			in ['N-glycosylase/DNA lyase']
Thermocladium modestius JCM 10088, whole genome shotgun sequence	61	GGGGGGGTGGGGGGG	AAGGCAGATACACGAGAACCCCGAACTATCATATAAGGAATATAATACTGCAAAACTAGTGGCCGATACATTAAGGAATTTAGGGATAGAAGTTAAGACCGGGGGGGTGGGGGGGTTACCCACCGCAGTCGTGGGGGGGACGCTCAAGACGCCGAGGCCGGGCAAGACCGTGGCTTTGAGGGCCGACATGGATGCCCTACCCGTTGAGGAAATGA		-			177	1034			in ['amidohydrolase']
Thermocladium modestius JCM 10088, whole genome shotgun sequence	61	GGGGGGGTGGGGGGG	TAACGATAGAGTCATCCCGAATGGTAAGCGAGGCCGGCGTTAAGTCGGTGGCAGTGATAGGGGGGGTTCACCCAGCTGAGTGCAATGCACTGCTGGAGCGGGGGGGGTGGGGGGGGAGGAATGAAGTTAGGGATCACATGTTCAAGGCTATAGACTTAGCGGCTCGCTTGATAAGGCAGGGCGAGGCCGTGGGCATAGGGGGGGAGGTAGGGCGC		+			296	582			in ['deoxyribonuclease']
Thermocladium modestius JCM 10088, whole genome shotgun sequence	61	GGGGGGGTGGGGGGG	TCATTTAACGATTTAATGGGAAGAATCAACGGTTACTATTACGAAGTGCGCACCCACACGGCTGTGGCGGCCGCCGTGAGCCAGGGCAAGGCAGATGCTGGGGGGGGTGGGGGGGATAAGGGCCGCCGCCCACATGTATGGCCTGGACTTCATACCTCTCTCCCTAGAGAAATACGATTTCGCGGTGCCGCGCTCCAGATTGGCAAAGGATAGCG		+			1840	213			in ['molybdopterin biosynthesis protein']
Thermocladium modestius JCM 10088, whole genome shotgun sequence	61	GGGGGGGTGGGGGGG	GGGGAACGTGAATGGATGCACCATCTTGGAGAAGGGGGGGAGGTAGATCATGAAGAGCTCCACGGCCAAGACGTGGGCGTAGAAGAGGGGGGGGAACGCGGGGGGGGTGGGGGGGTGGGGGGGTGGAGGCTGGATAGCCCGGTGGCCCACGCCACCGCCTCCCCGAACAAGCTGGGGGGGGAGCCAGGGCCCTCATGGCGAGGCCCAGCCCTATT		-			606	159			in ['hypothetical protein']
Thermocladium modestius JCM 10088, whole genome shotgun sequence	61	GGGGGGGTGGGGGGG	GGCCTCCATAACCTAATATTTGACTTTTATCTATTTAAGTTTTACCCATACAAAGCATCAAGCCCTAACCATTCCCCGCAGCGACCGCAGGGCCTCCGTGGGGGGGGTGGGGGGGAGCTCCACCTTGAGGAGCGGGAGGAAGCCCACGTCCCTATCCCTAACGATGCGCTGCACCTCCCTGTACAGCTGGCCCAAGTTGTTCTCCATTACCACGA		-			1101	58			in ['2-oxoacid:acceptor oxidoreductase subunit alpha']
Thermocladium modestius JCM 10088, whole genome shotgun sequence	61	GGGGGGGTGGGGGGG	GCTTAGGTTGTTGAGATTCGTCAGAGCGTATCATCCATGGATCAGCGAGTCGTATGTCGAGCACAAGCTTCCCAAGGACGTAACTCTGATAAGGGAGTTGGGGGGGGTGGGGGGGCTGCCCGATTCTCATCGCTCGTTGGCGAGATCTGCAAGCTTCACGATAATAAGGTCGAGCTAAGGAACAGAGTGAGCACCTTTGAAGGGTATGAGGTGGA		+			600	63			in ['hypothetical protein']
Thermocladium modestius JCM 10088, whole genome shotgun sequence	61	GGGGGGGTGGGGGGG	TGGCGATGAGGCTTAAATCAAGGTTCGAGACCAGCTTCGGCGCGTCCGTGGATAGGCATGGGATTCTGGTCAAGGCGTCCTTCGATGGGGGGGGATTGGAGGGGGGGTGGGGGGGGAGGTGACTGCTGATGAGGGGGGCCGTGGTACAGCTATGAGACGGTCGGCACGGCGTGGCTGGCATTGACGGAGTACATGCCTCCCATCCTCAGTAAGGC		+			146	989			in ['o-succinylbenzoate synthase']
Thermocladium modestius JCM 10088, whole genome shotgun sequence	61	GGGGGGGTGGGGGGG	AGGCTGGGGGGGTTGAGGGTTGAGGACTACGCCTCCCACTACAGCCGCCCAGTCCGCGTCTGGATGGGGGGGTGGCCCGGGGGGGGCACGCGGGGGGGTTGGGGGGGTGGGGGGGAGGGCGGCGAGGCCTTGCATCCTCGGCGGTCTTGAGTGCTACTCCTGCCAGGCAGGCGCCATAACCATAAACAAGCTGCTCGAGGCGCTGGGCGCCCCAA		-			96	114			in ['hypothetical protein']
Thermocladium modestius JCM 10088, whole genome shotgun sequence	61	GGGGGGGTGGGGGGG	TAATGCGTGAACACGACTTAATAACTAGAGCCAGCCCAAGTGAATCTAACCTATCGCCTAGAAAGCAAGGCCTAGCTTGAACATAAACTGCCCCCCCTTAGGGGGGGTGGGGGGGCTTTGGGGGGGTTTCCGGCGGCCTTCGCGGCGCGCCTTCACTTCCCCTTCAGGGTGCTTACGAGCCCCCCCCGACCCGCGCCTCCCCTTAAGGCACGGGC		+	["GTP 3',8-cyclase MoaA"]	['transposase']	177	37	-1	-1
Thermocladium modestius JCM 10088, whole genome shotgun sequence	61	GGGGGGGTGGGGGGG	GATTGGATGGCGTTGGCGGCATCCAGCACAATTGCCGGTAACTTAACTATAATGGGGGGGGCCGCCAGCAACGTAATAGCGAGCGAGGCATTCGAGAGGAGGGGGGGTGGGGGGGAGGGCTTTGGGTTCCTTGAGTTCATTAAATACGGAGCCCCGTTAACCGCAATTAATGTCGCCGTCTACTATGCTTGGTTGACATTCATGCCTAGGATAAT		+			484	107			in ['hypothetical protein']
Thermocladium modestius JCM 10088, whole genome shotgun sequence	61	GGGGGGGTGGGGGGG	GTGCTCCGCCAGCTCCCCCCGCTATCCTGGCTATCATTTCCTCCACGCGGCCCTGCACCGCCTCGTCCTGCGCCTCGTATGAATCTATGAAGGCGAAGTTGGGGGGGTGGGGGGGTTCCCAGCCGTATATCTTGTCTACCTTATTCGCAGCCACCACGAACGGTATGCCCCTGGACTTCAACAGGAAGAGGCTCTCCTTGGTTTGCTCCTCCACT		-			428	1386			in ['translation initiation factor IF-2']
Thermocladium modestius JCM 10088, whole genome shotgun sequence	61	GGGGGGGTGGGGGGG	CCAATTTTCACCAATGCTCTACAATGATCAGTAGACTAGTCTTCAATAGTTGACTAATGGTTTATCTCCATTATATAGGAAAGGTAGGTCTCGTCTTTTGGGGGGGGTGGGGGGGTGGGTTTTTAGGGGGGGGCTTGCCCCGCTTCTCCTTCGCTCCTCCCCTGGTCAGCTCTTGAAGGGTGGGGGGGCTGATCTTCCCCACAATTCCAAGGGAG		-	NONE
Thermocladium modestius JCM 10088, whole genome shotgun sequence	61	GGGGGGGTGGGGGGG	CCTTCGCGGTAATGGCGATGACGGTGGTGGCTCCCATGGTTATCTGGGAATCCAAGAGGCTCAGGTTGAGGCTGGTCTACTTCGCGGCCGCCGTGATAATGGGGGGGTGGGGGGGCGGCATTGCCTTCAGCTTGGTATATCCTCAATACTATCTATCAACGCCGTGGGTAGTAGCCAGCCTAATTCTCTGCGCGGTAACCGCCGTATCGCTTATT		-			1576	133			in ['cytochrome B']
Thermocladium modestius JCM 10088, whole genome shotgun sequence	61	GGGGGGGTGGGGGGG	TATCAGGGTGGCCGGGATGCATGGCCTGAACCCAGTCTCGACGGCGTTCACCCGCGTGGCCGCAGCGCTTCCCGTGCTGGCGTTGGCGAGCGGGGGGGGCGGGGGGGTGGGGGGGGCGCCGTTAAGGCGACGTGGAGGACGCCTCTCCCTCTCATCGCGGTCCTGGACCTCGGCGTCGGCTCCGCGCTATTCGCCTACTCCAGCGTGGCGGTGGG		+			139	251			in ['hypothetical protein']
Thermocladium modestius JCM 10088, whole genome shotgun sequence	61	GGGGGGGTGGGGGGG	GGGGGGGAGGGGGGGCGAGGCGCCAAGGCTCACCAGGGAGGGGGGGTCACTCAGAGGGATGGGGGGGGACCTGCCCGTAAACCCATCCGGCGGGCTCCTGGGGGGGGTGGGGGGGAACCCAATAGCCGCGGCCGGCCTCATGAAGGTGGCGGAGATATATTACCAACTCTCCGGTAAGGCCGGTAAGAGGCAAGTAAAGAAGCCGGTATACACGG		-			1078	167			in ['thiolase domain-containing protein']
Thermocladium modestius JCM 10088, whole genome shotgun sequence	61	GGGGGGGTGGGGGGG	ATTGCAGTACTTCTATCCCGATTTGATCAGTGGGGGGGGATTAATAGAATCGCCGGGCGATTGCATAATATCCAGCCAATTAGCGCAAAAGCTGGGAGTTGGGGGGGTGGGGGGGGATTACATATACGTCATGATTCCGGAGGGACTGGGCGGCTTGGGCTCCACGTATCAAGTGGTGAGGATGAGGGTGGCCGGCGTTTTCTCCAGCATATTCG		+			594	126			in ['hypothetical protein']
Thermocladium modestius JCM 10088, whole genome shotgun sequence	61	GGGGGGGTGGGGGGG	ACGTGGTGGCGGTGATGGCCGGCCATCCCGAGAGGATTAGGTACGTGAAGGAACTGCGGCGGCGGGCAGTTAATATGGGATTGAAGATAGATATAATGCCGGGGGGGTGGGGGGGGAGGATGGAATTGATGGACTTGGTATCCAGATCCAAGGTATTCGTCTACCCCACCAAGTTGGACTCGGTCGGCATGGTTGTGCTGGAGGCCCTCAGCTGC		+			251	382			in ['glycosyltransferase']
Thermocladium modestius JCM 10088, whole genome shotgun sequence	61	GGGGGGGTGGGGGGG	GAAGGATTACAACGTGGTCAAGAGGAGGTTCGACGTGCCCGGCACTGTGCTCCTCGCCGCCTCCCTGGCATTGATCGCGTATGGAGCGGCCAACGTGGCCGGGGGGGTGGGGGGGGTTAACAGTCCCCGACTTGGCTATACTGACGGTCGGCCTCGCATTGCTCGTGCCATTCGTTTACTGGGAGAGGAGGGTTAGCTACCCGCTCATAGATTTC		+			671	742			in ['MFS transporter']
Thermocladium modestius JCM 10088, whole genome shotgun sequence	61	GGGGGGGTGGGGGGG	GAATTGCGGAGGAAATAGTTGGCCTCGAAAAGATGAGATGGCCATTCATGGCATGGATGTAAAACCCTAAAGCGGATCCCGCGGCCGGAACACCCAGGCGGGGGGGGTGGGGGGGGAAGGAGGGGGGGTCACTTTATTTCGTCGATTACTATGTCGAGCTCCGCGTCGTATATCTTGTACTTGGTTAGATTGTCGACTATGAACTTCCTGATGTC		+	['hypothetical protein']	['hypothetical protein']	221	13	-1	-1
Thermocladium modestius JCM 10088, whole genome shotgun sequence	61	GGGGGGGTGGGGGGG	TCCCTGGGCAGCCTCTTGTGGAGGAGGGCCAGCTCCACGTTCTGCACAGCGGTGAGCCAGGGGGGGTAGAGGGCGAAGTCCTGGTAAATCATGGATATGAGGGGGGGTGGGGGGGCCCGTCACCTCCTCCCCCATCAGGAGAACCCTTCCCTCATCCGGCTTCACCAGGCCGCTGATGATCTTCAACAGAGTCGTCTTGCCCGTGCCGGACGGCG		-			194	361			in ['ATP-binding cassette domain-containing protein']
Thermocladium modestius JCM 10088, whole genome shotgun sequence	61	GGGGGGGTGGGGGGG	CGAAATGGGAGGAGGGAGGGGGGGAAGGGAGGGGGGATTACTTCCGTTAATGCTTGGTTTTTTCCCATTTCTCTATTCCTCCCTCCACTATGTAGAACAGGGGGGGGTGGGGGGGCTTGATGTTTTTCATGCCCTTTAGTTGCTCATACTTCCCCCCTGTCCCTCTCCCGTAACTTTCCCAGTAGGTGGTTGAACTCGTAATCCACTTGCCCTCT		+			336	69			in ['hypothetical protein']
Thermocladium modestius JCM 10088, whole genome shotgun sequence	61	GGGGGGGTGGGGGGG	CTCAGTCACGTTGAACATGAGGTTATCCAAGCTGCTTAGGTCCCCGTTCTGCGGCACGTGTGGTTCAGGGCATGCATTGATGGAGAGCGTGGTGAGGGAGGGGGGGGTGGGGGGGAGCGGTGAGGATAAGGACGACTAGAAGCGATTGGGACTTGGAGAGGGACTTGATGGCCAACCGCGACTCGTTGATGGGAGGCCTCACGCTGTTGGTGTCG		+			327	24			in ['hypothetical protein']
Thermocladium modestius JCM 10088, whole genome shotgun sequence	61	GGGGGGGTGGGGGGG	CTTCTTCTCGCTTCTCTTCATGGTGGGTTACTTGGCGGGCGTCGTGTCGGATGACTTATCCATGGATAGGTTCACGTTCTTGACTAGCCTGCTCAGGAACGGGGGGGTGGGGGGGGATTCATCGCTGGGAAGGCCATTGTTTCCCTCGCAGTCACGGCGTTCCTGGCATCAACCGCTCAATTGATGACTTACTTCTCCCTCCTGGATCGGTACGG		+			276	69			in ['hypothetical protein']
Thermocladium modestius JCM 10088, whole genome shotgun sequence	61	GGGGGGGTGGGGGGG	TAAGGCGTGGCTTGGGTTGTGTGGTTAACGTCAAATTAATTAAACCGTGCCTGTGTGGTCGGCGATGAGTGGAGATCTCGGTCCGTCCCTTGCAGTGGTGGGGGGGGTGGGGGGGTTGGCCGTCATTGGGTTGTTGATAACGCGATCCATTCCCCTGACCATTCTGGGCGCCTCGGTGGCAGTCATGGGCGTGTTGGCG		+	NONE
Thermocladium modestius JCM 10088, whole genome shotgun sequence	61	GGGGGGGTGGGGGGG	CCAACCCAGGTCCCGGCGAACCTGCCTCCAGGTGAACAGTCCTGGGACCCCCGATGGGGGGGCGAGAAGACCCTATGGAGCTTCACTGCAGCCTGTCGTTGGGGGGGTGGGGGGGGAGGGAATGCATAGCGTAGGTAGGAGCATTGAAGCGCGGTCTCCGGGCCGCGCGGATGCGGCAATGAAACACTACCCATTTCCTCCTCTGCCCCTAACCT		-	NONE
Thermocladium modestius JCM 10088, whole genome shotgun sequence	61	GGGGGGGTGGGGGGG	GGCGATTTGGACCGCGTGCATGGTCTCCATAGGGCTGGCCGCCATCGCGATAGGCGCGTCCAGCAATGTTTTCCTTGACGTGGCGCCGGCGGCGGTGATTGGGGGGGTGGGGGGGATTGGGGGGGTGGTTAACGTGGTGAGCAGCGCGGCGATGCTCAAGGCGATCCCGAGGGACATGATGGCGAGGGCGCAGGGAGCGTTCAACACTTTCGCCC		+			96	144			in ['hypothetical protein']
Thermocladium modestius JCM 10088, whole genome shotgun sequence	61	GGGGGGGTGGGGGGG			+	NONE
Thermocladium modestius JCM 10088, whole genome shotgun sequence	61	GGGGGGGTGGGGGGG	TATCTCACATTTTGTCGGCGAGAATATTATTAGATCTTTCATATAGAATTTCTCTCCATATTCTCATTATTTTGCTCCACTGACCTCCTCCCCGCCTTTAGGGGGGGTGGGGGGGGTTTCCCGGGTCTGGGGGGGGTTACGCCCCTTTAACGGGCGATGCTCGGTTATGGCCTGCTATGAAAGATAGGAGTTCATTTACTGCATTCACTACTTTC		-	['transposase']	['hypothetical protein']	21	193	1	-1
Thermocladium modestius JCM 10088, whole genome shotgun sequence	17	GGGGGGGATGGGGGGG	ACCGTATGGGCGAAGAGGCCCACCGAGGCGAAGAAATTTACCCAAGCCCGTTAATGAGGGCGACGTAGTGGAGGTGGAGGTCGTCGAGACCTCCAGGAAAGGGGGGGATGGGGGGGTTGCGAAGGTCAACGGCTTCATAATCTTCGTCCCCAACACTAAGCCGGGAGATAAGGTCCGCGTTAAGATCTCCAAGGTAGGCCGATCCTACGCTGTGGG		+			49	191			in ['TRAM domain-containing protein']
Thermocladium modestius JCM 10088, whole genome shotgun sequence	17	GGGGGGGATGGGGGGG	CGGGACCCCACGGGCCTCAGGGTGGCGGCTCTCTTGGCTAGCTTGGTGGCCATCTCCACCGTTCCTCCAATTCCCACGCCCACTATAACTGGGGGGGGCAGGGGGGGATGGGGGGGCCCGCCTCCACCACGGCGTCTAAAACCAGCTTGGGAAGCTTCTCCCAAGCATTGCCCGGCGGTATCACGAATCCCCTGCTTGGAAGCTCGGTTCCTCCTC		-			543	363			in ['fumarate hydratase']
Thermocladium modestius JCM 10088, whole genome shotgun sequence	17	GGGGGGGATGGGGGGG	ACGCGGCGGCTAGCACCAGGGACGCGGCGTAATGCGAGACCCCGCTGGCGTACTGTATTATGACGGACGCCGCGCTGACTGGAGAGAACGCGGCCAAGTAGGGGGGGATGGGGGGGAGAACCGTGGCTCTATAGAAGACGGGGGAACAGCGTGCCGAGCGCGAACCCCCCCATTATGTTCCCTATGGACCACGCGTACCTCGTGTCCTTCAGGTAC		-	['hypothetical protein']	['hypothetical protein']	12	324	1	-1
Thermocladium modestius JCM 10088, whole genome shotgun sequence	17	GGGGGGGATGGGGGGG	CCCCCCAGCAGTGCACCGAATACATCATAGGTGGCCAATATTATGAATACTATGGTAACGATTACCACCGCGTACTTATAAGCTCTGAGCCGCAGCGCTGGGGGGGGATGGGGGGGTTGCGCGGGGGGGAAATGTGTGCCTGGACGGCTTTGGCAATCCAATGCCGAACCACTGCATAAGTATTAACCTAAACCCATTGGCCCCCCCATGTATTAC		-			378	123			in ['succinate dehydrogenase']
Thermocladium modestius JCM 10088, whole genome shotgun sequence	17	GGGGGGGATGGGGGGG	GATAACAGGCTGCACGGGGGGGTCGGGGGGGCCAGGATATACCTCCCAGTGAGCGTGGAGGGCGCCCTCCTATCCCTGGCGGATCCCCCACGCGAGCCAAGGGGGGGATGGGGGGGAGGTGTCGGGCACCGCGATAGAGACAAGCGCGAGCGTGGTTGTGAGGGCCAGCGTGGTGAAGGGGGGGCTTAGGGTGGGGGGGAGGCCGTTCACAATGGC		-			629	368			in ['acetamidase']
Thermocladium modestius JCM 10088, whole genome shotgun sequence	17	GGGGGGGATGGGGGGG	ACGAGGGCGTTAACATGCCTCACAGGTTGAAGATCTCCGTGTCGGGGTGCGGGGAGGCGTGCGCAGTGCCCGCGTCCCAGGACGTGGGGGATAATCGCGAGGGGGGGATGGGGGGGGATTCGACGTGTACCTGGGGGGGGAGGCGTTGGGGGGGAGCACGCCTTCACCGCCAAACCTGCATTCACTGGGGGGGTGGCCGCGGATGATTTGCTGCCC		+			482	929			in ['nitrite/sulfite reductase']
Thermocladium modestius JCM 10088, whole genome shotgun sequence	17	GGGGGGGATGGGGGGG	GGGCGATTACATTGCGGTGGAGACGGATAAGGGTGTGTTCAGGTCCAGGTTCTTGATCAACGCCGCCGGGCTGTGGTCAGCGGAGTTGGCCGGGATTACGGGGGGGGATGGGGGGGGAGAATGGAGTTCGGCAAGGGCGCCATGCTGGTGTTCTGGGGGGGGCGTCAAACCAAGAACATAATTGCGCCGTTGCAGTTGAGGCCGAATCCAAGGACC		-			669	761			in ['FAD-dependent oxidoreductase']
Thermocladium modestius JCM 10088, whole genome shotgun sequence	17	GGGGGGGATGGGGGGG	TTATGGAGAAGTCGAGAGGTGATGGGCATGATCATTGAGCTGGCGCTGATCGCATCCCTGCTCATTCAATGGTTTGGCATGATGTGGTGGGGGGGGCCCTGGGGGGGATGGGGGGGTTATTGGGGGGGCCCGGTCCGATGATGCTTCTGGGAGTGCTGTGGTTCTTCCTGTTTCTACTGGTCTTAGCATTCATATTGATATTCATAGCCTGGGCCT		-	['hypothetical protein']	['hypothetical protein']	161	193	1	-1
Thermocladium modestius JCM 10088, whole genome shotgun sequence	17	GGGGGGGATGGGGGGG	CCCCTTACGGGCCCCCCCAATTAGTGCTTTGCAGTTGGGTTAACTCGACGGGGGGGGTGGAGGGGGGCCTCTTGCTTGTTCCTATAGGGTGGGCAGGTTGGGGGGGGATGGGGGGGAGTGGGCGATAAACTTGGAGGCGCCGAGCGGCAAGTACTCCTACCTACAGGTAACCGTGGTGTCCAGCAACGGCGCGGCCGCGTCCATAGAGCTGGCGAG		-			357	12			in ['hypothetical protein']
Thermocladium modestius JCM 10088, whole genome shotgun sequence	17	GGGGGGGATGGGGGGG	TCCCAACGCGAAGCTAATACAGCCCAGCTTCATTGGGAGCATCCCAGCAGGCTCAGTGGTTATTGTGGATCTGGGGGGGTATTTGGAGGGATGCGTGGGTGGGGGGGATGGGGGGGCGATTATCGACCTCTCCAGCTTATTGAGGGATGGGGACTTGGTGGTGATATATGCCAATGACTCTCGCCTGGCCGCTTATGAATTGGGGGGGAGGGCGTG		-			379	395			in ['hypothetical protein']
Thermocladium modestius JCM 10088, whole genome shotgun sequence	17	GGGGGGGATGGGGGGG	CGGAGACGGATCTAAGGCCGGTGAGGATAACGAAGGCACTGCTGGAGAGGGCTGCATCGCTTATGCCGGAGCCAATTGATGAGCAGTTGAGAAGGTACGTGGGGGGGATGGGGGGGATGAGCAGGGAGTTAGCGATGCAGGTAGTCAGGTCCCCCCTATTCCAGGGACGTCGATAGGTTAATATCGATCTATGGAGCAAGGCATCGCCGACTCTCA		+			1393	484			in ['Glu-tRNA(Gln) amidotransferase subunit GatE']
Thermocladium modestius JCM 10088, whole genome shotgun sequence	17	GGGGGGGATGGGGGGG	GAGCGAGGTGGCGTTTAGGGGGGGAGAGGTTGATAAGAGGAGCTACGCCGTGTCGTTCAGGAAAATACGCTCGCTTGGCTACGACACGCTGTACGCCGTTGGGGGGGATGGGGGGGTTAGGCAGGTCTACCACGAGGTGCTGCTTGGCTACTTGAGGCCCGAGGAGCGTTGGTGGACCGTTAAGTGGTATAAGAGGCTGCTTGGGAAATGAGGGGG		+			896	95			in ['SDR family oxidoreductase']
Thermocladium modestius JCM 10088, whole genome shotgun sequence	17	GGGGGGGATGGGGGGG	GGAGGGGCCTCAATCCCCGCACCGGCAATGTATTTAACCGGCGCTGCGCTATTGCTTGAGGCGCTGTGCGGATTGGGAGCGTGGCTGTCCGTAATATTAGGGGGGGGATGGGGGGGTTTAGGGTAAAGGGGGGGGTGCGCGGCGGGGGGGAGGGTGATGCGGTGGAGCTTAGGAGGGTCAACGTGTTGACTGGGTGCAACGGCACGTTCAAGACAT		+			9	999			in ['ATP-binding protein']
Thermocladium modestius JCM 10088, whole genome shotgun sequence	17	GGGGGGGATGGGGGGG	GCGGGCATATTCGGCGGCGAGGGGGCTGTTCCTGGCCAAGTTCACGGGGCCAGGCAATGTTTTCCTGCATGGGACGGGCAACGTTTTGCCGCTCCAATTAGGGGGGGATGGGGGGGAGGAGGTAGACGTGGAGGCGGGGCATCTCTTGGCCTTCGACGCGGGGGGGATGCAGTACGGAATAAAGAGGGCGGGAGGGCTTAAGACGATGCTGCTGGG		-			471	220			in ['AIM24 family protein']
Thermocladium modestius JCM 10088, whole genome shotgun sequence	17	GGGGGGGATGGGGGGG	CATTCACGTACCATTTGCATCAAGCCCCGCCGTGGCAAGCGGTCTCGTCTCCGCCGTCAGGATGAGGGGGGGAAATAATGGTCCAGTAGTTGTGTGGGCGGGGGGGGATGGGGGGGCTAGCTCGGATATAGGATTCGCCGCGTTGAGCGGGGCAGCTGCCAGGAATGAGGACTTGATATACATACTGGCCGATAACGAGGCGTACATGAACACCGG		+			316	602			in ['pyruvate synthase subunit beta']
Thermocladium modestius JCM 10088, whole genome shotgun sequence	17	GGGGGGGATGGGGGGG	GGGGTAATTCTAGGGGGGAGCGGGCTTGGTTGAGGCACGCCTGCCGCCCGCCTCCAAGGGACGTGGACTGCATCGCCGTCTGACGCCGAGTGCTGGGAGAGGGGGGGATGGGGGGGGAGAGGGGGGGTGGTTAACTTCCCTTCCTTAACCTCGCCTTGCGAAGTGCTTGACTATGGGTCTTAGGAGGGGGGGCGGGAATTGGCCGAGGGAGTCCCA		+	['DUF58 domain-containing protein']	['hypothetical protein']	445	28	1	-1
Thermocladium modestius JCM 10088, whole genome shotgun sequence	17	GGGGGGGATGGGGGGG	CTCCCGGGCTCCCCCCCGACGCTGTCAAGCTGGCCGTGAATGAATTGATAAAGCCCGTCCTGGGCCACCTGCTGGGGGAGTTGGCTCGCTGATCTCGGAGGGGGGGGATGGGGGGGGTGGAGGTGAGGGTTAGGCACAGGATTTGGATAGAGGTGGGGGGGGCCAGAGCGTTATCGGGCCGGGGGGGGATACGACATACTGGCCGCCATAGATCGC		+	['hypothetical protein']	['hypothetical protein']	77	136	1	1
Thermocladium modestius JCM 10088, whole genome shotgun sequence	22	GGGGGGGTTGGGGGGG	GGCGTCAATACGGGATTCATGAGGAGGATTCATGGCTTTACTACGGTATCCAATGACATAATATCAAGCGATGGCCATGCCTTCGTGGGGGGGGTACTTGGGGGGGGTTGGGGGGGCTGGACTTGACTTGCGGGACTTGGATGAGAATGCGTTGCGGGGCTCCAGAGCGGTGTTCATCAATGGCACCTATGCCGCGCTCTCCGGAGCTGCCGCTGA		+			278	10			in ['hypothetical protein']
Thermocladium modestius JCM 10088, whole genome shotgun sequence	22	GGGGGGGTTGGGGGGG	GAATACGTCGATCAATTCAAGGAAAAGTACGGGGGGGCGTGGATCACGAGGTAATAGATTGGAAGCCGGTGGGCCACGCGGATCTCCTGGAGAACGTGTTGGGGGGGTTGGGGGGGACACTCAGAAGGCTGGGGGGGAGGTGGCTGGAAGCAGGTTCTACTACGTATTCGACGACGTGGTGTGGCTCGACTTCGCGTTAATACTGTACGCGCTCGA		+			528	904			in ['serine--tRNA ligase']
Thermocladium modestius JCM 10088, whole genome shotgun sequence	22	GGGGGGGTTGGGGGGG	GATGGCAGGCAGCTCGTGGTGGCTAGGGCGATAGCCATAAGCAGCGCTGGATCAGCCCCCGTGAGGGATGTGGACCTGGACGTGGTTCCCCCAGGGAGGCGGGGGGGTTGGGGGGGTGAGCATGATGACTAGGCTGGAGATGAGCGTGGCGGCGAAGGCGGTCAGGGAGGGGGGACGTGGATTACGCCTTAATGGACGGCTCTCTCTACGTAAAGA		+			395	16			in ['hypothetical protein']
Thermocladium modestius JCM 10088, whole genome shotgun sequence	22	GGGGGGGTTGGGGGGG	GATTCAGTTATGGAGCTCAGGATAACCGATATAAGGGCTCAATCCGTTCAAGCCAATTTTGAGTGGACATTCGTCAAAATATACGCGGGGGGATTTATATGGGGGGGTTGGGGGGGAGCTGGTCACGCGCCTGGCCTCGTCAACATGCTGCCCTCCTTCCGGGAATTGTTGGTGGGAGAGGATGCGTTAAAGATCAGGAGGATAGAGCAGAAGCTC		+			107	1185			in ['mandelate racemase/muconate lactonizing enzyme family protein']
Thermocladium modestius JCM 10088, whole genome shotgun sequence	22	GGGGGGGTTGGGGGGG	GCTGTGATTGGGGGGGAACGGGAATGTATGATTTGGTTGGGTTATTGTGGTCATCATCCATCGCCATCTCTGCGGCGTTCCTCTTTGTTGGGGGGGTGCGGGGGGGGTTGGGGGGGGATTGCCCAGCCCCTCCCGGCATTGATTGTGGTGGGATCCTCAAGGTTTTTACGGCCGCGTTCCAGTCCCATTCATGGCCTCTCGCCTGCGATTTGCTGG		+			197	175			in ['hypothetical protein']
Thermocladium modestius JCM 10088, whole genome shotgun sequence	22	GGGGGGGTTGGGGGGG	ACCGTGTTTAGAAGGGCTATTGGCTTAACTGCAATGAGGGGGGGCTCCCTAATAATGGGCGTGGAGCATCTGAACTACTTGGATTGGCTAGTTATGGATGGGGGGGGTTGGGGGGGGTGGGTTGGTGATACAGTTCAACAGCATTCACCGAGCGTACACGATATCCACGATCCAGGTGCAGGCCATGGAAAGTCGACTGCTCCTGCACGGTTGTGA		+			614	100			in ['hypothetical protein']
Thermocladium modestius JCM 10088, whole genome shotgun sequence	22	GGGGGGGTTGGGGGGG	CTCATAGACGCTGTTGAGTCTCTCCTTGTACACGGGGAGGACCTCCTTTATGTATTGGTCCTTGTACTTCCTCAAGTAAAGCACCGCTAGGTACTGCGCCGGGGGGGTTGGGGGGGGTTTATGTTGATGTACTGCTTGACCTTGGAGAAGGTGGCGGCGAATTCCTTCGGCATCAACACGTAGCCCAACCTCCAGCCGGGCATTGCGGGATCCTTG		-			810	397			in ['pyridoxal phosphate-dependent aminotransferase']
Thermocladium modestius JCM 10088, whole genome shotgun sequence	22	GGGGGGGTTGGGGGGG	TGCTCGGCGGTGGATATGCCGCGACGAAGCGGGTCGAGAAGTTCCTATCGGCCGGTTCCCACGTAATCGCGATAGCCATGGATGCATCCGAGGAATTAAGGGGGGGGTTGGGGGGGCTCAAGGTGATATTGACTTGATAATAGGGGGGGATTTGAGGCTCATGGATCTCAACTTTATCGCGAGGGGGGTTCGACTTGGTTGTGTATGCGGTGCCAA		-			180	21			in ['hypothetical protein']
Thermocladium modestius JCM 10088, whole genome shotgun sequence	22	GGGGGGGTTGGGGGGG	AGTGACTCCCCCTCATAAACTCCTTCAGTCCCAAGTTCCTCATCACGAGTCAGGGGCCTGTGCTCTCCTCACGCTGGCGGAGGGAATGGGGGGGACGGGAGGGGGGGTTGGGGGGGCAAGCTTTAAGCCGATTGCGCGGGGGGGCCAGCCCGTGCTCTCCGTCTACTTGGGGGGGGAGGGGGGGATCACTGGTCCCAGGTCGCCGCGGAGCTGGAG		-	['serine/threonine protein kinase']	['hypothetical protein']	79	111	-1	-1
Thermocladium modestius JCM 10088, whole genome shotgun sequence	22	GGGGGGGTTGGGGGGG	ATACTATTGTCAAGACCTTCTCGCCGAGCGGGATGGCTGTCAGCTTTATGTCTCCCTTAATTACAGTGGTCAAGGGTATTGACTCTATTGAAGCGGGAGCGGGGGGGTTGGGGGGGATGCTCATTAAGGTCCTCCTTATTGATTCCAGTATCCTGCTCACGTCGACTTGCGTCACGGGATCCAATTCATGACTGCCGACTCCGTGAACGTACACCA		-			131	841			in ['DUF2070 family protein']
Thermocladium modestius JCM 10088, whole genome shotgun sequence	22	GGGGGGGTTGGGGGGG	CAGGCATCGGATAGAGTTCCGTCCCTGAACGCCACAACTATCGAGCATTGCCGACGACCACCCTGTAGGGCTGGTAGAGGCTCTCCATTTCCTGAACAGTGGGGGGGTTGGGGGGGCCCGTGGGCACTGACACATTCGCCTCCGCCAGGGTGGACTCGCTGGCGTAGGTCCAGTAATAGCCCGACTCGTTTAGCAGCGGTATCATTGCGCTGGATA		+			165	609			in ['hypothetical protein']
Thermocladium modestius JCM 10088, whole genome shotgun sequence	22	GGGGGGGTTGGGGGGG	GGTTCAATCCATAGAGCAGGATTGCTCCGACACCTATGACTAGGCCGAAGCAGACCATGAGCAGCCTATCCTTTAACGTTATTGCCCTTATTATCACGTCGGGGGGGTTGGGGGGGAAGTCCCATATCTCCAGCGGTATTGAGAGCAGAATGCCAGCGAACACCCCCACCCATAGCGGCGCCGTGTATATATGGAGGAGGGCCTGCATTGCGACGC		-			167	1184			in ['YeeE/YedE family protein']
Thermocladium modestius JCM 10088, whole genome shotgun sequence	22	GGGGGGGTTGGGGGGG	ATGGCTTCCCAAAGCGGGACGTCGTGGTCGTCTTGTAGGCCCACGACAGCATTCCAAACGCCAGCACCAGGCCCACCGCGTTTCCCCAGTTGAGGGTGAAGGGGGGGTTGGGGGGGAGCCGGCGAATAGCGCGCCCCCCCAATTCACGTGGTAAGTAGTCACCAAGTAATACGCCAGCACGGCGTAGCTGGCTATCAATATGGGCGACGTGAATCT		-	['hypothetical protein']	['hypothetical protein']	150	40	1	1
Thermocladium modestius JCM 10088, whole genome shotgun sequence	22	GGGGGGGTTGGGGGGG	CAGTGAAGGCGTTTCCATCGCTGTATTCAGCCCATATTAGGGGGGGTATGTAGGTCTCGTTGGATTGCCAGCTCCAATCCACGAGCCAGAGGCACCCGGAGGGGGGGTTGGGGGGGGTTGGTATGGAGAGGGAGGCGCCT		+	NONE
Thermocladium modestius JCM 10088, whole genome shotgun sequence	22	GGGGGGGTTGGGGGGG	AGCCGGGGCAGGCTGGGGGGGTTGAGGGTTGAGGACTACGCCTCCCACTACAGCCGCCCAGTCCGCGTCTGGATGGGGGGGTGGCCCGGGGGGGGCACGCGGGGGGGTTGGGGGGGTGGGGGGGAGGGCGGCGAGGCCTTGCATCCTCGGCGGTCTTGAGTGCTACTCCTGCCAGGCAGGCGCCATAACCATAAACAAGCTGCTCGAGGCGCTGGG		-			88	122			in ['hypothetical protein']
Thermocladium modestius JCM 10088, whole genome shotgun sequence	22	GGGGGGGTTGGGGGGG			-	NONE
Thermocladium modestius JCM 10088, whole genome shotgun sequence	22	GGGGGGGTTGGGGGGG	ATGGATGGATTCACCAAGATAGCCAGGGAGAGGGGGGGCTGTACGTGATAGAGGACACGGCTCAATCACTGGGCGCGGAGTATGGGGGGGGTTAAGGCTGGGGGGGGTTGGGGGGGGCACGCCAGCACCCACAGCTTCTACCCCCCCACCAAGACGATAACGACGGGCGAGGGGGGGCGCGGTGGCCACTGGGAGCGATGAGTTGGCGGCCAGGAT		+			577	675			in ['DegT/DnrJ/EryC1/StrS family aminotransferase']
Thermocladium modestius JCM 10088, whole genome shotgun sequence	22	GGGGGGGTTGGGGGGG	CAACGCGCTGCGAGGCGTAGTTGGGTTCGACCTAATAAACATCAATAATTACGTCGTGGCCATATCGGACATAGCCCTAATATTCCTCATCTTCTCCTCAGGGGGGGTTGGGGGGGGAGGGCTTCGCCCCAATGAGGAGGAGCGGGGGGGAAGGGACTCGTGGTGGCGGTGGGCGGGCCGCCGTGCCGTTCGCCGCCGCGTATTACTATTACTACT		-			9	537			in ['hypothetical protein']
Thermocladium modestius JCM 10088, whole genome shotgun sequence	22	GGGGGGGTTGGGGGGG	CTCCACCACGTCGAAGATGTAGTTCAGCACCGAGTCATCAACGTACACCCCCCCCTAGCCGCCTCCATTAACTTCCCCGCCTCCTCCGGCTTCAGGGAGAGGGGGGGTTGGGGGGGCTTTTCCAGCGAGTCCTCTATCTCGTCCGCCTTCCTCACAACTGCCTCCTCGTACTCCCTGGGCACGTGGTTCACCTCTATGGCTGCGGCGAACCTGTCC		-	NONE
Thermocladium modestius JCM 10088, whole genome shotgun sequence	22	GGGGGGGTTGGGGGGG	GATTGAGTTGGTGAACGCGGATCCGGCGTACTCCATGGTAGAGGATGGAATCCGCGTTGAAATCATATTCAATCCTCCATCAAGGGGGGGCGAGGCCATGGGGGGGGTTGGGGGGGGAGGACGAGGAGGAGAGGCCGGTTCTGCGAATAGTGGGAGAGAGAAGGGGGGGGCGACGTCGTGGTGCTAAGGGAGGCGTGGGTGGAGGATGCTATGGGG		-			145	71			in ['hypothetical protein']
Thermocladium modestius JCM 10088, whole genome shotgun sequence	22	GGGGGGGTTGGGGGGG	GCTCACGTTGTTAAAGCTCATCGTCGGTTTTTAAACTTGTTGAGGAACGGCACTTGCCCGGTTCATTCCCTGGAGGGCATCGTGAAGTGAGGAGTCCCTGGGGGGGGTTGGGGGGGTGGAGCTGGGTTTTTCCTCATGATGGGCGGCCTCCTCGTGCAGCTAAGCTTAAAATGGGCATTGTCCGCGTCTCTTCGTGGATTTGCTTGGCTTGGCCTT		-	['hypothetical protein']	['hypothetical protein']	77	110	-1	1
Thermocladium modestius JCM 10088, whole genome shotgun sequence	22	GGGGGGGTTGGGGGGG	GGAGGCCCGTGGGCTATATAATATCCTGCGTGGACGCGCCGGGGGGGCAGGGGGGGCACGTGGTGGCCGTCGGCCTCCTGAGGGAGTATAGGGGGGGGAGGGGGGGGTTGGGGGGGCGGCAACTCATGTGCGCATCCATGTGCAGCCTGAGCAACGTGGAGAGGCTTGTGCTGGAGGTTAGGGTGAGCAACGAGGTGGCTCAATCCCTTTACAGGA		+			270	306			in ['GNAT family N-acetyltransferase']
Thermocladium modestius JCM 10088, whole genome shotgun sequence	4	GGGAGGGAGGGGGGG	CGTCGTTAAGATAAAGGCAAGACTAGCGGCCTTCCGGGGATTGAGGGAATTCATGGATGATTACCCATTCGACGAGATATCCATGAAGGCCTTGAGGGGGGGGAGGGAGGGGGGGCGTACCCGTTCGGCGAGGTGGGCACCTACGGGGGGGCCGCCGTCCTAGGCGCCTCGGTGAGCCGCCGATCGTATCCCAGGTTCTATCCCTCGATGACTTG		+			63	1272			in ['glutamate synthase']
Thermocladium modestius JCM 10088, whole genome shotgun sequence	4	GGGAGGGAGGGGGGG	ATGCTTGCCGCGTTCGCCGTCGTTGAGACTCGAACCGAGTTCCCCCCCATGCTGGACCTGAACCTGTTCAGGCGAAACGCTCAATTTGGTGTTTATGGGGGGGAGGGAGGGGGGGAATTATGGCATAGGGATGTTGCGGCATTGTATAGTTTGAGGAAGGGAGCTGAGGATGTGAGTCCCGTGCCGTTGGGGGGGTCGAAGGAGTCCCATGACCC		+			7	187			in ['hypothetical protein']
Thermocladium modestius JCM 10088, whole genome shotgun sequence	4	GGGAGGGAGGGGGGG	TAGAGCTTGCAAGGGAGAAGGGGGGGCTCAGCAGGAAGAGGATAGACGTGAGGAGCGAGAGGCTGGCCTCGGTCTCCAGCCTTCAACCGGCGGTTGATGAGGGAGGGAGGGGGGGCGTCGACCCGCTTCTGCTAGTTAAGGCGCTGCAGCGGAGCCTGCCCGATGACTGGGTGGTGGCGGTGGATCCGGGGGGGGTGGGGGGGGCCATATACACC		+			518	223			in ['hypothetical protein']
Thermocladium modestius JCM 10088, whole genome shotgun sequence	4	GGGAGGGAGGGGGGG	TATAGCGGAGGCCGTGGAGTCCGGCATGTTCCATATAAACGACGTGACGTTCCTGGAGGAGTCCCACGTGCCTTTCGGCGGCATAAAGGCGAGCGGCATAGGGAGGGAGGGGGGGGTAAGTACTCCTTCCATGAATCAACGTATGATAGGTGGACCACCATAACCCTGAGGCAGAGGAAGTTCCCCATACCATCCATGTAACCAAGAAATGGATC		+			1391	86			in ['aldehyde dehydrogenase family protein']
Thermocladium modestius JCM 10088, whole genome shotgun sequence	28	GGGGGGGCTGGGGGGG	GAGGATTTAGTTAATGCAGTTATGGAGCACTGGCCTTGGTGGAGGAGGACAAGATAGATGAAGCCATCAAATTGATCAGGAGGCGGGTGGGATTGGACGAGGGGGGGCTGGGGGGGGACGCGCATGATACGAGAAGTTGAGCTGAGCAATTTCAGGAGCATCTTGACGGGTAGGGCAGTGCTAACCAAGGGCATTAATTTCATTCATGGATTGAAT		-	['AAA family ATPase']	['DNA repair exonuclease']	7	59	-1	-1
Thermocladium modestius JCM 10088, whole genome shotgun sequence	28	GGGGGGGCTGGGGGGG	AGAGATGGGGCAGGCCTCGCTCCTTCTAGGGGCTGGGGGTGTGTTTTCAGGTCATGTTTTGTCGGTTTTTTGTTTCTTGCTGGTCGACTCTCTGAGGATGGGGGGGGCTGGGGGGGCCGACTACCCCCCCAATACCAGTAGGGGGGGAAACGGAGTAGCGCCAAGGGGGGGGCGTAACCCCCAAGACCCCGGGGGGGGAACCCCCTAAAGGGCGGG		-	['MFS transporter']	['MFS transporter']	218	179	-1	-1
Thermocladium modestius JCM 10088, whole genome shotgun sequence	28	GGGGGGGCTGGGGGGG	ATAAAGGCGAGGGCGAACTTCGCCTTTTAAGGCGGGGCTAGGTTTTTAGGCTGGCATCCACGCCCTTATTCGTCCCTCCCTTGGTTAACTCTAGAGAATGGGGGGGGCTGGGGGGGCCGACTCACCCCCCCAGCAATACCGAGGGAGGGAGACGAGTAGCGCCCATTAAAGGGGGGGCGTAACCCCCCCTGAGACCTCGGGGGGAGCCCTCGCCCT		+	['ADP-forming succinate--CoA ligase subunit beta']	['hypothetical protein']	4581	218	-1	1
Thermocladium modestius JCM 10088, whole genome shotgun sequence	28	GGGGGGGCTGGGGGGG	CGACGAGTTGGCGGTCCTGGTTCCCTGCGTCATAGCTATGATATACAAGGGGGGGCTGCGGCGGGCATCCCTCTCCCAGGGAGAGACGGTGCTGGTGACCGGGGGGGCTGGGGGGGGAGGGGGGGTTGGCATACATGCAGTTCAATTGGCCAAGGCCATGGGGGGGCGAGGGTCATCGGCGTGACGAGCCGCGAGGATAAGGCCGGGGGGGGCGGT		+			528	329			in ['zinc-binding dehydrogenase']
Thermocladium modestius JCM 10088, whole genome shotgun sequence	28	GGGGGGGCTGGGGGGG	CAGTTACCTTTGAGTTCGACGGCCGCGAATCCAGCAAGAAAATCAATGACTTGGGGGGGCTGGGCATCTCGAGCAGTGATGGCAAGGTAGTAATAGAGAAGGGGGGGCTGGGGGGGCTCAGAGAGCACGTGCTCGGCCTGGGGGGGGAGAAAGCGGTGGAATTAGATAGGAAGAGGAAGAGGTACGTGATGTGGAACCTCGACTGCGGGGTCTACC		-			180	1733			in ['glycoside hydrolase family 31 protein']
Thermocladium modestius JCM 10088, whole genome shotgun sequence	28	GGGGGGGCTGGGGGGG	TCGTGAGGTGGCGGAGGACGTGGGCAGGATCAAGGCGCGGCTGGCGGAGGCGGTTAGGAGGGGGGGAGAGGCCCCCGAGCCGCGTGGCGGGGGGGGAGCTGGGGGGGCTGGGGGGGGAGGAGGTGGCGAGCTACGCGTTGGACTTCGTGCGGAGGCAGGCGGAGGTGGCCCCCCGTCCCAACCCACGAGGAGGTGGTGGTGGAGGAGGTGGGGGGG		-			1885	137			in ['DEAD/DEAH box helicase']
Thermocladium modestius JCM 10088, whole genome shotgun sequence	28	GGGGGGGCTGGGGGGG	GGTATGCTTGGACCTTGGATTCACGGATTGCAACCCGGAGTACTTGGATGCATTGGAGGATAAATGATAAAAGATGGGGGGGCGGGCCTCGCTCCTTCTAGGGGGGGCTGGGGGGGTGTGTTTTCAGGTCATGTTTTGTTTGGGTTTTTCACCCCCCCCTCGGTTAATTCTTTGAGGATGGGGGGGGCTGGGGGGGCCGACTACCCCAGCAATACC		-	['aldose 1-epimerase']	['hypothetical protein']	237	438	1	1
Thermocladium modestius JCM 10088, whole genome shotgun sequence	28	GGGGGGGCTGGGGGGG	GGCGGGCCTCGCTCCTTCTAGGGGGGGCTGGGGGGGTGTGTTTTCAGGTCATGTTTTGTTTGGGTTTTTCACCCCCCCCTCGGTTAATTCTTTGAGGATGGGGGGGGCTGGGGGGGCCGACTACCCCAGCAATACCAGTAGGGGAAACGGAGTATCGCCCGTAAAGGGGGGGCGTAACCCCCAAGACCCCGGGAAACCCCCTCAAGGCGGGGGGGA		-	['aldose 1-epimerase']	['hypothetical protein']	157	518	1	1
Thermocladium modestius JCM 10088, whole genome shotgun sequence	28	GGGGGGGCTGGGGGGG	GAAAATAGCTGGGAAGCCCCCCCATCAATGCCCTGCTGTGGTCATGCATTTCTACAGCTACCTAGGCGCTCGAGGTTAATGAGGTAATTAATGTGGTTGAGGGGGGGCTGGGGGGGAGATCTTAATCTGCAATCCTGGGAGCTGCGCTTTGTCCTGGACGCGGTTGGCTTTGTCATGGCGATCACAATGCCTCCCTCATCATGCCTGGGAGGAGCT		+	['DEAD/DEAH box helicase']	['TRASH domain-containing protein']	264	213	1	-1
Thermocladium modestius JCM 10088, whole genome shotgun sequence	28	GGGGGGGCTGGGGGGG	AGGGACGCTGAGGTTGTAGTGGCAGCTGCTCACGCCGTATATAAGGAGCACGTATACCTACTCATCGATTACCTCACGATTAAGCAACTCGCTCCTTCTAGGGGGGGCTGGGGGGGTGGGTTTTCAGGTCATGTTTTGTCGGTTTTTCACCCCCCTCGGTTAATTCTTTGAGGATGGGGGGGCTGGGGGGGCCGACTACCCCAGCAATACCAGTAG		-	['30S ribosomal protein S15']	['hypothetical protein']	501	545	-1	-1
Thermocladium modestius JCM 10088, whole genome shotgun sequence	28	GGGGGGGCTGGGGGGG	ACGATTAAGCAACTCGCTCCTTCTAGGGGGGGCTGGGGGGGTGGGTTTTCAGGTCATGTTTTGTCGGTTTTTCACCCCCCTCGGTTAATTCTTTGAGGATGGGGGGGCTGGGGGGGCCGACTACCCCAGCAATACCAGTAGGGGGGGAAACGGAGTAGCGCCCGTTAAAGGGGGGCGTAACCCCCCCCAGACCTCGGGGGGGGAACCCCCCTCAAG		-	['30S ribosomal protein S15']	['hypothetical protein']	426	620	-1	-1
Thermocladium modestius JCM 10088, whole genome shotgun sequence	28	GGGGGGGCTGGGGGGG	TAATACCAGCTCCGCGAGTGGTCGGGGTGATTACTGGGCCTAAAGCGCCCGTAGCCGGCCCGGCAAGCCTTGCTCTGAAATCCCCCCCGGGCTCAACCCGGGGGGGGCTGGGGGGGAAGGTACTGCCGGGCTTGGGGGGGCGGGAGAGGCCGAGGGTACTCCTGGGGGGGTAGGGGGGGCGAAATCCGATAATCCCAGGAGGACCACCAGTGGCGG		-	NONE
Thermocladium modestius JCM 10088, whole genome shotgun sequence	28	GGGGGGGCTGGGGGGG	CCCAACCCTAAACGATTTGAGGGGGGGTAATGGAAATAATGATCCCCTCCTGGCGATTGAGTAAGAGGGGGGGATTCGACCAACCTCCTCACCGCCTTGAGGGGGGGCTGGGGGGGTTCCCGGGGGGGTCTTGGGGTTTACTCTCCTTTAGGGCTACTCGTTGCTTCATCGCGGCGGTCGGCATTGTGGGGGGTACACCCCCCCGCTCCCAAGAAT		+	['hypothetical protein']	['sulfur reductase DrsE']	340	175	1	-1
Thermocladium modestius JCM 10088, whole genome shotgun sequence	28	GGGGGGGCTGGGGGGG	ATTACTACTACAGCGCGCTGCAGGGCTGACGGCCACCCACGTCAATTGATTGTCGCGAAACGTATATATTTAAGAAACGCCTTTTTTCACGCATGCGGCAGGGGGGGCTGGGGGGGGCTCTGGTGTCACTGATACTGGTGGGCTATCTACTCATAATGATGGGAGCAGCCCCCATCGGCTTGGGTCCCCCCCTCATGATGTTGACGGCGTTCTTCC		+	['hypothetical protein']	['hypothetical protein']	305	6	1	1
Thermocladium modestius JCM 10088, whole genome shotgun sequence	28	GGGGGGGCTGGGGGGG	GGTAGTGCTGAAGCTGGGCAGGAGGGGGGGCTCAGTGGCTAGGTGGGATGGAGAGGAGGAGCGAGTCAATGCATTTGAAGTGCCCGTCGAGGACCCGATAGGGGGGGCTGGGGGGGATGCGTATGTCGGTGTCTTTCTCTCCTCAATGTTGAAGGGCATGGGGGGGTTGAGGAAGTCAATGGTTAGGGCATCCGCGGCGGCCGCCATGGTGGTGAC		-			809	197			in ['sugar kinase']
Thermocladium modestius JCM 10088, whole genome shotgun sequence	28	GGGGGGGCTGGGGGGG	ATGAGTCGGCTGGAGGAGCTGGGGGGGTTCAGCACAAGAGGTTGAGGCTCTACGGCGTTGACTTGGTGGTGGCCTGGCCCGACGTGGATCCATCGTCGCTGGGGGGGCTGGGGGGGAGCGGGGGGGACGTGGTTATCCCCGGCGGCCACTACCAGTTGAGCAGCTCCAAGTGGCGCAGGTCCAGCGTGGTGAGGGTGGGGGGGG		+			159	88			in ['hypothetical protein']
Thermocladium modestius JCM 10088, whole genome shotgun sequence	28	GGGGGGGCTGGGGGGG	CGTGATCAACGCGTACTTCCCCCAACGCTGGGGGGGAGGAGCTGGGGGGGAGGCTGGACTTCAAGCTCCGCTTCGACGAGGCCTTCGAGCGATTCGTGCTGGGGGGGCTGGGGGGGAAGCCCGTCGTGGCGTGCGGGGGGGACTTCAACGTGGCGCACGAGGAGAGGGATATAGCTAGGCCCAGGGAGAATAGGAATCACGCTGGCTTCACGGACG		+			422	362			in ['exodeoxyribonuclease III']
Thermocladium modestius JCM 10088, whole genome shotgun sequence	28	GGGGGGGCTGGGGGGG	AAAGGGTTGGGACTAAGTAGAGGGGGTCGAAAATAATCCAGTAGAGGCACTCGCCCCCCCCTCATGATAAGAGATGGGGGGCAGGCCCTCGCTCCTTCTAGGGGGGGCTGGGGGGGTGTGTTTTC		+	NONE
Thermocladium modestius JCM 10088, whole genome shotgun sequence	28	GGGGGGGCTGGGGGGG	CATTAAAGATTATTTAAAGTTAGCCCAACCATGCCAAGACCAAGAACACTGATCGACAACCACCACCTGATAAAAGATGGGGCGGGCCTCGCTCCTTCTAGGGGGGGCTGGGGGGGTGTGTTTTT		-	NONE
Thermocladium modestius JCM 10088, whole genome shotgun sequence	28	GGGGGGGCTGGGGGGG	CGCTCTCAAGTCTCACTATCGCCATTGTTACTCGCCCATCTCGTTTAGTTTTTAACAAAATGATTGATAAAAGATGGGGGGGCGGGCCTCGCTCCTTCTAGGGGGGGCTGGGGGGGTGGGTTTTCAGGTCATGTTTTGTTTGGGTTTTTTGTTTCTTGCTGGTCGACTCTCTGAGGATGGGGGGGGCTGGGGGGGCCGACTACCCCAGCAATACCA		-	NONE
Thermocladium modestius JCM 10088, whole genome shotgun sequence	28	GGGGGGGCTGGGGGGG	GGGCGGGCCTCGCTCCTTCTAGGGGGGGCTGGGGGGGTGGGTTTTCAGGTCATGTTTTGTTTGGGTTTTTTGTTTCTTGCTGGTCGACTCTCTGAGGATGGGGGGGGCTGGGGGGGCCGACTACCCCAGCAATACCAGTAGGGGGGGGAGGGGGGGGCCAAGTAGCCCTAAAGAGGCGTAACCCCCCAGACCCCGGGAAACCCCCTCAAGGGCGGG		-	NONE
Thermocladium modestius JCM 10088, whole genome shotgun sequence	28	GGGGGGGCTGGGGGGG	CCCCTTCAGTTTATTGGCGGTTCAGATAACCGATTCGGCGTACGTCATGCATAGCGAGAACATACTGTACAGGCAGGCATATGACGAGGCAGTGAGGCTTGGGGGGGCTGGGGGGGTTAAATTCCTGAAATTCATTCACTCCCAAGGCGAGCTGGATGAAATGGGCAGGAGCAGGAACATATCTAAGAGGAGGATATACATTGATCCCATGGATGA		-			549	833			in ['phosphoenolpyruvate carboxykinase (GTP)']
Thermocladium modestius JCM 10088, whole genome shotgun sequence	28	GGGGGGGCTGGGGGGG	GGCCAGGTACGAGTTGGAGAACATAGCAACGGAGTTCCTGGGCCGCGGGGGGGACAAGCCGTCCCACTACGAGTTGTTGATCAGGATGGGGGGAGAGCCTGGGGGGGCTGGGGGGGAGGAGCGAGATACTGAGCACTCCCCCCCCGCTGCCCGCCACGTCGCACGCGCTCGGCACTTGGAGGAGGATAGTTGAGGAGAGGAGCTGGGTGGAGGCGA		-			497	428			in ['TenA family transcriptional regulator']
Thermocladium modestius JCM 10088, whole genome shotgun sequence	28	GGGGGGGCTGGGGGGG	CCTGGCTCACCGCTGTGCAGAACGTGGAGCTGGCCCTCCTCCACAAGAGGCTGCCCAGGGAGGAGAGGAGGCGCAGGGCGCAGTCGATGCTGGAGCTCGTGGGGGGGCTGGGGGGGGCTTCGAGGATTACTACCCGAGGGAGATGAGCGGCGGCATGAGGCAGCGCGTGGCCATTGCCAGGGCGCTTGTGGCGGAGCCCGTGGTCCTGTTGATGGA		+			364	191			in ['ATP-binding cassette domain-containing protein']
Thermocladium modestius JCM 10088, whole genome shotgun sequence	28	GGGGGGGCTGGGGGGG	TTGGTGTTGGTTGGGAATGGAAGCTTCACCAGCTCCGGCCTGGGTCACGGCAAGGGCGCGGAGTGGAGGGGGGGAAGCTGACCGCGTTGGTGCGCGAGTTGGGGGGGCTGGGGGGGATAGGGTGAAGATGCTGGGGGGGTTCGTCGATGATAGGAGCCTCGCCGCGCTTTACGAGGCCTCCCGCCTCGTGGTTCTCCCCTCCCAACTGGAGGCTTC		+	['trehalose-6-phosphate synthase']	['glycosyltransferase family 4 protein']	35	5	1	1
Thermocladium modestius JCM 10088, whole genome shotgun sequence	28	GGGGGGGCTGGGGGGG	CTCCCCCCCCACGTCAACCGCCCAGCCCGGGACGCCGCTTATAGGTAGTCAACGCGCCCTGGAGGTTATAAGCCACGACGCTGGGGGGGGAGATGCTGCTGGGGGGGCTGGGGGGGCGTCGCCGCACTCGGGGGGGACCTCCACTACCTGATTAATCGCTGGGTTGTAGTAGTAGGACTGGGCGTCGAGCACCGTGAACGCCCTTCCAGCCAACCC		-			319	68			in ['hypothetical protein']
Thermocladium modestius JCM 10088, whole genome shotgun sequence	28	GGGGGGGCTGGGGGGG	TCGATACGAGTAACTCTGACTCATCACGGTCCAGACAATGCTATGCGTATTTTATAAAGATGCGCTGATGAAAGATGGGGGGGCAAACCTCGCCTCTCTGGGGGGGGCTGGGGGGGGTGTGTTTTCAAGTCATGTTTTGTCGGGGGGGTTTTTTGTTTCTTGCTGGTCGACTCTCTGAGGATGGGGGGGGCTGGGGGGGCCGACTACCCCAGCAAT		-	NONE
Thermocladium modestius JCM 10088, whole genome shotgun sequence	28	GGGGGGGCTGGGGGGG	CAAACCTCGCCTCTCTGGGGGGGGCTGGGGGGGGTGTGTTTTCAAGTCATGTTTTGTCGGGGGGGTTTTTTGTTTCTTGCTGGTCGACTCTCTGAGGATGGGGGGGGCTGGGGGGGCCGACTACCCCAGCAATGCCAGTAGGGGGGGAGGGGGGGGCCAAGTAGCCCTAAAGGGGGGGCGTAACCCCCAGACCCCGGGGGGGAACCCCCCTAAAGG		-	NONE
Thermocladium modestius JCM 10088, whole genome shotgun sequence	10	GGGGGGGAAGGGGGGG	CGTGGAAGTGAGCAATAGCGAATTAATAGTGGAGTCCATTAAGGCATCAGAGGAGGGGGGGGCAATGTCGTGGTCAGGCTATATAATGTGAGGAATAGCAGGGGGGGAAGGGGGGGGTGGGTGAAGCTGTGGTTCAATCCCCGCTCCGCTAGGGCCGTTGATATATTGGAAATGAATGATGTCGGGAAACCCATCGATATATCAGGCGATAAGGTA		+			47	148			in ['hypothetical protein']
Thermocladium modestius JCM 10088, whole genome shotgun sequence	10	GGGGGGGAAGGGGGGG	GGGCCGACTACCCCAGCAATACCAGTAGGGGAGGGGGCCGAGTAGCGCCAAGGGGGGGCGTAACCCCCACCCCCAGACCCCGGGAACCCCCCTCAAGGGCGGGGGGGAAGGGGGGGTCAGACGCGCCTATTATTTTGCTTGATGGCAATCGGCTCATCAAAATTCGCCTCGTGTGGCCGCATAAGAGTTATGCTTAAAAATCGGATGAGGATGGTT		+	['hypothetical protein']	['ATPase']	300	111	-1	1
Thermocladium modestius JCM 10088, whole genome shotgun sequence	10	GGGGGGGAAGGGGGGG	GGTAGTCTAGCCTGGAAGGATATCCGCTTGGCATGCGGGAGATCCCGGGTTCAAATCCCGGCCGGTCCACCAATGTTATCCTATCGTAAAATCAGAAATGGGGGGGGAAGGGGGGGCGGATTTTCGCTGAAAAACTGCTCGGGGGGGAATGATTGGGAGGAGCCTTTAAAACCCGGGCCTAAGTGCTAATGCATGCTGTTTGGTTCGATAAGGGAC		-	['cupin domain-containing protein']	['HAD family hydrolase']	76	215	-1	-1
Thermocladium modestius JCM 10088, whole genome shotgun sequence	10	GGGGGGGAAGGGGGGG	ATGCCTCCCTCATCATGCCTGGGAGGAGCTGAGTGGCCCTCGTTGCTTCCCGGAAGTGAGGAACGTGGCGGCGCGTTTAAGTGGGAAGCAACCTAATTCGGGGGGGGAAGGGGGGGGGGGTAGTCGCTCATTGCTGGGCTTCCTCAATTAGACTGGCTTCTCTGTTTCTTCCTGAAATCGCCGAGGCAATTACTGCAGCAAAAATAATAAGTCCTG		+	['DEAD/DEAH box helicase']	['TRASH domain-containing protein']	450	27	1	-1
Thermocladium modestius JCM 10088, whole genome shotgun sequence	10	GGGGGGGAAGGGGGGG	GTAGAGATACCTGGAATAGATATACAGGCAGATGGTGGTCCTCACGTGAAGAACACCGGGGGGGAAATAGGCAGGATAGAATTAATTAAGGTGGAGAACAGGGGGGGAAGGGGGGGTAGGAAGAGGATGTATTACACTGTGGTGCCCTGACTCAGCTTGGGCATCACGTACTTATCGATCGCATCTTGAATAACGTCGTTGGTTCCCAAGCACTTA		+			700	34			in ['alanyl-tRNA editing protein']
Thermocladium modestius JCM 10088, whole genome shotgun sequence	10	GGGGGGGAAGGGGGGG	TTAAGTACTTGATGGATCACAGCGACTCGCCGCCCTCCCTGGATAAGGAGCAAGTCGATAGGCTGAGGGCGAGGATATACGAGCCATGGAGAGGTTCCAGGGGGGGGAAGGGGGGGGTTGATAACGGCGGGGGGGACCGTGGCGCCGAACATGATGTGGTACAGGCAGGGACTGAGCAGGCTGCAGAAGCTCATGGATGAGTACGCGGCCGGCTGG		+			1428	438			in ['adenylyl-sulfate reductase subunit alpha']
Thermocladium modestius JCM 10088, whole genome shotgun sequence	10	GGGGGGGAAGGGGGGG	GCAGGGTAGTGGGTTGGTGCGACATAGTGCCCCTCAGGATTAACTCCGAGGTTCAACACGTGGGAGTGCTCGGCATATTGGTTAGGAGGGGGGGGTATAGGGGGGGGAAGGGGGGGTTGGGGCTCCTCGCTCTTGAGAAGCGCGTTGGAGGAGGGCAGATCGAAGTTCAGCAAGGTTAGATTGGAAGTGTTCTCAGTGAATGAAGTTGCGATTCGC		+			327	63			in ['hypothetical protein']
Thermocladium modestius JCM 10088, whole genome shotgun sequence	10	GGGGGGGAAGGGGGGG	TAGTCAACGCGCAGAGGGCGAGGGATGGGCAGCCCCAGCTCGCGGTCTACGCGGTGGTGAACCAGTCCTTCCCCAACGACAACACGGTCAGCTTCCTAAAGGGGGGGAAGGGGGGGCCGGTGAGCAAGTTCATAGTCCTCCCCTACTCCCCCTTCGTCTCGGACAGGACGGATAGGGGGGGAAGGACATAGCCATAAAGTACGACGCCGGGAAGGG		-			378	75			in ['hypothetical protein']
Thermocladium modestius JCM 10088, whole genome shotgun sequence	10	GGGGGGGAAGGGGGGG	CGACGTGAACGGGCTGTAGCACGTACATTAAGTCATGGTAGTCCAACTCCGTCAATAACATGGATAATAACCGCCTCTCTGCATCGCTTCCCGGGAGCACGGGGGGGAAGGGGGGGCACTCCACTCGGGTTCACGCCGAGCCCGGTATATATGCATGACCCGCATGAATGGGAAAGCCGCCGTTTCTCGTCCGGGATCGGCAGTGAATCAAGCGGT		-	['Glu/Leu/Phe/Val dehydrogenase']	['hypothetical protein']	371	158	-1	1
Thermocladium modestius JCM 10088, whole genome shotgun sequence	10	GGGGGGGAAGGGGGGG	GCTAGGCGGTTGAGGGATTACGAGCACGTGTCCTCCCTAATGGCTGACGTGGCCGAGACGCTGGGGGGGTCGGGTTGACTGTTCCGGCGCGGGGGGGGAGGGGGGGGAAGGGGGGGTCACATGAAGAGGGGGGGAACTCTCCTCCTCTTGGGGGGCCTCGGCACGGCCACCCACATTACCCCGGAGGCGAGGCCCAGCGCCGCCATCATCTCCAGC		+	['hypothetical protein']	['hypothetical protein']	38	152	1	-1
Thermocladium modestius JCM 10088, whole genome shotgun sequence	4	GGGGGGGTTGAGGGGGGG	AACACGGAGAGGAGAATCCAATTGATCAGGAAGGCCAGGGAACCGCCGGGGGGGAGGCCAAGCCGGATTGGGAGATAATAGTAATGCTTGCCAATGCCTTGGGGGGGTTGAGGGGGGGGTTCGATTACGGTTCTCCCCGCGACGTCATGTCGGAGATAAGCAGGCTAGTTCCTCAATACGCGGGGGGGGTGACCTACGAGGCGCTGGAGAACTATGGG		-			1485	598			in ['formate dehydrogenase subunit alpha']
Thermocladium modestius JCM 10088, whole genome shotgun sequence	4	GGGGGGGTTGAGGGGGGG	GACGATAGGGTGGGGGGGCCTACGCGTTGATCGAGGCCATGAGGCGGACACGCGACTCAAACGCATCCCTCTTCTTCGCTTGGAACACGCAGGAGGAGGTGGGGGGGTTGAGGGGGGGAATACAGGCCGTGGTGAATAGGGTGAATCCCGACTTGGCGATAGTGGTGGAGACGACTACGGCTGCCGACGTGCCGGGCAATCCCGAGGAGCAATGGATA		+			629	437			in ['M42 family metallopeptidase']
Thermocladium modestius JCM 10088, whole genome shotgun sequence	4	GGGGGGGTTGAGGGGGGG	CCACGGAGGATCCTGGCACCATCAATGAGTTGAGTTGGAGCGGTATTGCCGTGGCGCTCCCGCTTCCCGCGTTGTATGAGGCGGTTAGGTACACCCAGTTGGGGGGGTTGAGGGGGGGTAGGTAGGCGGAGTAATTATTCGTGACGTAGATGGCGACTAAAAACGTCGTCTTGCCTCCCAGCTTCGTGTAGTTAACCATTGGTTGAACGGTCAATTGT		+			105	255			in ['hypothetical protein']
Thermocladium modestius JCM 10088, whole genome shotgun sequence	4	GGGGGGGTTGAGGGGGGG			-			45	258			in ['lysine exporter LysO family protein']
Thermocladium modestius JCM 10088, whole genome shotgun sequence	49	GGGGGGGCGGGGGGG	TGCGCATAATGATGGGGGGGTTCTTAGGGGGGTTAACCTGACTGAGACCATCAACATGACTTTGAAGTGACGAAAGAACAACAAGCCTCGCCCCCTTCTAGGGGGGGCGGGGGGGTAAAGTTTTTAAATCTCTGAATACTTTAAAGTATTGCGGAACATAAATCAACGAGGCATGTGGAATACCTATGCAACTACCATTTCGTATGGATTCCTAA		-	['IS200/IS605 family transposase']	['hypothetical protein']	32	74	-1	-1
Thermocladium modestius JCM 10088, whole genome shotgun sequence	49	GGGGGGGCGGGGGGG	GACGAGGAGAGAGGAGCTAGATAAGCGATTGTTCGACGAGGCTACCGCCAGGGGGGGGCCGAGTATGAGAACAGGGAGGTGGTTAAGGTGATTAATGGACGGGGGGGCGGGGGGGGCGGAGGTGATGACCCGCGACGGCCATGCCTACTCATCCAAAATCGTGATCGGGGGGGCGGACGGAGCGCCGTCCAGGGTAGCGGCATCCCTCGGCTTGA		-	['hypothetical protein']	['FAD-dependent oxidoreductase']	6	24	-1	-1
Thermocladium modestius JCM 10088, whole genome shotgun sequence	49	GGGGGGGCGGGGGGG	TGTGAAGGGGGGGGAGAAGGAGTTCGATGGGAAGGGCGTGTCCTACTGCGCACCGTGCGATGCCCCCCCGCTCTTCAAGGACAAGGTGGTGGCCGTGGTGGGGGGGGCGGGGGGGACGCCGCCGCCAGCGCATCGCTCCTATTGACGGAGTACGCCAAGAAGGTCTACATAATACATAGACGCGATAAGCTGAGGGCCGAGCCCACTTACCAGGA		+			539	505			in ['thioredoxin reductase']
Thermocladium modestius JCM 10088, whole genome shotgun sequence	49	GGGGGGGCGGGGGGG	CTGTACGGCTACTTCTCCCCCGACCCCGTGGAGGCTGTTGCGGCCAAGGTGGTTGCCCGCGCAAAGGTCCCCAAGCTGGAGCTGATGAGCCGCGCCAGGCGGGGGGGCGGGGGGGACGCTGAGCCCCCGCAGCAGGAGGCGAGCGTACCTGGCCGGCGAGTTCGTGGATGCGCCGATATACGAGAGGGAGAGGCTCCCCCCGGGCTTTCAGGGAT		+	['hypothetical protein']	['hydantoinase B/oxoprolinase family protein']	30	215	1	1
Thermocladium modestius JCM 10088, whole genome shotgun sequence	49	GGGGGGGCGGGGGGG	CTTCTAGAGGATCTATCCAAGTACGACTTCTCATCCCTAAAAGGAGCCACGAGCGCGGGAGAGCCCCCCTGAACCCGGAGGTCATAGAGAGGGTAAGGAGGGGGGGGCGGGGGGGATAACGATCAGGGATGGATACGGGCAAACGGAGACCACGCTCTTAATAGGCAACTTTCCCGGCATGATGGTGAAGCCGGGCAGCATGGGCAAGCCAGCGC		-			1043	672			in ['acyl--CoA ligase']
Thermocladium modestius JCM 10088, whole genome shotgun sequence	49	GGGGGGGCGGGGGGG	GGGCGATATCTTGATCGGCAACCTGCGGAGCACCATGCTTCCCCTCCCCGTCGATAAGGGCGTGTGCACGAGGTGGGCGGAGGGGGGCTTGGAGTGCCGAGGGGGGGCGGGGGGGACACGATAATCTATACATCGTGCCTTTATCAATTGGTGCCGGCCATAAATAAGCTCGTCTCCTTAGTGGGCGCGGCGTCCAGGGTGCCGGAGCTTGCCAG		-			138	810			in ['(Fe-S)-binding protein']
Thermocladium modestius JCM 10088, whole genome shotgun sequence	49	GGGGGGGCGGGGGGG	GGTTACAGGGCGATACACATGCCCGGCCACACTCCTGGAAGCACGGCGTACCTCAAGGAAGACGCGCTGTTCAGCGGGGGGGATGCCGTGGTGGAGCGCGGGGGGGGCGGGGGGGCAGCGTTGCCTCCCAAGATGTTCAGCCTCGACATTAACGAGGCCCGGAGGAGCCTGGCTAAGCTGGCTGGCCTTGGGATCTCCACGATTTACCCGGGCCA		+			268	149			in ['hypothetical protein']
Thermocladium modestius JCM 10088, whole genome shotgun sequence	49	GGGGGGGCGGGGGGG	GACCCACGGCACAATTATCGGCGGGGGGGATTGGGTCCATGATGCTGACCTGCTGGGTCTCTCGCCTGAGGACCGGAGGAAGGCGGTGGCCGTCGGCATAGGGGGGGCGGGGGGGATTGGAACCATATTCAAGACTCCAATAGGCGGGGGGGCAATATTGGCGGCCGAGATACTCTATAGGAGGGACTTGGAGACCGATGTCATATACCCCTCCA		+			588	1286			in ['chloride channel protein']
Thermocladium modestius JCM 10088, whole genome shotgun sequence	49	GGGGGGGCGGGGGGG	TCATCGTTTACGAACCGAGTTGCCCAGAAACGGCCTAGCCCAAACTTTTCCCCCCCTCAACGGAGGCCCCCCCACGGCATTGAGCGGGCGACGTAGTTGTGGGGGGGCGGGGGGGATCCACTATCAATTACCTAATTAAGGAATCGAGACTTGTCGCGCACAGCATGCAAAAATATAAGGTTGGGCGGCGGGGGGGGTCACTGCATGGAGAGCAA		+	['metallophosphoesterase']	['hypothetical protein']	295	89	-1	1
Thermocladium modestius JCM 10088, whole genome shotgun sequence	49	GGGGGGGCGGGGGGG	GGCAGTGGAGATATACTCGCCCACCGGGCGTGAGGACGAGATGGCGAAGTACCTCCTCGAGCTGCTGTCCGGGATGGGGGGGGAGGCGCCGTTCATTGACGGGGGGGCGGGGGGGAACGTGGTTGCCATCAAGGGAAGCGGTCCCCCCCATCCTCTGGCTGCATGCCCACATGGACACCGTGCCTGGATTCATGGATGTGGCACTTGATGGGGGG		-			153	938			in ['M20/M25/M40 family metallo-hydrolase']
Thermocladium modestius JCM 10088, whole genome shotgun sequence	49	GGGGGGGCGGGGGGG	TGCGAGGCCGTGTGCCCCACGTTCCGGCGTCCGGGTATAAGGCATCGATGGGTGCAAGGGGGGGAGGATAAACCTTGCCAAGGCGTTTCTGGAGGAAGTGGGGGGGGCGGGGGGGGAGCAAGTCTAGGCTAGCCGTGGGGGGGGACGCATTCAACTCATGCCTGAGCTGCTACGCCTGTCTCCAGGTGTGCCCGGCCGGCGTGAATGCTGGGAGG		-			41	640			in ['(Fe-S)-binding protein']
Thermocladium modestius JCM 10088, whole genome shotgun sequence	49	GGGGGGGCGGGGGGG	AAAGAATTGAGAGTTTTCATTCATGCAGGTCGAAAAAATGGCACAGCACACCTGCAGAATCTACAAAAGAATTGAGAGAGCAATGCTGGCCTGGGTCCCGGGGGGGGCGGGGGGGCTGGGCTCGCAGAATCTACAAAAGAATTGAGAGCCTAATCGAAAACGAAACTTTATCTTACCATCAACCATCCACGCAGAATCTACAAAAGAATTGAGAG		+	['CRISPR-associated endonuclease Cas1']	['CRISPR-associated protein Cas4']	1525	2074	1	1
Thermocladium modestius JCM 10088, whole genome shotgun sequence	49	GGGGGGGCGGGGGGG	CATTTCCCTAAAGAGGCGGGCCCGCAAGTGGGGGGGCTCCAGCATGAGTATTGACAAGCTATCGCCACTAAGTAGGCGCCGGGCAGGCCGGACGCGTATAGGGGGGGCGGGGGGGAGTAATCGCTCACGAAGCTGTCGGTCCCGATTAGCCAGTCAAACGGGTTGGAGGCCACGGGGGGGCCGGGGGGGGCCGGGACTCCGTGAACCACTTGAGA		+			94	116			in ['hypothetical protein']
Thermocladium modestius JCM 10088, whole genome shotgun sequence	49	GGGGGGGCGGGGGGG	GATGGACGCGGACCTACAGCACCCACCGGAGGTCGTGCCTCGATTGGTGGCGGCCGTGGAGGCTGGGTGGGACGCGGCTGTGGCCAGCCGCTACGTGGAGGGGGGGGCGGGGGGGTCGGGGGGGATTGGCCGTTGATTAGGAGGGCGGTGAGCAGGGGGGGAGCCACCTTCCTAGCCCACCTCCTCCTGCCATCAACTAGGGGGGGAGTGCGGGA		-			382	845			in ['glycosyltransferase family 2 protein']
Thermocladium modestius JCM 10088, whole genome shotgun sequence	49	GGGGGGGCGGGGGGG	ATAGACCCGGCCAAGTACGGGGAGCCCGTTAGATTAGTATGACGCGGCAGGCCTTAATAATTTAAAGAAAACTAGCCGGGCTAACCGCCTGAAGCTCATTGGGGGGGCGGGGGGGTCATTTCTGGAATATGTGGACCGACCTCTTCCTGGCGGCCTCCACTGCCTCCATCAATGCCTCGCTCAGGGTTGGGTGGGGGGGATGTATGACCGCCTCC		-	NONE
Thermocladium modestius JCM 10088, whole genome shotgun sequence	49	GGGGGGGCGGGGGGG	TCCACCCGAGGACCTTTGAGCCATTAATAGGAACCAGAATAACGGCATTCATAACGTCCCCCCCCGGAAGCACGTCGGGCACGTTGATCTCCAAGAAAGCGGGGGGGCGGGGGGGCCAAAGGCGGTAGCACTCTTCGACGCGCTCCGCATAGGACGGCGCGGCCGCGCGGTGGCCATTATAGGCAAGGTAGATCCCCCCCGGGACTTACCGTTCA		-			896	13			in ['aspartate kinase']
Thermocladium modestius JCM 10088, whole genome shotgun sequence	49	GGGGGGGCGGGGGGG	CTAATAATATACGTGGTATTCGCATACGTTACCTATCAAGCTACCCCCCAGCTATTGTTGATGTCATCCCTTATTTCGATAGCCGCGGCTAGATGGGATTGGGGGGGCGGGGGGGTACCTTTATAAGCGTGGATTGAGGGCTGGATCCGTGATTCCATGGAGGAGGAGTTGAGGTATAAATTGAAATACACGTATGGGGAGGACTTCGGCACCGG		+			226	11			in ['hypothetical protein']
Thermocladium modestius JCM 10088, whole genome shotgun sequence	49	GGGGGGGCGGGGGGG	ATACTTTACAAGAAAGTTGAGGATGGAAAGAACGTCGCGGCGTATAGGTTCATGTATTATTCAAACAAGATAATAGTTGTGTTCGAGGACAACGGCTATAGGGGGGGCGGGGGGGAGGTGATTAAGGAGGGAGCGCCATCGGAGGAGTCGCTGGCTAAGCTAATAGCGGAGTTCTCTGAGGATAACGATGACTTGGTGATAATGGGAGAAGAAAG		-			175	137			in ['hypothetical protein']
Thermocladium modestius JCM 10088, whole genome shotgun sequence	49	GGGGGGGCGGGGGGG	GCTGGAGGTAATGGGTCTAGCCCAGAAGCTCGGCGGAGACGCGCTGGTGTTCATCCTCAACGGGGGGGATGATCAGGCAGCGGAGAGAGCAGCCAAGTATGGGGGGGCGGGGGGGAGGTCGTGTTAATCGATTGCGGTGCTATATGCGACCCAGCAGTGCTCTATGACGCGGTGGCGGGGGGGGAATTAAGCGGTCTCAGTCACTTGGTTTTTCC		-	['hypothetical protein']	['electron transfer flavoprotein subunit beta/FixA family protein']	5	152	-1	-1
Thermocladium modestius JCM 10088, whole genome shotgun sequence	49	GGGGGGGCGGGGGGG	AATTGTGAATCGACGTTGGGCGGGACGTGGTCCCAAACGATAGCTCGGCTTATATGAGTACGGGCACGTCCTGGATCCCATGAAGAGGATATTGATACTGGGGGGGGCGGGGGGGGCGGCTGGGGGGGGTAATGATAGCCAATAGGCTGGCCAGGGAGTTGAGGGATAAGATAAGCAGGGGGGGCGAGGTGGAGGTGGCGTTGATGGATAGGGGG		+	['hypothetical protein']	['hypothetical protein']	263	16	-1	1
Thermocladium modestius JCM 10088, whole genome shotgun sequence	49	GGGGGGGCGGGGGGG	AGATAAGGAAGCTGTATAATGGGAGGGGGGGAGGGTACGCGGACGCAGTGCCCACCCCCACAAACCTTAGGGTGCTGGCGAGCCTGATGGAGCTGAGGGCGGGGGGGCGGGGGGGGCCCATATATATGCACACGGAGAAGGTGCTCACGCCTGAGAACGAGGAGGTGGGGGGGTGGGAGGACTTCCTTGACATGACCATAAGCCAAGCCCTGGTG		+			920	946			in ['adenylyl-sulfate reductase subunit alpha']
Thermocladium modestius JCM 10088, whole genome shotgun sequence	49	GGGGGGGCGGGGGGG	ATGATTTTGCGAGCGGTTCATGCGAGATCTGCGGCGAGAACGAGGCAGTGATCACTTGCAGTCGATGCGGTAGGCGGGTCTGCGGCTTGGACTTTGATTGGGGGGGGCGGGGGGGCGTTTGCCTGGCTTGCAGGGATACTTCCTGTTACATTTGCGGCGATTACTCGATTGCCTTGTGCGCTTTGTGCGGCAGGCCGGTGTGCAGGAGACACAGC		+			149	175			in ['zinc finger HIT domain-containing protein']
Thermocladium modestius JCM 10088, whole genome shotgun sequence	49	GGGGGGGCGGGGGGG	CTAGTGAGCGAGCAGGCCGCCGTGGATTGGGCGGGCTCCAGCACGACGTACCCGCTCCCAGCGGCCGGGCTTCCCCCAACCATTACCGGCGAGGATTGATGGGGGGGCGGGGGGGGCTGGGAGGCGGGGGGGTGGTTTGCCGCTGCACCACGGAGAACATAATGGCTATCACCAGTATCGCCACTATTAGGACGATGGCGCCGGCAAGCAAGTCC		+	['hypothetical protein']	['hypothetical protein']	32	199	-1	-1
Thermocladium modestius JCM 10088, whole genome shotgun sequence	49	GGGGGGGCGGGGGGG	GGATCTCGAGCTCCTTCGGACTGCGAGAGGATGAGGCGAGGGAGTTGATCGACTCCATGATTAGGTACAACATAATAGAGGCCGTTTCCAGCGATGGATCGGGGGGGCGGGGGGGCAATACGATGGATTAATGGATTCGATTAGGAGGGCGGGGGGGGCGGTGGGCAATGATGGTGGGGAGAGCCGTCGTCTCAATCCTAGATTTAATGGGGGGG		-	NONE
Thermocladium modestius JCM 10088, whole genome shotgun sequence	49	GGGGGGGCGGGGGGG	TCAGAATTGGAGAGATGCCGTCCGAGGAGGGCTTCCCGGCCTACCTACCACCAGGCTGGCCGAGTTCTACGAGAGGTCGGGGGGGAGGGTGAAGCTCATGGGGGGGGCGGGGGGGGAGGGGGGGGTCCCTCACCATAGCCGCATCCGTCAGCCCGCCGGGCGGCGACTTCACGGAGCCTGTCACATCCCACACGCTTAGGTTCATAGGGCCTTCT		+	['hypothetical protein']	['hypothetical protein']	23	19	1	1
Thermocladium modestius JCM 10088, whole genome shotgun sequence	49	GGGGGGGCGGGGGGG	TTGAGCTGCCTCGACCTAGCCCGCGTCCTGCGGGACCTGAGCAGGGGGGGCGTGCCCCCCCTCCCCCCCGAGTCGAGGCCCGCATCCTCAGGTACGTGAGGGGGGGGCGGGGGGGCTCGCGAGGAGAGCCGCGAGGAGGTTAGGCTGGAGGCGATCGCCGTGGCGAGGAGGTTCCTGCATGAGTACGGCGTGTTGACTCCCCCCCTCCTGGAGTG		+	['hypothetical protein']	['hypothetical protein']	16	44	1	1
Thermocladium modestius JCM 10088, whole genome shotgun sequence	49	GGGGGGGCGGGGGGG	CCTACCACCCCCCCGTCGCCGTGACTCCAAGCAAGTGCGAGGCGCGGGGGGAGGGGGAGGCGGTGGCTCCCAGCCTCGCTGGGGCTTGACGGAGTTGATTGGGGGGGCGGGGGGGGAGGGCTTTGTCCTTTAACGAGTGGCTCCTGAACCGCGCGAGCGAGAGGACGGGCGTGCCCGTCACGGCGTTCAACCCCCCCAGGGGGAGGGCGACCGAC		+	['hypothetical protein']	['hypothetical protein']	26	7	1	1
Thermocladium modestius JCM 10088, whole genome shotgun sequence	49	GGGGGGGCGGGGGGG	CCCTCCTCGCCGCACTTAAGGCTTGCCCACATGGCGTTCACCCCCCCGCCCTCCCCGCCTCGGGAGGGGTCGCCCGCCAACTCCCTCAGCCAGGACGTGAGGGGGGGCGGGGGGGGCTCGACTCCCCAGTCAACCCTGGCGGGGGCTCGGATCTCCGCGACCGCCCCCCCGTCCCGCATCCTCACCAGCAGTATGTAGTCGGAGAGGATCCTGCC		-			142	130			in ['hypothetical protein']
Thermocladium modestius JCM 10088, whole genome shotgun sequence	49	GGGGGGGCGGGGGGG	TTGATTCCTCGAGATGGGCGCGCTCTGATTAGGGCCCCGCCGCGCTCGCGGCGTGATTGACGGGGGGGATAGCTGTTCAGGGGCTTCAATCTCGATTGAGGGGGGGGCGGGGGGGTGGGTTGGCTTGGTTGAGTTCCTCGGTCCTGGGGGGGAGTTCCTCCTCATCAGGTTTGATGGGGGGGTGGAGAGGGTTGGGCGGGGGGGCGGGGGGGTCG		-	['hypothetical protein']	['hypothetical protein']	9	812	-1	-1
Thermocladium modestius JCM 10088, whole genome shotgun sequence	49	GGGGGGGCGGGGGGG	GAGGGGGGGGCGGGGGGGTGGGTTGGCTTGGTTGAGTTCCTCGGTCCTGGGGGGGAGTTCCTCCTCATCAGGTTTGATGGGGGGGTGGAGAGGGTTGGGCGGGGGGGCGGGGGGGTCGTGGCGGCTCGCCTGGAGAGGGCTCCCTGCCCCCACCGCCTAATCCCCGACGGGGGGGACGCGTCCGTGGATGAGTTGATGGATAGGGTGAGGAGGGG		-			88	173			in ['hypothetical protein']
Thermocladium modestius JCM 10088, whole genome shotgun sequence	49	GGGGGGGCGGGGGGG	GGGGTCGTGGCGGCTCGCCTGGAGAGGGCTCCCTGCCCCCACCGCCTAATCCCCGACGGGGGGGACGCGTCCGTGGATGAGTTGATGGATAGGGTGAGGAGGGGGGGCGGGGGGGTCCTCCTCGTGAGGAGGGAGAGGCGACTCGCCCGTGGAGCCGGGGCAGGCTGGGGGGGTTGAGGGTTGAGGACTACGCCTCCCACTACAGCCGCCCAGTC		-			199	62			in ['hypothetical protein']
Thermocladium modestius JCM 10088, whole genome shotgun sequence	49	GGGGGGGCGGGGGGG	ACACGTGGTGGTCCTATAGGTTCCACGCCAGGGAGAAGAACATCGGGTGGAGGATAGATTACTGCGTGGCGTCGGAGTCGTTGAGGGGGGGCAGGATAAGGGGGGGGCGGGGGGGGATTTTGGAGGACGTGAGGGGGGGGTCGGATCACGCCCCCCCCATAACCCTGGAGATCGCGTAGGTGTCTTTTAAAGCGGGGCCGTTCAAGCAATTCATG		+			720	64			in ['exodeoxyribonuclease III']
Thermocladium modestius JCM 10088, whole genome shotgun sequence	49	GGGGGGGCGGGGGGG	GCGGAGGTGAGGGGGGGGCGATGTAGTGCTTGGCGGGAGGCGGCTTGGCTCGTTCGACGCCGTCTACACGGGGGGGACGGAGGAGGAGTTGGTGGTAAGCGGGGGGGCGGGGGGGGATTCAGTGTCGTCCAGCGACCCCTTCCTCGCGCTCTCGCAGTGCATGGCCATGCGGGCGGCCGGGGGGGTGGATGCGGG		+			172	80			in ['hypothetical protein']
Thermocladium modestius JCM 10088, whole genome shotgun sequence	49	GGGGGGGCGGGGGGG	TACGCCGCTATCAGGGTGGCCGGGATGCATGGCCTGAACCCAGTCTCGACGGCGTTCACCCGCGTGGCCGCAGCGCTTCCCGTGCTGGCGTTGGCGAGCGGGGGGGGCGGGGGGGTGGGGGGGGCGCCGTTAAGGCGACGTGGAGGACGCCTCTCCCTCTCATCGCGGTCCTGGACCTCGGCGTCGGCTCCGCGCTATTCGCCTACTCCAGCGTG		+			131	259			in ['hypothetical protein']
Thermocladium modestius JCM 10088, whole genome shotgun sequence	49	GGGGGGGCGGGGGGG	TTCCTCAGCTTCTCGTTGGTCCTCACTATCTCCACCAACTTATGCGTCAAGTCGTCGACGCTCATTTGGCCGTTTGGCAATTGAATTGATGGACGAACCTGGGGGGGCGGGGGGGCACAGGTATTACGGTGAGTATAGCCCACTCCGGCCTGGCCGATGATGGATCCACCCCAAGCACCTCCAGGTCGGAGTCCGGTATCTTCTCCAGCCTCTCC		-			684	2065			in ["DNA-directed RNA polymerase subunit A'"]
Thermocladium modestius JCM 10088, whole genome shotgun sequence	49	GGGGGGGCGGGGGGG	TGGGTTGACGTTGAGGGACGTGGATGCCGTCGTGATCGGCTCGGCGCCCGATGCCTTCGACGGGGGGGTTCACCTGAAGGGGGGGGAGTACTTGAGCGAGGGGGGGGCGGGGGGGGCATCGATAAGCCAACCATGAGGGTGTACGTGGGCGGCGCCACCGGCGTCTTCACCCCCCCCATAGCTGGGTGGTGGCACGTGGCCAGCGGGTTGTTCGA		-			246	999			in ['thiolase domain-containing protein']
Thermocladium modestius JCM 10088, whole genome shotgun sequence	49	GGGGGGGCGGGGGGG	ATTAAATAAGGAATGCGGTCCTTCCCATCTCCTCATTGGCGTCAGGGCTTAGCTTTAATTAGCAGTGAGAGGAATTCCCCGCATGGATTTGATGATAGTGGGGGGGGCGGGGGGGCCCGGCGGCTCGTTCACTGCCTTGGAGGCCGTCAGGAAGGAGTTTAACGTTACATTGATCGATAAGAAGTCGGCCCGATATGGACCCATCGTGTGCGGCG		+			33	480			in ['hypothetical protein']
Thermocladium modestius JCM 10088, whole genome shotgun sequence	49	GGGGGGGCGGGGGGG	TACAGGAAGGTGCTCTCAATAGTGGGGGAGGCGCATCGCCTGTACGGGAGCAGGGTGGGCGTTGGGGTTACGGGTACCCTGCTGGAGCAGTTGAGGAGGTGGGGGGGCGGGGGGGACGTGGTGGAGACGCTGGGGGGGGAGGCTGGCGGAGGAGGGGGGGGCGGTGGAGCTCGTGGGGGGGGAGACGTACTACCACTCCCTGGCCAGCGAGTTGG		+	['30S ribosomal protein S7']	['hypothetical protein']	303	27	1	1
Thermocladium modestius JCM 10088, whole genome shotgun sequence	49	GGGGGGGCGGGGGGG	TTCGAGGCGAGCGCCTCACCCGCCCATAATCGTCACGCCCAGGGCTAGGCGGGCCGTGGAGGTTGGGGGGGAGCGGTTGTTGAGGAGGGCCTCCGTGGCGGGGGGGGCGGGGGGGGACGTGGTTGAGGTGAGGGAGTACGTGGCGGGGGGGACCCCCGTTAGGAGGATTCACTGGAAGAAGTCCCTCAAGCTGGACAAGTACGTCGTCAAGCTGA		+			252	120			in ['DUF58 domain-containing protein']
Thermocladium modestius JCM 10088, whole genome shotgun sequence	49	GGGGGGGCGGGGGGG	TACAACGCAATAGTCTCTTTTGTAGCAATAATAAGTCTCTTCTTTCCCACGCTGGGCGTGGACAACGCCATAGCCAGGGAGGCGGCGGGGACCCACGCGAGGGGGGGCGGGGGGGACGTGATTCCCTACTACTCCGCGTTGGCGTCATTGACGATGTTCTTGTCCATAATGTACGCAGTCGCGTTGATTTTCTTGGCCCCCATTCTCCGCTATCA		-			256	419			in ['oligosaccharide flippase family protein']
Thermocladium modestius JCM 10088, whole genome shotgun sequence	49	GGGGGGGCGGGGGGG	CAACGTGGTGGCTAGGCTGGGCAGGAGGAAGTTCAGACTGTACTGTGGGGGGGCCGATAGGGAGTCGAGGTACGACTGCACTCAAGTAGCCACCAAGCTGGGGGGGGCGGGGGGGGCATAAGTTCGCAAGCGGGGGGGCCGAGATCAAGGCGCCCCTACTGAGGCCCGAGGCCGCGCTGGATTTGTTCAAGAATGTTCTGGAGTCCTACCTGGGC		+			811	97			in ['Fis family transcriptional regulator']
Thermocladium modestius JCM 10088, whole genome shotgun sequence	49	GGGGGGGCGGGGGGG	CGAGCAGGGTGGTGACGCTGTTCTTAATAGATGGTTGGCGCAGGTCGATGGCCAGGGAGGTGGCCAGGATGGTGCCCCCCGGGTCCAGGGTGCTCGACGCGGGGGGGCGGGGGGGCCCGGCACCATGAGCGTTCTCCTCCTCTCCATGAGGAGGGACGTTGACTTGCTCTTGATCGATCAATCCATCGACATGATAAGGATGGCCCCCCCGCGAC		+			191	13			in ['hypothetical protein']
Thermocladium modestius JCM 10088, whole genome shotgun sequence	49	GGGGGGGCGGGGGGG	ACACGGGCCAGGGAGTGCACGCTCGTGGCGAGTTTAAGGGGGGGGTTAAGCCCCGTAAGGCGCAGGGAAACCGACTTGCCCGCAGCCGAGCAATCGGCGAGGGGGGGCGGGGGGGTCTTAATGGGCCTGGAGCCACGGGCGGGCGACCCGAAACCGAGCGATCTATCCCGGGGGGCAGGGCGAAGCGGGGGGGTGAAAGCCCCCGTGGAGGCCCG		-	NONE
Thermocladium modestius JCM 10088, whole genome shotgun sequence	49	GGGGGGGCGGGGGGG	CCCTGCCCCGCGCGGTGAAGCGAGCAGAGAAGAAAAGGAAAAGAAAAAAGGAAAAGAAAAAGAAAGGGAGGAATTGGGGGGGTAGGCCTCGTCCTTCTAGGGGGGGGCGGGGGGGCGGGTTTTAAGGAAGCGTTTTGGTCTTCAGCCTCCTCCCCCGCCCAACTCTTAATGGGGGGGCTGGGTCCGATTACCTCAGGCCGGGGGGGGAGGATTTC		+	NONE
Thermocladium modestius JCM 10088, whole genome shotgun sequence	49	GGGGGGGCGGGGGGG	ATAGAGGTGTGTAGGTACGTGGTTTACGTCGAGGTGAGGGATGTGAGGGCGGAGATCCCGCTCGGGTGGAAGTATAGGCAGTGCGCGCCGGTAAGCGGGAGGGGGGGCGGGGGGGAGGGCGTGGTTTGCTCAGAGGGGGGCAGGCCATCGTCTACTCCCCCCGCCACCCAACTGGTTGGCTCGTGGACGGCCCGGTTGCTGGCGCGTTGAGGTCC		+			109	95			in ['hypothetical protein']
Thermocladium modestius JCM 10088, whole genome shotgun sequence	49	GGGGGGGCGGGGGGG	TCGTCTACTCCCCCCGCCACCCAACTGGTTGGCTCGTGGACGGCCCGGTTGCTGGCGCGTTGAGGTCCCTCGCCCTAGCCCTCGCCGAGGGCGATGCGAGGGGGGGGCGGGGGGGACGCCGAGAAGCTATACAACATGCTGAGCAGGCTGTAGGCAAACAACCCCAGGGGGGGGCGGGAAGGAAAAACAACGCCGAGCCGAGCCTACCCGCCCCC		+	NONE
Thermocladium modestius JCM 10088, whole genome shotgun sequence	49	GGGGGGGCGGGGGGG	GCGGGGGGGAGGAGGTCAATAGCTACGGTCTCCTCTTAAATGAGGTCTCGCATTCTGAGGTCAGTAAGTCATTAAGGCTCATCCTTTATCGCTTGGAGGAGGGGGGGCGGGGGGGAGAAACAGAATTGTTGGATTTACGGAGGTTAATGGTCATTAACCGCGTTTCAATGATGGAATTGCTCCCGCCACCACCAAGCTGCGCTTATTATCATGAC		-	NONE
Thermocladium modestius JCM 10088, whole genome shotgun sequence	49	GGGGGGGCGGGGGGG			+	NONE
Thermocladium modestius JCM 10088, whole genome shotgun sequence	49	GGGGGGGCGGGGGGG	TTCAATCAGCTCCCTACGAGGAGTTCAGGTACAAGCCCCCGCCCGGGCCACGCGGATTTGAGCTACGTATTGAAGTACGGCCTGGATAATTGGGACTACAGGGGGGGCGGGGGGGGAGGGCGAGCGCGCGGGAGGAC		+			370	22			in ['chorismate synthase']
Thermocladium modestius JCM 10088, whole genome shotgun sequence	8	GGGGGGGCTTGGGGGGG	AAATTAAAGGCTTGGATAGACTGTAGGCCATGGTTTTCCTCGAGGTGTTGGTCTACATAATCCGCGGGGGGGGCGAGGTCCTCCTAATAGAGAAGAAGAGGGGGGGGCTTGGGGGGGGCGGGTTACATAAATGGAGTGGGGGGGGCAAGGTGGAGCCTGGCGAGGGGGGGTCTGCGACGCGGCGGTGAGGGAGACCAGGGAGGAGGTGGGGGGGCTC		+			88	382			in ['NUDIX domain-containing protein']
Thermocladium modestius JCM 10088, whole genome shotgun sequence	8	GGGGGGGCTTGGGGGGG	GAGGCCCAGCTTCACGGTGACCGTGTACTCGCTCCCGACGTACATGCACGCGCCGGGGCCGAGTATGGCCACTCCGCCGCTGGGCGGGAGGACGCCGCCGGGGGGGGCTTGGGGGGGGTTATGGGTATGTAGTTCCCGTACCTGGCCAGCTGGGTCCCGTTCACTCCCTCCACCACCACTTGAATTGAGATGGGCAGCCTGGCGGTGATTGATGCGG		-			269	106			in ['hypothetical protein']
Thermocladium modestius JCM 10088, whole genome shotgun sequence	8	GGGGGGGCTTGGGGGGG	TTACTACTCGAGGCCCCCGCGTTAGGTTCTCGAGGAGGGCCTTAATAGAGTTCGAGGAGGGGGGGAGGGATAATCACATGGGCTTCGTGGTGGATCCCAGGGGGGGGCTTGGGGGGGAGGCCATAGAGTTGGCGCGCAGGGTTGGGAGGCCCATAATGATAACGGAGAACGGAGTGGCCACGGATGATGATGGGTTCAGGATAAGATTCATACGAGA		+			148	158			in ['hypothetical protein']
Thermocladium modestius JCM 10088, whole genome shotgun sequence	8	GGGGGGGCTTGGGGGGG	TGGCTCCCTGTGGTTGGGATCTAAGCTTAAAAACGCGGTTTCCAGCGGGATGCATGGGCGGCCAGACGGATTCTATACATGGCCATGATTACTTCGACGAGGGGGGGCTTGGGGGGGAGTTCATTCCGCCCATTCACTTATCCGCCATGTTCGTGCAATTGGTGGAGGCCAATAAGTCGGACAGGGGGGGGTGGACCTCAAGTACTCCAGGGAGGAG		-			64	205			in ['cystathionine gamma-synthase family protein']
Thermocladium modestius JCM 10088, whole genome shotgun sequence	8	GGGGGGGCTTGGGGGGG	AACCACATATGAGGGGGGGAATAAGCCACTTGCTGGAGCACATGATGTTTAAGTCCAATAAGTGGATCAGCGGGGGGGAGGAGCTGGACATGACAATAGAGGGGGGGCTTGGGGGGGGAATGGCTAATGCATTCACCGGCAGGGATTACACAATTTACGTATTCGAGGTCCTCTCCGAGAGCGCCCCCCCAGCTTGATAGATGTGATCTGCAAGATG		-			244	80			in ['insulinase family protein']
Thermocladium modestius JCM 10088, whole genome shotgun sequence	8	GGGGGGGCTTGGGGGGG	TGGGCAAACTGGGGGGGATTGAGAATGCTCGACAAGCATTGATGGATGCATTGGGGGGGTATGGTGGCCATAACTTCGTCATAACTCAAGGCGCATTGCTGGGGGGGCTTGGGGGGGAGCTGGGGGGGTTGGCGGATTCTGTGGAAATTATATCCAGCTATGCTAGGGGGGGAGATAAGCCGACCCCGGTCAGGGTTGCCGCAATTCAATCGCTGGC		+			193	206			in ['HEAT repeat domain-containing protein']
Thermocladium modestius JCM 10088, whole genome shotgun sequence	8	GGGGGGGCTTGGGGGGG	GCTTGGGGAAATCCAGCTCAATTATGTTCTCGCTCTTACGCGTGAGGACCTTGTTGCCACCATATGCGGCCTCCCACTCCATCGCCAGCGAGTAGGAGCCGGGGGGGCTTGGGGGGGCCTCAACATGTATTTTCACGCTCTTGCTGCTGTTCGCGGCGACGCTCTCTATGAAGCTTCCGCCTCTAATATTGAGATTCTTGCCCCCCCCTTTACACTG		-			19	179			in ['hypothetical protein']
Thermocladium modestius JCM 10088, whole genome shotgun sequence	8	GGGGGGGCTTGGGGGGG	ACAGGACAATGAAGTGGGCGGGTTACCCCCCCGGCCTAATTCTAACCAAAAACGCCTGAGCGTTGAAGTGGAGGCCGTATCCCAGCGCCCCCCCGCGTAGGGGGGGGCTTGGGGGGGCTGGTCAAGGCGTTGCGCGGCCGCAAGTATTACTGCTCATCCTGAGGCTTATGTTTATATACATGGAGCATGGAGCGCCCATATGGCCATAATAGTGTAT		-	['hypothetical protein']	['ATP-binding cassette domain-containing protein']	82	262	-1	1
Thermocladium modestius JCM 10088, whole genome shotgun sequence	7	GGGGGGGAGCGGGGGGG	CGACTTGATAAACGCATTGCTTCAATTAACTAACCCCCCAGAAGGCGTACCTGTACAAGCAATTAGAGGCGTAGGCCTCAGTTGAGGCAGGGAGCGGAAAGGGGGGGAGCGGGGGGGGCGGGCAATATTTTTAAGTCCATTTTACGGACTCAGCGGCGGTGTCCGTTATTGATTTTGGACTGGACGGGTCGTTCAACTCAAAATCCATAGAGGGCAA		+	['hypothetical protein']	['isoleucine--tRNA ligase']	84	41	1	1
Thermocladium modestius JCM 10088, whole genome shotgun sequence	7	GGGGGGGAGCGGGGGGG	CCGGAGAAGTACCTGAGCGGGAACATTGAGCCCATGCAGTGATGGTAGGGCGGTAATCGAGATGAACGTTGATTTGCCTGAGGTTAAGGTGAAGCTGAGCGGGGGGGAGCGGGGGGGCCGTGAGGTCTCGTTCAGGATAATAGGAATGCATTGTGCATCCTGCAGCTTAACTGTTCAGAAAGCCATGAGGTCGGTGAGGGGGGGGTATTATCGGCGG		+			56	2387			in ['heavy metal translocating P-type ATPase']
Thermocladium modestius JCM 10088, whole genome shotgun sequence	7	GGGGGGGAGCGGGGGGG	AGCTTCACCTCGTTCACGACCTCGACGCACCTCTCTTCCTCCTCTCTTAGCCTCTCCAATTCCCCCCCGCAAAGCCTCAATGCATCGCCGAGCGGGTTCTGGGGGGGAGCGGGGGGGCCGAGGGATTGACCGAGGAGCCTCTCTTCCTCCTCTCTTAGCCTCTCCTCCTCGCCCTCCAGGCGTCGATGACGGCATTGTAGTCTATCCCGCCCAGGTA		-			215	244			in ['hypothetical protein']
Thermocladium modestius JCM 10088, whole genome shotgun sequence	7	GGGGGGGAGCGGGGGGG	GGGAAGAGGTCAGAAGAAGTAGGCAAGCCTAGCCTTAAAAGGCGGGATAGTTTTTATCTTAGAGGGGGAGTAATTGCCCTTCCCTATTAATCCATAAGATGGGGGGGAGCGGGGGGGCCCACCCCAGCAATACTGGGAGAGCGACGGAATAACGACAGGAGCGCGCCTCAAGGACCCCCCCGGAACCCCCCCGCCCTTAGGTAAGGGGGGGTCAGAG		-	['30S ribosomal protein S15']	['hypothetical protein']	203	843	-1	-1
Thermocladium modestius JCM 10088, whole genome shotgun sequence	7	GGGGGGGAGCGGGGGGG	TCCCACCTAATAGTTACGGGAGACGAGGACTTGGTCGTGAATCCAGAGAACTCGCGAATAATGAATAGATTAATGCCCAACAGCAGGCTCGTTATACTTAGGGGGGGAGCGGGGGGGCACTTAGCTATAATCGAGAGGGCGGACGATTATAATGAATTGGTTCTATCCTTCATGAACGAGGTGCTCAGGGGGGGCTCCTTCAAGCCGTCCAAGGAGG		+			81	114			in ['hypothetical protein']
Thermocladium modestius JCM 10088, whole genome shotgun sequence	7	GGGGGGGAGCGGGGGGG	CTGGAGGAGCTGGGGGGGTTCAGCACAAGAGGTTGAGGCTCTACGGCGTTGACTTGGTGGTGGCCTGGCCCGACGTGGATCCATCGTCGCTGGGGGGGCTGGGGGGGAGCGGGGGGGACGTGGTTATCCCCGGCGGCCACTACCAGTTGAGCAGCTCCAAGTGGCGCAGGTCCAGCGTGGTGAGGGTGGGGGGGG		+			169	78			in ['hypothetical protein']
Thermocladium modestius JCM 10088, whole genome shotgun sequence	7	GGGGGGGAGCGGGGGGG			+	NONE
Thermocladium modestius JCM 10088, whole genome shotgun sequence	6	GGGGGGGTGAGGGGGGG	GTGGATCCGGAGTATAGGGAGTACGAGAGGACCAGCACCACGGTTGTCAACGCCGTGCTGGCCCCCCAGTGGTGACCACCTACCTGAGGAGGCTGGAGGAGGGGGGGTGAGGGGGGGGTTGGCCGCTCCCCTCTACGTAATGGCGTCCAACGGCGGCCTCAACACAGTTGACTACGCGGCGCGGATGCCGATATCAATAATAGAGTCCGGCCCGTCC		+			74	205			in ['hypothetical protein']
Thermocladium modestius JCM 10088, whole genome shotgun sequence	6	GGGGGGGTGAGGGGGGG	ACAGCAGGGAATGAATGTGGCCACGGGGGGGTTCGCCAGACGGTACCACTGGGTGGAGCCGGGGGGGAGCTTCGTCAACGAGCCTCACTCAGCCGTGGCTGGGGGGGTGAGGGGGGGAGGGCGGCGAACGTGATAGAGGCGGGGGGGCAGGAGGGGGGGACCAGGAAGCTCCTCATTGATTTGCTCAACGAGGACCCCAGGAAGCTGGTGAGAGAGT		+			594	563			in ['DUF763 domain-containing protein']
Thermocladium modestius JCM 10088, whole genome shotgun sequence	6	GGGGGGGTGAGGGGGGG	GCGGGGGGGCAGGGATTACGTCATCCCGGACGACGTGAAGATGGTGGCCGTGGAAGTATTGTCCCACAGAATCTTCCTGAAGCCCGAAATGGCGCTGGAGGGGGGGGTGAGGGGGGGCGAGGACATAATAATTGAGTACTTGAACAAGATACCTGTACCGAAGTGAAAAAGGATGAGGGAGGGCGCAAGGGCAATAATAATTCTGGCAATAATCCCG		-			299	49			in ['hypothetical protein']
Thermocladium modestius JCM 10088, whole genome shotgun sequence	6	GGGGGGGTGAGGGGGGG	GGAGGAGTTAGCATCAATAATACGGCCGGCCGGGATGCATAGGAGGAGGGCAAGGCAGTTGATGGAGTTGGCCAGGGCGGCGGCCGGCGTTGATTTGGAGGGGGGGGTGAGGGGGGGGATGGATGTTGGGGGGGGAGGCTAGGCGGTTTTTGATGTCTATGCCGGGGGGGTTGGGCCCAAGACGGCCGACGTGATATTGGTGAATCTCGGGAAGCCC		+			326	340			in ['endonuclease III']
Thermocladium modestius JCM 10088, whole genome shotgun sequence	6	GGGGGGGTGAGGGGGGG	GAAGATGGCGGTACTGCTTCAGCGTAACAATTATTGGAGCACCGCCATGAAGGCCAGCCATGCCATATCCATGGCCACAAAGAACGGTTATGAATTGATTGGGGGGGTGAGGGGGGGAGACATAGCGCCCGGAAATAAGGCTGACTTGGTATTATTGAGCGCCGACTCGATAGGTTTGCTTCCCATGGGGCCGGATAACTTGGTCTCGAATCTAGTG		-			1043	264			in ['amidohydrolase']
Thermocladium modestius JCM 10088, whole genome shotgun sequence	6	GGGGGGGTGAGGGGGGG	CAATAGCACGGGAACCCTATATACAGTATCGACATCGAACGAAGAGAATATGGCGCTCTCAGCAACGTTAGTGAAAAGCGCTATCTTGCGCCTTATATCGGGGGGGGTGAGGGGGGGCTTCATCGATCTAGCCACTATGGCGTCTGGCTGTATTCCAACCCTCCTCAGTTCCATGACGCTGTGCTGCAATGGCTTTGTCTTGAACTCATCCGTGGTC		+			657	977			in ['CTP synthase']
Thermocladium modestius JCM 10088, whole genome shotgun sequence	8	GGGGGGGCCGGGGGGG	TTCACGCCAACATGACTAACACGATGAATACGCCCATAGAGGAGATAGAGAGGAGTCTCCCTCTGCTGGTAAAGAGGTACGAGTTCCGCCCCAACAGCTCGGGGGGGCCGGGGGGGAGGTTCAGGGGGGGAGGAAGCGGCATAGTTAGGTCATACATGGTGAGGACGGGCAGGGTGACCGTGACTGTCCTGGCCGATAGGGGGGGGAAGGCACGGC		+			1354	365			in ['hydantoinase B/oxoprolinase family protein']
Thermocladium modestius JCM 10088, whole genome shotgun sequence	8	GGGGGGGCCGGGGGGG	ATAAATACACGGAGGCGGTCGTAATATTGAGAGGCGCGTTGAGGGTCAGGATAAACGAGGAGGAAAGGGTTTTGGGGGGGCCGGGCGATTTCTTCTTCACGGGGGGGCCGGGGGGGGAGCCGCACTCCATCGAGAACGCCGGGAGAGATGAGGCGGAGTTCATTTGCACGATATCGTATGAGGACGACATGTCGATAACAGTGCTTGAGTGAGTTA		-			291	96			in ['cupin domain-containing protein']
Thermocladium modestius JCM 10088, whole genome shotgun sequence	8	GGGGGGGCCGGGGGGG	AGGCGCCGGGCAGGCCGGACGCGTATAGGGGGGGCGGGGGGGAGTAATCGCTCACGAAGCTGTCGGTCCCGATTAGCCAGTCAAACGGGTTGGAGGCCACGGGGGGGCCGGGGGGGGCCGGGACTCCGTGAACCACTTGAGATAGAAAATCGTGTCGGTCACGTAATTATGAATGCCGCCCACCAGGTATATTATTGGGATCTGCGGCAGTGCGTA		+			20	190			in ['hypothetical protein']
Thermocladium modestius JCM 10088, whole genome shotgun sequence	8	GGGGGGGCCGGGGGGG	AGTTCAGGGACGCGGCCGTGTTAACGATAGGACCGGCGGGCGAGAATGGAGTGCCCTATGCCTGCATAGGCCATGAGGAGTGGAGGCAGTTCGGCAGGACGGGGGGGCCGGGGGGGCGGTGATGGGGGGGAGCAAGCGCATTAAGGCCATAACCTTCGTGCCCACCAATAAGGCGGTGCAAGTGGCCAGTGATGAGGCCTACCATGAATTGGTCAA		+			586	1248			in ['aldehyde ferredoxin oxidoreductase family protein']
Thermocladium modestius JCM 10088, whole genome shotgun sequence	8	GGGGGGGCCGGGGGGG	CGTGAGGAGCAGCGATACATTCGGCGCATCTTACACTAACCCAATAACTCTGAGATTGGTGGGGGGCCGCATTGACTGGCCACGGATGGAGAGGAAAGGTGGGGGGGCCGGGGGGGGAGGCCGTTGAAATATCGACAGGCGCACCGCTGCCAGAGGGAGCGGATGCGGTAGTAATGTACGAGGACGCCAGGCAGAACGGGGGGGAGTTGATAGAGG		+			307	971			in ['molybdopterin molybdotransferase MoeA']
Thermocladium modestius JCM 10088, whole genome shotgun sequence	8	GGGGGGGCCGGGGGGG	ATAGACACGGTGGTGGTGGTCAGCGATGGAGCATGCCGTACCCATGCGGCGCCTGTCTTCAAGTGATGGCTGAATTCGGCGTGAGGAGGGTGATAGTGGCGGGGGGGCCGGGGGGGAGTCGCGAGATATATGAGTTGAGGGACTTGCTTCCTCGCCCGTTCAGCCCAGCCAACCTACCCCCCCATCAACCCGAGCTGTAGTACAGCGGCGTCTGGG		-			328	84			in ['cytidine deaminase']
Thermocladium modestius JCM 10088, whole genome shotgun sequence	8	GGGGGGGCCGGGGGGG	CGATGAACATAAGGCGGTTAGGGGGGGAGCGCTTGGCGCGGCGGGGGGGCTCCTCGCGGATCTGGTAATTGCCCGTAGGCAGCCGTGCTCCGCGCTGCACGGGGGGGCCGGGGGGGTAATTCTAGGGGGGAGCGGGCTTGGTTGAGGCACGCCTGCCGCCCGCCTCCAAGGGACGTGGACTGCATCGCCGTCTGACGCCGAGTGCTGGGAGAGGGG		+	['DUF58 domain-containing protein']	['hypothetical protein']	333	140	1	-1
Thermocladium modestius JCM 10088, whole genome shotgun sequence	8	GGGGGGGCCGGGGGGG	GGTGAAAAGAGCCTGAAACCAGGCGGTTAAAGGAGGGGGGGCGGCCTCAAAGGATTCCTCGGTCCGAAGGAAACCAAGGCAACTTGGGAGTACGAGGGCTGGGGGGGCCGGGGGGGTCGCTCCTTACGTCTAGAAACACGGGCCAGGGAGTGCACGCTCGTGGCGAGTTTAAGGGGGGGGTTAAGCCCCGTAAGGCGCAGGGAAACCGACTTGCCC		-	NONE
Thermocladium modestius JCM 10088, whole genome shotgun sequence	5	GGGCGGGGGGGTGGG	AGTGAGGGAGGAAGAGCGTCACTGCGAAGGCGCTCGGCCAAGCAATGAATTCGAGGAGACCAAGTGCGAGGGGGGGGAGAGGGTCGTTTTCGAGGAGGCTGGGCGGGGGGGTGGGTATCCATTTGCTGTGCTCAGGCCAACACTGGTTTACGGCAGGTATGCTGCCCACAGCGAGTGGGGGGGACTCATGTATAGGGCGGCCAAGGTTGGATTCA		-	['hypothetical protein']	['hypothetical protein']	197	157	1	-1
Thermocladium modestius JCM 10088, whole genome shotgun sequence	5	GGGCGGGGGGGTGGG	TCGGCTCCGTGGTGGGGGGGTTCACTCCCATCTTCGGCAACTACTTGGGAGCGTTCAATCCCTTCAGGCTGCCCCTATACGCCGTGCTGGGCCTCGTGGCGGGCGGGGGGGTGGGTCTGCTCTACATAAAGTCGTTTTACGGCATTCAAAGAGCATTCAGGAAGGCGGCTCTCTCGCCGTACCTGAAGCCGGTGATTGGAGGAGCGGGGGGGCTG		+			833	1041			in ['chloride channel protein']
Thermocladium modestius JCM 10088, whole genome shotgun sequence	5	GGGCGGGGGGGTGGG	TCGAGCGCGTGGGGGGGTTCTTATTAGTGTTTCTTTATTTTCTTTTCTCGATGAGGGTTCCCTTCGATGTCTCCATGATAGTCAACATGGGCGGCACCAAGGGCGGGGGGGTGGGCATCAGCACCGTGACCGCTAACCTGGCGTACGTGTTGGGCGGCCCCGGGGGGGCTCAGCTGGAGCCGATTGGGTTGGTGGACGTGGCGTACGGCACGAAC		-			89	256			in ['hypothetical protein']
Thermocladium modestius JCM 10088, whole genome shotgun sequence	5	GGGCGGGGGGGTGGG	TTCCTCGAGATGGGCGCGCTCTGATTAGGGCCCCGCCGCGCTCGCGGCGTGATTGACGGGGGGGATAGCTGTTCAGGGGCTTCAATCTCGATTGAGGGGGGGGCGGGGGGGTGGGTTGGCTTGGTTGAGTTCCTCGGTCCTGGGGGGGAGTTCCTCCTCATCAGGTTTGATGGGGGGGTGGAGAGGGTTGGGCGGGGGGGCGGGGGGGTCGTGGC		-	['hypothetical protein']	['hypothetical protein']	5	816	-1	-1
Thermocladium modestius JCM 10088, whole genome shotgun sequence	5	GGGCGGGGGGGTGGG	CCGCTATCAGGGTGGCCGGGATGCATGGCCTGAACCCAGTCTCGACGGCGTTCACCCGCGTGGCCGCAGCGCTTCCCGTGCTGGCGTTGGCGAGCGGGGGGGGCGGGGGGGTGGGGGGGGCGCCGTTAAGGCGACGTGGAGGACGCCTCTCCCTCTCATCGCGGTCCTGGACCTCGGCGTCGGCTCCGCGCTATTCGCCTACTCCAGCGTGGCGG		+			135	255			in ['hypothetical protein']
Thermocladium modestius JCM 10088, whole genome shotgun sequence	9	GGGGGGGAGGAGGGGGGG	GCAAACTTATGATGTTCTATGCCATGGGAATAACACAGCACGAGCATGGGACGGAGAACGTAATGGCGGTGGCCGATCTAGCGCTTATACTGGGCGCCGTGGGGGGGAGGAGGGGGGGGACTGGTGTCGCGCCTTTGAGGGGCCACAGCAACGTGCAAGGCTCCAGCGATATGGCTGCGCTGCCCGATTTCCTGCCAGGCTATGTGAGGGTGTGGGAT		-			979	1104			in ['formate dehydrogenase subunit alpha']
Thermocladium modestius JCM 10088, whole genome shotgun sequence	9	GGGGGGGAGGAGGGGGGG	CCGCACCTCCTCCCGCACCTCCTCCAACTTCTCGCTCAACTCCTTCAAGGCGGACCACAGCTCGCTCACCTGCGACTCCAGCTACCCAGGGAATCGGGCGGGGGGGGAGGAGGGGGGGGAGGAGGGGGGGGAATGGGCCTTACATCGCCCGCTGGCCTCGCCGCTTGGAGTCCCTGCTTGGGTGGAGGCGTTGATGATGGAGAGGGGGGGGAGGGGGG		-			34	104			in ['RNA-binding protein']
Thermocladium modestius JCM 10088, whole genome shotgun sequence	9	GGGGGGGAGGAGGGGGGG	CATTCAACGTGGGCAAGCCGGCGGGCGAGGTAATGGAGTTCATTAGGGATCTGGGCCGGGTGGCGCCCTGCATACCCAACGTCGTGTCCCACTCTGTGGAGGGGGGGAGGAGGGGGGGAGGGTTAAGTTCAGGGTGGATTTGGGGGGGGATGAAGTCCCCATAGCGGAGCTGAGGAGGGTGACGGCGGATACCGAGATAGAGGTGACGCCAATCGAGG		+			170	46			in ['hypothetical protein']
Thermocladium modestius JCM 10088, whole genome shotgun sequence	9	GGGGGGGAGGAGGGGGGG	GGGAACCGCGGCGCTGCTCAAGGTGTTCAGGGGGGGAGACTGGTCAATACGTGACTTGGTGGGCGGCGCCCAGGTGGAGGTGGAGACCAGCGTGGCGCCGGGGGGGGAGGAGGGGGGGCTATCATTAAATAGGGACGCCGTGAGGAGGGCCGTGAGGGGGGGAATGAAGTGCAGGACGCGGTGAGCAAGCTCAAGGAAGCCCTTGGGGGGGATAGGGT		-			1396	66			in ['carbohydrate kinase']
Thermocladium modestius JCM 10088, whole genome shotgun sequence	9	GGGGGGGAGGAGGGGGGG	GGAGTGGAGTAAGTGCATGGCTGAAGGAACGGAGAGGAGGAGGATAGATAAGGCATTGATGTTGTTGAACTCCATGGAGGTAAGCTCCCTTTGCCTAGCCGGGGGGGAGGAGGGGGGGTGCATCAGGGTCAAGTGGGATTTGTATGAGGTGGAGAGAGCTTACTCTGCGGCGCCCGTCATCTCCAGATTCCTTGGCGCTGTTGCTGCTAGGCGGACAG		-			258	252			in ['DUF58 domain-containing protein']
Thermocladium modestius JCM 10088, whole genome shotgun sequence	9	GGGGGGGAGGAGGGGGGG	ACGAGCTCCCTCGCTGGCCTCCCCCCATCTCCCCCTTCCCTGGGCCTCATCTATCTCAGCCACGGTGGAGGATTCACCCGATTCACGGGACATGGAAGGAGGGGGGGAGGAGGGGGGGAGAGAAGAGAAGAGGAAGAGAAGAGGAGGGGGGGAGATGAATCACTGCCCTGTCTCCGTGGAGGTCCTCTCCCTGGTTGGCCGCGCGTTCCTCACGTCCA		-			150	105			in ['hypothetical protein']
Thermocladium modestius JCM 10088, whole genome shotgun sequence	9	GGGGGGGAGGAGGGGGGG	ATGGGCTTCATGGCTTCCAAGAAACGAGCCAATTTAAAAGCATGCCCCCCCTTGGCGCAGCCACATTCCAACTCTTAGTTCACCCTGATCTCGCCTTGAAGGGGGGGAGGAGGGGGGGTGGACTCGCCATACTTCTTTGATAAAGGAGTGGGCAAGCCTCGCCTCTCTGGGGGGGGTGTGTTTTTAGGTCAGTGTTTTGTTT		+	NONE
Thermocladium modestius JCM 10088, whole genome shotgun sequence	9	GGGGGGGAGGAGGGGGGG	GGATCAGTTGAAGTCCTACTACAGCGACGGGGGGGAGGACGCGTATTACATGGTTATGGAGGACGAGGCGCGGCGGAGGGCGTTGAAGCGTGCGGGTGCGGGGGGGGAGGAGGGGGGGGATTGGAGGGGGGGTTGGGCAAAGGTAAGGATGGGGGGGGTAAGGAGGCAGTCGAGTAGGCAGTAAAGAGGGGGAGGAGCTGGTGGAG		+			510	66			in ['GNAT family N-acetyltransferase']
Thermocladium modestius JCM 10088, whole genome shotgun sequence	9	GGGGGGGAGGAGGGGGGG	GGGGGGGCGCGTTCACCTCCGCCCTGGGCCTCATGGCGTCAATACCGCCCCGGTGGAGGGGGGGGTTGGTGAGGGGGGGCTTCATAATAAACAAGTTCAGGGGGGGGAGGAGGGGGGGTTGCTGGATGGGGGGGCGGTGAGGTGGTTGGAGGAGAGGACGGGGGGGGAGGAGGGTGGTTGGGGGGGTTATTCCATGGATGGACGTCCACAAGCTCTGG		-			185	22			in ['hypothetical protein']
Thermocladium modestius JCM 10088, whole genome shotgun sequence	4	GGGGGGGCGGCGGGGGGG	TCCCTCCAAGTCGTGCCAATGGTGGGCCTAATACTTAATCCCGTAGTGTCTGCCATGTTTCACCCAGGCACTGCAATGTTCCTCAGGCTTATGCAGGGAAGGGGGGGCGGCGGGGGGGGCAGTGGGGGGGCTACTGGCTACCACGCTGGCCCACGCGTACATTGACTCGCTCGCGGCCTACATAAACTACGCCGCTGCGCTGGCTGTGATTGGGGGGG		+	['hypothetical protein']	['hypothetical protein']	80	3	1	1
Thermocladium modestius JCM 10088, whole genome shotgun sequence	4	GGGGGGGCGGCGGGGGGG	CGAGCACTTCAGTGCGAACTTCATGTTAATCCAGCATTGCTGCCCAGCCCCGCTTAATAAGCATTGATGAGAAGAATGGCAAGTCTCACCCCCCCTTCTAGGGGGGGCGGCGGGGGGGTAAAAGCTTAAGAGAGGAATAATCAGTTACGAAAATGTATCGTGATACAAGAAAGGCGAGCCTCGCCTTTTTAAGGCAAGGCTAGGCTTTAAAATAGTCC		+	['glutamate synthase']	['acetyl-CoA acyltransferase']	94	622	-1	1
Thermocladium modestius JCM 10088, whole genome shotgun sequence	4	GGGGGGGCGGCGGGGGGG	TCGCCGCCGCCAAGTCCATCAGGAGACCGTCCTTGTCTATCCCGGCCCCGATTCCTATTGGTCCATCTATGGTTTTATGATTAAGGCGAGCGGGGGGGACGGGGGGGCGGCGGGGGGGGCCCAGCGCCTTGAGGAGGCGGGGGGGTAGAATTGGGAGCCTGAGGAGGAGGTGGGAGGTCTCATACGTGGCCTCGGGGGGGGCAGTTTATTGATGAGCG		-			33	263			in ['hypothetical protein']
Thermocladium modestius JCM 10088, whole genome shotgun sequence	4	GGGGGGGCGGCGGGGGGG	AGGCATTGGAGGCCTCGTTAGGCAGTTGTGGCAAGTGGATAGAATAGACGTGGCCATAGACGGCGCAGACGCGATAGATGCTCGCCGAAACCTGATAAAGGGGGGGGCGGCGGGGGGGCCTTGACGAGGGAGAAGATAGTGGATTACTGGGCTTCTTCCTTCATAGTCATAGCGGACGAGGGCAAGGTGGTGGCTAACATACCGGGCGGCCGCCCAAT		-			309	395			in ['ribose-5-phosphate isomerase RpiA']
Thermocladium modestius JCM 10088, whole genome shotgun sequence	4	GGGGGGGCTCGTGGGGGGG	TCAATGCACCCTCAACTTGGCAGCATCACAAGCTTTGCTCAACCATGGCGAGCTTCGCGGCTTTTTATAATCCTATCTATGGGGGGGGTGCTTATCGAGAGGGGGGGCTCGTGGGGGGGCTTCATGGGGAAGGAGC		+	NONE
Thermocladium modestius JCM 10088, whole genome shotgun sequence	4	GGGGGGGCTCGTGGGGGGG	AGGCGCCTCCTCACAAGCTTGAGCTCTAGCTGCAAAACCTTTATATAATCACGTACCCCCCGCCGCCAGTGGTTATGGCAGTCCCGCTTATTCTAGGGCTGGGGGGGCTCGTGGGGGGGTCGCCCGGCATCGGCATGGAGGGCCGAGGTGATGCTTAACGTCGAATCAATTGGAGTACATTAAGGAGGTCCCAACAATATATGAAGACATAGGCTCCAG		-	['hypothetical protein']	['CDGSH iron-sulfur domain-containing protein']	50	90	-1	-1
Thermocladium modestius JCM 10088, whole genome shotgun sequence	4	GGGGGGGCTCGTGGGGGGG	GTAGTATATTGTGCCATGGGGGGGAGTGAAGTACGGTTCATAGGAGGCAGTTATGGTGTATGACCCCGCCATGCGCGGCAGGGGGGGGTGCTTATCGAGAGGGGGGGCTCGTGGGGGGGCTTCATGGGGGGGAAGGAGT		-	NONE
Thermocladium modestius JCM 10088, whole genome shotgun sequence	4	GGGGGGGCTCGTGGGGGGG	TCCCTGCTCTCGCCAGGTATAACGCCTGGAGTATCTATCACGGTCAGCCAGGGCCTCGCCTTAACTATCTTCTCCCCCCCCTGGTCCACCCCCCCGGGACGGGGGGGCTCGTGGGGGGGCGGCGTACCTACCGCTGAGGTAGTTTATTATCGTTGACTTACCCACGTTGGGTACCCCACCACCAGCACAGTCACCGGTATCCTGGGCGCGATTCTCTTT		+			396	421			in ['GTP-binding protein']
Thermocladium modestius JCM 10088, whole genome shotgun sequence	7	GGGGGGGACGGGGGGG	GGCTGGTTTTGATGGGGGGGTTGAGATACATGGGGGGGCGCACGGCTACTTAATAGCTCAATTCCTCTCCCCCGCCGTGAACAGGAGGAGGGATAGGTACGGGGGGGACGGGGGGGTTGCGTTTCTCGAGGAGGTGCTGGGCGAGGTGAGGAGGAGAACGAGCCTCCCCGTGGGGGGGCTCAGGATAAGCGCCTCCGAGTTCGACCCCCAACGGGC		-			601	1124			in ['NADH oxidase']
Thermocladium modestius JCM 10088, whole genome shotgun sequence	7	GGGGGGGACGGGGGGG	CGAAGGGCGTCTTGAACGTGGTGTTCGGCTCGGGCGGCGTGGTTGGCGACGAGATAGTTACAAGCAAGAAGATTAACCACCTCACCTTCACCGGAGAAACGGGGGGGACGGGGGGGAGGCAGATAGCTGAGAAGGCCGGGCGCGGGTTGAAGACCGTCACGCTGGAGCTGGGCGGCTCTGATCCATTGATAGTTCTAGACGACGCCGATCCCGACT		+			701	776			in ['aldehyde dehydrogenase family protein']
Thermocladium modestius JCM 10088, whole genome shotgun sequence	7	GGGGGGGACGGGGGGG	GAAGGAGCACGGCACCCTACCTCCAATAGTGCGGAGGACTTGGAAGACTGTGGATAGACTGCTTGGGGGAATGGATAAATATCTGACCTGAGGCCCATCTGGGGGGGACGGGGGGGAATCCTTTAAAAAACGCCTCCAGGCAAAGCCAATATGGGCGGGGGGGGTGCCCGAGCATGGTCAAAGGGGGCGGACTCAAGATCCGTTGGCGAAGGCCTG		+	NONE
Thermocladium modestius JCM 10088, whole genome shotgun sequence	7	GGGGGGGACGGGGGGG	ATGGGGGGGAGGCCATAACCGGCGTGAGGACGGCGGGGGGGGCCACCGCTATCAGCGCGATGGTGGCCGGCGCCCCCACTTCCACAATTGGGGGGGTGGTGGGGGGGACGGGGGGGGTGGAGGCCAGGTATCACTTGATGCTGCTCACCGCAGTCTTCAAGCCGAGGCGCGTCCTGGTGGCCGGGAGGGACCCCCGGTAAGGCGGCGAGGTTGGCG		+			258	84			in ['hypothetical protein']
Thermocladium modestius JCM 10088, whole genome shotgun sequence	7	GGGGGGGACGGGGGGG	ATAATAATACCGTCCGCCCAAGTCATCAGCACGCTGATCCTGCGGGAGCTGATACGGGTATCCCGGCAGCACGGTTGGGGGGGCCTCTTCCAGTTCATAGGGGGGGGACGGGGGGGATATAGTGATGAACGTGGACAGGGACAGGATAGTGGAGGCCGCGAAGGAGGTGAGGAGGGTTGGGCTGGAGGTGGGCGGGTCGGGGGGGGACGTAATGAG		+	['hypothetical protein']	['hypothetical protein']	122	5	-1	1
Thermocladium modestius JCM 10088, whole genome shotgun sequence	7	GGGGGGGACGGGGGGG			-			210	86			in ['hypothetical protein']
Thermocladium modestius JCM 10088, whole genome shotgun sequence	7	GGGGGGGACGGGGGGG	CAACCGGCATCGCCGCCGCCAAGTCCATCAGGAGACCGTCCTTGTCTATCCCGGCCCCGATTCCTATTGGTCCATCTATGGTTTTATGATTAAGGCGAGCGGGGGGGACGGGGGGGCGGCGGGGGGGGCCCAGCGCCTTGAGGAGGCGGGGGGGTAGAATTGGGAGCCTGAGGAGGAGGTGGGAGGTCTCATACGTGGCCTCGGGGGGGGCAGTTT		-			44	252			in ['hypothetical protein']
Thermocladium modestius JCM 10088, whole genome shotgun sequence	4	GGGCGGGTGGGGGGG	GTTGAGGCCCTAAGCTCCTTATCCCATAATGATTCACCGGGGGGGTTCATGATTGGTTTGGTTAATCGATAGATAGGTTATATACCGGCGAACGGTGACTGGGCGGGTGGGGGGGATGGCTGAGGAGAGATTGCCCGCGTGGATAAGGGTCACGATGCCGGCGCGCTCCAGGCACGACGAGGTAAGGCGAGTGCTGGGCAAGTATAGGTTGAACA		+			0	569			in ['lipoyl synthase']
Thermocladium modestius JCM 10088, whole genome shotgun sequence	4	GGGCGGGTGGGGGGG	CCACGCCCACGCTGGAGCTGGGAATAGACGTGGGAAGCATAGATGCAGCCGTGCTGGCCACCTCGCCCCCCCCAGCTTCTCCAAGTACGTCCAGAGAAGCGGGCGGGTGGGGGGGAGGCAGGGGGGGCAGTTGTCGTACGTGATTCAAGTGTTGGGTGATGATCCATGAGTACCTACTACGCCCGCCACCCGGCGGAATTCTACGAAAGAAGCCC		-			194	28			in ['hypothetical protein']
Thermocladium modestius JCM 10088, whole genome shotgun sequence	4	GGGCGGGTGGGGGGG	GGCCCACGCCCCAGGGGGGGAACCTCGAGATAATAACTGACAGGGAGGAGAACGCTCACAAGTTGGAGGAGGAGCTGAGGAGGGCGGGGGGGTTCCTGGTGGGCGGGTGGGGGGGCAATCACTTGTGGAACATCCAGCTGCACCGCGTACCTGACCTGCACCACGCCGTGGTGGATGCGCCAAGCATGGCGAAGGCCATAGGGGGGGACGCGCTG		-			53	193			in ['hypothetical protein']
Thermocladium modestius JCM 10088, whole genome shotgun sequence	4	GGGCGGGTGGGGGGG	GCTCTATCGGCGCTTAAATCATCGAATATCAACTGCTCCAGCCTCCGGGGGCAGGAGGGGGGGAGCCGCTGACCCGCACCCCCCCCACTGCCCTCACTAGGGGCGGGTGGGGGGGAGGTCCAGGGGGGGATCCATGGATACCCCCGCCCACCGGCGGCCCGTCCGCCTTGACCTCCACGTCCACCGGCCTCAGGGAGGACGCGGCCACGCTGAGT		+			313	440			in ['hypothetical protein']
Thermocladium modestius JCM 10088, whole genome shotgun sequence	8	GGGAGGGGGGGAGGG	GTAGTGTTCCTCGAGCCGAAGCGGATATACTGGTCGCCGAAGGAGGAGGTGCCGGAGGAGGATTACGTGGTGGAGCTCGGCAGGGGGGGGAGAGTGGCTAGGGAGGGGGGGAGGGACGTCACCGTGATCACGTACGGCGCGTCCGTGTGGGACGCATTGAAGGCCGCCGATGAGGTGGCGGGTGACATCAGCGTCGAGGTTATAGACTTAATGAC		+			580	347			in ['alpha-ketoacid dehydrogenase subunit beta']
Thermocladium modestius JCM 10088, whole genome shotgun sequence	8	GGGAGGGGGGGAGGG	TGGGGGGGCTTGGCAATTGCTGCTGAAGGCAAGGCAAACCAATGCCCTCGGGCAGGACTCCTTCGAGCTGCACAGGGACGAGATAAGGAAGCTGTATAATGGGAGGGGGGGAGGGTACGCGGACGCAGTGCCCACCCCCACAAACCTTAGGGTGCTGGCGAGCCTGATGGAGCTGAGGGCGGGGGGGCGGGGGGGGCCCATATATATGCACACGG		+			840	1026			in ['adenylyl-sulfate reductase subunit alpha']
Thermocladium modestius JCM 10088, whole genome shotgun sequence	8	GGGAGGGGGGGAGGG	TCCACCGTCGTGAGCGAGCTCGGGGGGGATAAAGCGAGGGACAGCAGTGACGCGGCGAGCAGGGCGGCGAAGGCGGCGTGGTTGATCCAACGCATGGGGGGGGAGGGGGGGAGGGGGGGGCTGCTAATAAAGGGATCGGCCAAGGCAGCGATGACCTGTCGAGCTGGGTGGACGCATGTTTTATATTTCTGTTTTTGGAGGGGGGGTTCTCAATA		+			106	101			in ['hypothetical protein']
Thermocladium modestius JCM 10088, whole genome shotgun sequence	8	GGGAGGGGGGGAGGG	AGCCGCCAGGCGAGTTGGAGTGCCGTACGCCTCGGCTTGGGAGTGGATAAGCAAGGCCGAGTCCTTCCTGGGACGTAGATTGATGGAGAGGCAAAGGGGGGGGAGGGGGGGAGGGCGGCGGGGGGGGAGCCAGGTTGACGGGGGGGGATGGCGTTGCCCTGCTGAGGGAGTTGGAGGCAATAATGGGAGGCGGCGCTGACCTCGCCGTGTCGGGC		-			231	84			in ['LysR family transcriptional regulator']
Thermocladium modestius JCM 10088, whole genome shotgun sequence	8	GGGAGGGGGGGAGGG	TGACTGCGTTACCAAAAATTGGACACGCAATTCACGCCGGCCAAAGAAACCCATCCCCACGAGCAATGCGGTCACCAAACGCTGAAGGCCTCGCTCCTCAGGGAGGGGGGGAGGGCGTCATTATGCCATGGCGGCGCTAGTCGAATCAGTGGTTTTGGGGGGCGATTGATCTTCATCATGGGACTGCGTTAGGTTTATTTTAACGATGATTATCG		+	NONE
Thermocladium modestius JCM 10088, whole genome shotgun sequence	8	GGGAGGGGGGGAGGG	CGGCACGCTGGGAACTGTGCTCACCAATGTAATGCGACCGGTTACCTTTGTTATGGATGGACCGGCGTTAACGTAGACGGGCAGCGGAATCACTTGGGGGGGGAGGGGGGGAGGGGGGGAACGAGATTGATATGTAGGTGGTGGAGCAATTGATGCCGCTTCCAAAATCAACAGAGTAGGGCGGGTAACCCAGGTAAGTCACGTTGCGGCTCGGG		-			324	48			in ['hypothetical protein']
Thermocladium modestius JCM 10088, whole genome shotgun sequence	8	GGGAGGGGGGGAGGG	CTCAGCGAGGCGTCTTGAGGCCACGGCCCGACCTCGCCGGCATAACCACCGTCCCTTGAACAACATACTTGGGCGGAGGGAAGGTAATGGGAGAGAGGGGGGGAGGGGGGGAGGGTTGTTGAGTTTATCGTTCTCTCTCATTTCCGTGGGGATTTATGGGAGCGTTACCAAAAATTGGACACGCAATCAATACAACCATCAACCACGCCCAACAC		+	NONE
Thermocladium modestius JCM 10088, whole genome shotgun sequence	8	GGGAGGGGGGGAGGG	CACTCCTGCTGGAGGCGGTTGGGGGGGCTGTGGGGGGGAGGGCGGTGTACATACCCTCCGCGTTGACTGAGGACTCCAGGCCCTGCGCCTTGATACCCCAGGGAGGGGGGGAGGGGGGGGTGTGGGGGGGCGGCTTCAGTGGCAAGCTTCCCGCGGGGGGGTTCGTGGTTAGGTACGGGCCGGGGGGGCCCTCTGGAATCGGCCTTAGGCTGGCC		+	NONE
Thermocladium modestius JCM 10088, whole genome shotgun sequence	9	GGGGGGGAGGCGGGGGGG	TTAGCCATAATAGCTCATCACAGGGTGATCGAGGAAATAATGGAGGAGTTAAGCGGAATAAGCAGGCTGAGGCCAGCGGTGATTGGACGCGTCACGGGTAGGGGGGGAGGCGGGGGGGAGTTAATTGTTCCAAGCAACGTGATGTCCTTGATAGCGGATAAGGCCCTGGCCAATAAGCTTAGCATGCCCGTCCTCACAATAGAGAGACAGCGGAGGGC		-	['acylphosphatase']	['hypothetical protein']	65	184	-1	-1
Thermocladium modestius JCM 10088, whole genome shotgun sequence	9	GGGGGGGAGGCGGGGGGG	AATAACATAGGCGGAGGAGGCGCGCAAGTGCTGACCAGGCTTGGCGGAGAGGGTAGGGTGGCCTTGATTAGCTTCGAAGATGGGGGGGATGCCGATCTATGGGGGGGAGGCGGGGGGGAGTTAGCGGTAACGCTTCAACCAATACTTTACTATCAAGACAGGGCGGGCATGAAGTTGAGCGAGATAAGGGGGGGATTGGAGTGCATTGATGAGGTTTA		-			763	299			in ['hypothetical protein']
Thermocladium modestius JCM 10088, whole genome shotgun sequence	9	GGGGGGGAGGCGGGGGGG	GGCGCCACGGAAGGCGCCCTCCACCTCTACCTGCCTAGGCGGGCTAGGCGGGGGAGGGATGGTGGAGGCAATTGAGGCAACTGCGGCGGAGATGGAGGCTGGGGGGGAGGCGGGGGGGGCTGTTGCTTCTGCTGCTGTTGCTGCGACTGCATTTGTATGTCCATGTTGAACTCAGCTTTTGCTTCGTTCAATATCGTGGAGGTTATCTGATCTATGCT		+	['CYTH domain-containing protein']	['AMMECR1 domain-containing protein']	299	645	-1	-1
Thermocladium modestius JCM 10088, whole genome shotgun sequence	9	GGGGGGGAGGCGGGGGGG	CTCCCTCATGTGCGAACTGATAAAGCCCGCCCAGGCCAAGAAGGTGCTGGAGGTGGGAAGCGGGACGGGGTACCACGCATGTGTCTGCGCAGAGGCCATGGGGGGGGAGGCGGGGGGGTGGTCTTCAGCGTGGAGGTGGATCCCTACCTATCCCTCTACGCCGCCATAAACGTGGTGAACAATGGGTATAGCCGGTCGGTGAAGGTGTATAGAGGCAA		+			334	301			in ['protein-L-isoaspartate O-methyltransferase']
Thermocladium modestius JCM 10088, whole genome shotgun sequence	9	GGGGGGGAGGCGGGGGGG	CCCGGAGTTCCTCGGGGGGGCGAGGGGGGGCACGTGCACGTGGTTCCAATACAGGTCGGGTGCATGGGCAACTGCGCCTTCTGCGCCACGAAGCTGGCTAGGGGGGGAGGCGGGGGGGGCTGGGTGAGGAGTTATGAGTTGAGGGACGTGGTGGAGAACGTGAGGAGGGCCGTGCAGAGGGGGGGCGCCAGGGAGATATACTTGACGGGGGGGCAGGA		+			501	783			in ['MiaB/RimO family radical SAM methylthiotransferase']
Thermocladium modestius JCM 10088, whole genome shotgun sequence	9	GGGGGGGAGGCGGGGGGG	GCAGCCCAGGGTCTCGACGTAGAACTTCACGGAACTGGCCGTGGCAGCAGTGTTTAAAATCCTTGGTCCACCTATTCACCAATGGAGATACAGATACTCGGGGGGGGAGGCGGGGGGGAGGTGGGCAGGATGGCCGTGCTCGTGAAGGGGGGGTCCAGCCACGCCTTTCTCATGGATTACGGGGTTAACTTCGACGATGAGGGGGCACCCCCCCGTCT		-			37	1261			in ['MBL fold metallo-hydrolase']
Thermocladium modestius JCM 10088, whole genome shotgun sequence	9	GGGGGGGAGGCGGGGGGG			+	NONE
Thermocladium modestius JCM 10088, whole genome shotgun sequence	9	GGGGGGGAGGCGGGGGGG	ATGGGGGGGGTATTCATAGGCGTTGGGGAGGAGGTTCGTGGACGTCGGCGGGACGGAGACCGTGGTGAGGAGGAGCATGCATGAAGTGTTGATCGGAATAGGGGGGGAGGCGGGGGGGAAGATGCTGGGGGGGATGGGAGATCAAAGGCCGGTGGGGGGGTTCGATTATGCCTGGGCGGGGGGGGCTCCGGGATATACGTGATAGGATCCAAGCCTGC		+			96	84			in ['hypothetical protein']
Thermocladium modestius JCM 10088, whole genome shotgun sequence	9	GGGGGGGAGGCGGGGGGG	CGGTGAGGGGGGGGTGGCCGTGGCGGAGTCGATGGTGGCCTTGGTGGTGGCGGACCACATGCTTAGGAGCGGCGCGGTCAGCCCCGTGAGGCTGGAGCCGGGGGGGGAGGCGGGGGGGGCCATAGAGGAGGGGGGGTGGTCCAGGTACAGGGCGATGTGCAGTGGCTAGGGCATACGGGGGGGGTCAGCATCGTTAACGCGGTGCCGGCGGGGGGGGT		+			783	51			in ['chorismate synthase']
Thermocladium modestius JCM 10088, whole genome shotgun sequence	12	GGGGGGGAGAGGGGGGG	TGTTCTTCATGGGCAATTTCTCAGGAGGGGGGGAGGTCATGGCAGCCGTGTTGACATTAATGGCAACCGTGCCGGCGGTGCTTCTCCTTTTGGTATTGAGGGGGGGGAGAGGGGGGGTGGGTAAGGATGCCCAGCATTAAAATGCCGGACTTAGCTTTCCATACGATTCTCTGGGCGGTAGCGGCAATCATATTGATGTTCTTGATAATGCCCGTCT		-			830	863			in ['ABC transporter permease subunit']
Thermocladium modestius JCM 10088, whole genome shotgun sequence	12	GGGGGGGAGAGGGGGGG	CTGGCGTATAGGGCGGGAATACCTCTGAAGGACTTCGAGTTTCCCCAGTTCCACCCGACCGCATTGGTTCCCAACGGCATATTGATAACGGAGGGAGCCAGGGGGGGAGAGGGGGGGTTACCTGGTCAATAAGGATGGGGGGGAGCGGTTCATGAAGAGGTACGCGCCGAGCAGGATGGAGCTGGCTCCCCGCGATATAGTCAGCAGGTCCATAATA		-			787	999			in ['succinate dehydrogenase/fumarate reductase flavoprotein subunit']
Thermocladium modestius JCM 10088, whole genome shotgun sequence	12	GGGGGGGAGAGGGGGGG	TCGAGAAGCCGAGCACCAGGACAAGGATAAGCCTTGAGGTGGCCGCGAATCAGTTGGGGGGGATGAAGGTGATATACACCAATCCCCAGGAGCTGCAGTTGGGGGGGAGAGGGGGGGAAACAGTGGAGGACACGGCCAGGGTGGTCTCCAGGATAGTGGATGGAATAATGGCAAGGGTCTACAGCCACTCATCCCTCGTCAAGCTGGCGGAGAACTC		+			191	673			in ['ornithine carbamoyltransferase']
Thermocladium modestius JCM 10088, whole genome shotgun sequence	12	GGGGGGGAGAGGGGGGG	TAAGGGAGGTGCTGATAAGGAAGTTGAGGGAGGAGGCCCACCTGGGGGGGAGTAGGGTGATAAATCTGGAGGTACTGCCCATGCTTAGGCTACTGATAAGGGGGGGGAGAGGGGGGGAAGCAGCGTCTTGGCGGAGCTGAGCAGGGTGACGGGGGGGCTCGGCGAGGAGGAGATCAGGCTGGCGCTTAGCACGGATTAATTGTTATTATTAATTAAT		+			676	23			in ['hypothetical protein']
Thermocladium modestius JCM 10088, whole genome shotgun sequence	12	GGGGGGGAGAGGGGGGG	AGCCGCTATCCCGGGGGGGCCGTTCGGAAGCGGGAAGACGGTCACAATCAGGACGTTGATGATGTACGCCGAGACCCAGTTCGGCATACCGGTCCTCTGTGGGGGGGAGAGGGGGGGGAATGAGGCGGCCGATGCGTTGCAGGGCCTCCTCAAGTTGAAGGACCCCAACACGGGACGGCCGCTCCTGGAGCGGACCACCATAATAGTGAACACCTCC		+			59	331			in ['hypothetical protein']
Thermocladium modestius JCM 10088, whole genome shotgun sequence	12	GGGGGGGAGAGGGGGGG	CGTTGTCTAGATTGCACGGGTCGATCACTTGATCGTTGAACGAGTAGATCGCGTATTGACTGCCCACCCTGAGGTCAACCCCGTTCTCCCTAACCGTGTCGGGGGGGAGAGGGGGGGCTGTATTGAGAGGGCGCCCGACTTTATTAGGCCGTTTATGGCTTCCCCTGACAGCATCATGGAGAGAGCCCGTGGAGGGCCTTTAATAACTTCACGATGA		-	['DegT/DnrJ/EryC1/StrS family aminotransferase']	['dCTP deaminase']	119	50	1	1
Thermocladium modestius JCM 10088, whole genome shotgun sequence	12	GGGGGGGAGAGGGGGGG	GGGGAGGCGGTTGATAGGTTGGGAGCGGCCCTCGCCTCCGCCGTGGCTGCGCTGCTCGTGAGGAGCCCGGGGGGGTGAGAGTGATATTGATAGGGAGGAGGGGGGGGAGAGGGGGGGGAGCGCGAGGTTTCCCCGGCAACTACGTGGAGGCCATGGACTCCATCATGGGGGGGAGATCGAGGCGATGAACATAAGGCGGTTAGGGGGGGAGCGCTTG		+	['DUF58 domain-containing protein']	['hypothetical protein']	152	321	1	-1
Thermocladium modestius JCM 10088, whole genome shotgun sequence	12	GGGGGGGAGAGGGGGGG	TAGGGGGGAGCGGGCTTGGTTGAGGCACGCCTGCCGCCCGCCTCCAAGGGACGTGGACTGCATCGCCGTCTGACGCCGAGTGCTGGGAGAGGGGGGGATGGGGGGGGAGAGGGGGGGTGGTTAACTTCCCTTCCTTAACCTCGCCTTGCGAAGTGCTTGACTATGGGTCTTAGGAGGGGGGGCGGGAATTGGCCGAGGGAGTCCCAGTCCAGGGGGG		+	['DUF58 domain-containing protein']	['hypothetical protein']	456	17	1	-1
Thermocladium modestius JCM 10088, whole genome shotgun sequence	12	GGGGGGGAGAGGGGGGG	GGTGGTGCCTAGTGCCGAGCAGGTGTCCCTACTTCGTGGCTGAGGGGGGTGGCCGGCTCATGCGCTCCCCAGGGGGGGATGAGGGACTTGAGGCGGTGGCGGGGGGGAGAGGGGGGGATAACCGCCGCCGTGGCGGTGCTGGAGGAGTGGGAGATGGAGGAGGACGGGTACCCCCCCTGAGGCAGTACGTGGAGGACGCGGGGGAGGCTTGGCATTG		+			175	101			in ['hypothetical protein']
Thermocladium modestius JCM 10088, whole genome shotgun sequence	12	GGGGGGGAGAGGGGGGG	CGGGAAGCGGCCCGTGGGCATCCCCCCCGCCTACATCCCCCTTCGAGTTGAGGGAGGTGGATCACGCATAAGGCCCATAACCATTCCCCTCAACGGCGTGGGGGGGGAGAGGGGGGGATTCACCGGCTGGGCCGTGTACCGGCTCGCCGCCGCCAGCCAGGAAAGGCTGGGGGGGAGCTACCTTCGACTGCTCCACATGGCAACGTTCACAGGCGTG		-			128	223			in ['hypothetical protein']
Thermocladium modestius JCM 10088, whole genome shotgun sequence	12	GGGGGGGAGAGGGGGGG	CCCCCCGCTCCCGGGGGGATCCCCCCCGATTTCCTCATTGGTTATTGGGGGCGTTGGTCTGGGGGGCTTGGGTGTCTTGCCATTTAAGTTATAAAGAGCGGGGGGGGAGAGGGGGGGGTGGGATGCATTCGGTGCTGGGCTGGGAGTTGGGCGACGACGTGTACGCGGTCGTGGAGTTCAGGGTGAGGGTTAGGGCCGACTCGGTTTACCTGGTGGG		-	NONE
Thermocladium modestius JCM 10088, whole genome shotgun sequence	12	GGGGGGGAGAGGGGGGG	GAGGGCGGCGGCTGCCGCCGTTAAGGCTGCCGGCGCGAAGCTGTTGAGGGGGGGCGGCGCATTCAAGCCGAGGACCAGTCCCTACTCCTTCCAGGGACTGGGGGGGGAGAGGGGGGGCTGGAGCTGCTTAGGAAGGTGGGAGGCGAGCTTGGGCTCCCCGTCGTGAGCGAGGTGACGGATCCGAGGCAGGTGGAGGCGGCTTACAAGTACGTGGACG		+			130	409			in ['3-deoxy-7-phosphoheptulonate synthase']
Thermocladium modestius JCM 10088, whole genome shotgun sequence	7	GGGCGGGGGGGGAGGG	TGGATCACCTAACCCTCAAGTCCCTGTACGAGAGGGGGGGAGAGTTCCCGCCGGGCAGCATGGGGGGGCCGAAGGTTCTGGCGGCCATCAGGTTCGTGGAGGGCGGGGGGGGAGGGTCGCCTACATAGGGAGGCTGGGAGAGCTGCGGGCCATCTTGGAGGGCCGAAGCGGCACAAAGGTAATACGCGGCGATCGCTGAACAGAGGAACTGTATTT		-			852	83			in ['carbamate kinase']
Thermocladium modestius JCM 10088, whole genome shotgun sequence	7	GGGCGGGGGGGGAGGG	AAGCTCATTGATCGAGCCGCTCCCGGTTCGTCTCGGCGATGAGGACCGTAATTGAGGGGGGGGTCTCGGCTTGATGCGGGGGGGCAAGCCCAACCTCTTAGGGCGGGGGGGGAGGGTTGGTGGAAGGTAAAAATTAAAAAGGCATCAACCTAGTCGGTGTCGACGCCCCGGTAGTATAGCCTGGTCAAGTATGCGGGCCTCTCGAGCTTTTGGGCA		-	['hypothetical protein']	['citrate synthase/methylcitrate synthase']	764	255	-1	-1
Thermocladium modestius JCM 10088, whole genome shotgun sequence	7	GGGCGGGGGGGGAGGG	GGGAGGGCGTGCCACTGGTCGGCGTGGTCCCAAGGAGTGGGGGGGAAGCGGAGAGGGACTTCAGGTATAGGCATTTGGGGGGGCTCGTCACAACGGCGGAGGGCGGGGGGGGAGGGTTCGGCTACGATCATTGGATTGACGTGGATGCTATAATCAGGATAGCGGAGTCGGCTCCACCGCTTGAGGACCCTCCCGAGTGCGACGAGGGCGGCATTG		+			637	759			in ['hydrogenobyrinic acid a,c-diamide synthase (glutamine-hydrolyzing)']
Thermocladium modestius JCM 10088, whole genome shotgun sequence	7	GGGCGGGGGGGGAGGG	GTCGACGGCGCTTCCATTCTGCTGAGGCGGGGGGGCACGTGCTGACCATGGACGATATAGAGAAATTGAAGAATTCGGGAACATATTATGTCTGGGTGGAGGGCGGGGGGGGAGGGGGGGGAGGAGGGAGAAATATGCGAGTGGGACATAACCCCCCTACGTCGCCTCCAGAGTGCTTGGCAAGAACCTGTCCTACTCCTACTCCGGGCAGGGATC		+	['hypothetical protein']	['hypothetical protein']	212	56	1	1
Thermocladium modestius JCM 10088, whole genome shotgun sequence	7	GGGCGGGGGGGGAGGG	AATTGGAGAGATGCCGTCCGAGGAGGGCTTCCCGGCCTACCTACCACCAGGCTGGCCGAGTTCTACGAGAGGTCGGGGGGGAGGGTGAAGCTCATGGGGGGGGCGGGGGGGGAGGGGGGGGTCCCTCACCATAGCCGCATCCGTCAGCCCGCCGGGCGGCGACTTCACGGAGCCTGTCACATCCCACACGCTTAGGTTCATAGGGCCTTCTGGCCG		+	['hypothetical protein']	['hypothetical protein']	28	14	1	1
Thermocladium modestius JCM 10088, whole genome shotgun sequence	7	GGGCGGGGGGGGAGGG	CCACCCCCCCGTCGCCGTGACTCCAAGCAAGTGCGAGGCGCGGGGGGAGGGGGAGGCGGTGGCTCCCAGCCTCGCTGGGGCTTGACGGAGTTGATTGGGGGGGCGGGGGGGGAGGGCTTTGTCCTTTAACGAGTGGCTCCTGAACCGCGCGAGCGAGAGGACGGGCGTGCCCGTCACGGCGTTCAACCCCCCCAGGGGGAGGGCGACCGACGCGTC		+	['hypothetical protein']	['hypothetical protein']	31	2	1	1
Thermocladium modestius JCM 10088, whole genome shotgun sequence	7	GGGCGGGGGGGGAGGG	ATCAGCTCCCTACGAGGAGTTCAGGTACAAGCCCCCGCCCGGGCCACGCGGATTTGAGCTACGTATTGAAGTACGGCCTGGATAATTGGGACTACAGGGGGGGCGGGGGGGGAGGGCGAGCGCGCGGGAGGAC		+			375	17			in ['chorismate synthase']
Thermocladium modestius JCM 10088, whole genome shotgun sequence	5	GGGGGGGAGCTGGGGGGG	GGCGTAATGTATTGATCATTTCCCCCCCAACAGGGAGCGGGAAGACGGAGGCGGCAATCCTCCCCCCCGTGCTGTCGATGTTCCTACGCGCGAGGGAGAGGGGGGGGAGCTGGGGGGGCCCGGCATCAATATACTCTACATAACCCCGTTGAGGGCGTTGAATAGGGACCTGCTGGATAGGTTGTCCTGGTGGGGGGGAGGAGAGCTGGGGGGGATGG		-			237	1785			in ['DEAD/DEAH box helicase']
Thermocladium modestius JCM 10088, whole genome shotgun sequence	5	GGGGGGGAGCTGGGGGGG	ATACCCGTGCCTCGTGAGGTGGCGGAGGACGTGGGCAGGATCAAGGCGCGGCTGGCGGAGGCGGTTAGGAGGGGGGGAGAGGCCCCCGAGCCGCGTGGCGGGGGGGGAGCTGGGGGGGCTGGGGGGGGAGGAGGTGGCGAGCTACGCGTTGGACTTCGTGCGGAGGCAGGCGGAGGTGGCCCCCCGTCCCAACCCACGAGGAGGTGGTGGTGGAGGAG		-			1876	146			in ['DEAD/DEAH box helicase']
Thermocladium modestius JCM 10088, whole genome shotgun sequence	5	GGGGGGGAGCTGGGGGGG	GGGGGGGATTGAGAATGCTCGACAAGCATTGATGGATGCATTGGGGGGGTATGGTGGCCATAACTTCGTCATAACTCAAGGCGCATTGCTGGGGGGGCTTGGGGGGGAGCTGGGGGGGTTGGCGGATTCTGTGGAAATTATATCCAGCTATGCTAGGGGGGGAGATAAGCCGACCCCGGTCAGGGTTGCCGCAATTCAATCGCTGGCTAAGTTTCCGG		+			204	195			in ['HEAT repeat domain-containing protein']
Thermocladium modestius JCM 10088, whole genome shotgun sequence	5	GGGGGGGAGCTGGGGGGG	CCACGAGGAGTTCGCGAGGAGGCTGGGCATGAGGAAGGTCATGTTCAGGCCCTCCTACTTCCCCTTCACCAGTCCCAGCGCTGAGATATACATGCTGCACGGGGGGGAGCTGGGGGGGTGGATAGAGGTGGGGGGGGTACCGGGGGGGGTGTTCAGGCCGGAGGTGTTGGGCTCCCCTGGGCATCAGGGAGTCCAGGGTGTTGGCCTCGGGATGGGGG		-			1014	114			in ['phenylalanine--tRNA ligase subunit alpha']
Thermocladium modestius JCM 10088, whole genome shotgun sequence	5	GGGGGGGAGCTGGGGGGG	CGCGGGGGGGAATTACCTGTTCGTCAAGATCGCCGCCGCCACAGGCCGCCCCGTCCTGTTCAAGGACTTCGTGGTGGACAGGAGACAGGTGGACGCCGCGGGGGGGGAGCTGGGGGGGCGTCGGCCGTCTTGATAATATACAAGGCCCTGGGCCCTGCGGAGCGGGGGGGCGACTTGGTGGATTACGCCGGGAAGAAGGGCCTCCAAGTGCTGCTCGA		+			375	397			in ['indole-3-glycerol-phosphate synthase']
Thermocladium modestius JCM 10088, whole genome shotgun sequence	6	GGGGGGGAGGTGGGGGGG	TCCGAAAATCCGCGCGGGAGTTCGTGGATAGATACGTGAAACCGAATTGGATTGAATTAGATGATGGAAAGTATAAATTGATAGATATAATCCAGCGAATGGGGGGGAGGTGGGGGGGTTGCTGGGCATACCGTTCAGCTCCAGGTATGGGGGGGAGGCGATGGTTCCTTCACCATGGTGGCCTTGGCGACGGAGGAATTAGCATATGGCGATCCATC		-			152	1078			in ['acyl-CoA dehydrogenase']
Thermocladium modestius JCM 10088, whole genome shotgun sequence	6	GGGGGGGAGGTGGGGGGG	AGTGCTTCTGGAGGCGGGGGGGTTCCCCCTCAATGATGACTGCCAGGTCCTTCCTGGCAAGCATGAGGACAATAGAGAATGCCTACTACCTGCTGGACAGGGGGGGGAGGTGGGGGGGCCCTTAATGGAGGATCTGGAGGGCAGGGCCAAGTCTTTAAGACTGGAGGGGGCTGCTGGGGGATCGCCACCTCGGAGACCAGCGTAGCGGTTGAGGCGGT		-			228	87			in ['hypothetical protein']
Thermocladium modestius JCM 10088, whole genome shotgun sequence	6	GGGGGGGAGGTGGGGGGG	CGAGTTGCCGAGGAGCTTGGTCTCGGTAAATGCCATAGCCTATGGGGGGGATGGCGAATTCATGATAGGAGGATTAATTGAATCAGGCAATTACACGTTTGGGGGGGAGGTGGGGGGGTTGTGGGCCAACGATAGCTTCGCTCAGGTAAGCATAGCTAATGCGCAATTCTCCACAATCATGTCAATTCTATACAGCAATTATGAGTTCTCCATAGGAG		-			114	315			in ['hypothetical protein']
Thermocladium modestius JCM 10088, whole genome shotgun sequence	6	GGGGGGGAGGTGGGGGGG	TGCCGATGCCGACGCAATAGAGGCCGCGCGGGGGGGATCCGCCGCAGGCGGCAACGCGGTCTTCCTGGTGGAGGACGCGGGTCGAACCTCGATACCCAGCGGGGGGGAGGTGGGGGGGGTTGTATTGATGGTTAATTCATTCCACGACATGCAGGACAAACGCGCCGTGGCGAGGGAGGTCTACAGGATACTGCGGGACGGGGGGGGTAGGGCATTGA		+			297	201			in ['methyltransferase domain-containing protein']
Thermocladium modestius JCM 10088, whole genome shotgun sequence	6	GGGGGGGAGGTGGGGGGG	GGCGGATTACGAGGAGAACCTGCTCAGGTCCTACGTGCCGGGTGGGGGGGCGGATTCATTCCGGTTTTGGAGGCGTTGTTGGTCCATCTACGTGGAGGCGGGGGGGGAGGTGGGGGGGAGGCCCATCCCCGGCATGGCTGAGCTCGTGAAGCGGCTCAAGGATGAGGGGGGGAGGAGGATTATAGTGGCGACGGGGGGGAGGGAGATGGAGAGCGGCT		+			366	414			in ['HAD family hydrolase']
Thermocladium modestius JCM 10088, whole genome shotgun sequence	6	GGGGGGGAGGTGGGGGGG			-	NONE
Thermocladium modestius JCM 10088, whole genome shotgun sequence	6	GGGGGGGTCGGGGGGG	CTGGGGGGGGTGGTGGGCGTGGCGCCGGGGTGAGGGGGGGGAGTTCGGCATGATACCGCCCCAGAGCTTCGGGGGGGGTAATATGGATAACAGGCTGCACGGGGGGGTCGGGGGGGCCAGGATATACCTCCCAGTGAGCGTGGAGGGCGCCCTCCTATCCCTGGCGGATCCCCCACGCGAGCCAAGGGGGGGATGGGGGGGAGGTGTCGGGCACCG		-			544	453			in ['acetamidase']
Thermocladium modestius JCM 10088, whole genome shotgun sequence	6	GGGGGGGTCGGGGGGG	CGGACCTACAGCACCCACCGGAGGTCGTGCCTCGATTGGTGGCGGCCGTGGAGGCTGGGTGGGACGCGGCTGTGGCCAGCCGCTACGTGGAGGGGGGGGCGGGGGGGTCGGGGGGGATTGGCCGTTGATTAGGAGGGCGGTGAGCAGGGGGGGAGCCACCTTCCTAGCCCACCTCCTCCTGCCATCAACTAGGGGGGGAGTGCGGGATCCAATGTC		-			391	836			in ['glycosyltransferase family 2 protein']
Thermocladium modestius JCM 10088, whole genome shotgun sequence	6	GGGGGGGTCGGGGGGG	GATAGTGTGCGTGCCGGGCAACGCGAAGCCTCCAAGCGATGATAGGCCCTTCTACAAGGGGGGGGCTCGGTATCTCAGGATGGTTGAGCCGCAGTAGGAGGGGGGGGTCGGGGGGGCTCACCAATTAAAAAGGGGGGGGCTGAGCGATTAATTCATGGCTGATGCATCGATTCGGGTGGAGTACAAGGACTTGAGAAAGATACCTTACCTATTGGT		-	['CTP-dependent riboflavin kinase']	['hypothetical protein']	38	19	-1	-1
Thermocladium modestius JCM 10088, whole genome shotgun sequence	6	GGGGGGGTCGGGGGGG	TAAGCGAGGCGTACTTGGGCGAGTAGAAACCAATGTAAGGGGGGGCGGCCGTGCCATTGCTGTATATTATCTGTATACTGGATATGCCGATATAGGACCTGGGGGGGTCGGGGGGGTATATTAACCAATTAATGGAGCCGCTGGAGCATTTCTGTGGAAGCAGCACTGCATTGCCCGTTAATTGATATTGATACGAGTAATTGCCTTGCTGCACGT		-			206	220			in ['hypothetical protein']
Thermocladium modestius JCM 10088, whole genome shotgun sequence	6	GGGGGGGTCGGGGGGG	TTGTTGCAAGGGGGGGATTCCCATCAGAGTGCCCTTAGTTTCATCCCCAATGGACACAGTCACCGAACGGGATTTGGCGGTGGCAATGGCGCGGGAAGGCGGGGGGGTCGGGGGGGTGATTCATAGAAACATGACGGCGGAGTCCGAGGTCGCCATGGTTAGGTCGGTTAAGGAGTCGCCTAGGTATTCATTGCAGTACATCAAAGTAGCTCCCGA		+			67	197			in ['IMP dehydrogenase']
Thermocladium modestius JCM 10088, whole genome shotgun sequence	6	GGGGGGGTCGGGGGGG	GGCGCGTGGCGGAGCTGTTGTTGAGGGGGGGGAGGGCGGCGTCAGCGTTGAGGGCCTAGTGGATGGTATAGGCGTGTCGCCATCCATAAGCGGCGTGCTTGGGGGGGTCGGGGGGGCCAAGCTGGTTCAATTGGATGTGCTGGACGCGTGACTTGACCTCCTCGTCCTTAAGGGTTTCCCTGGATTGGCTCGCTGATTCGCGATTCGCGCCTTCAA		+	NONE
Thermocladium modestius JCM 10088, whole genome shotgun sequence	4	GGGGGGGAGGCAGGGGGGG	CCCTGCAATTGATCTCCCTGCTCCGAAGGCGCATTTTACGGCAGTGACTCGATTAATACGACATGAATTGTATGATGCGTGGAAACGCATCCGATTAAAAGGGGGGGAGGCAGGGGGGGAGGCAATACATGAATTGCAATGATTTGATCGTGGTGGTGAACAATGTATCCAGCATAACCAGGATGTTGGACTTCGTCAGAATGGTTTATGGATTTGGAG		-	['hypothetical protein']	['hypothetical protein']	9	220	-1	1
Thermocladium modestius JCM 10088, whole genome shotgun sequence	4	GGGGGGGAGGCAGGGGGGG	ACGCTGGAGCTGGGAATAGACGTGGGAAGCATAGATGCAGCCGTGCTGGCCACCTCGCCCCCCCCAGCTTCTCCAAGTACGTCCAGAGAAGCGGGCGGGTGGGGGGGAGGCAGGGGGGGCAGTTGTCGTACGTGATTCAAGTGTTGGGTGATGATCCATGAGTACCTACTACGCCCGCCACCCGGCGGAATTCTACGAAAGAAGCCCGGAGCCCATGTT		-			206	16			in ['hypothetical protein']
Thermocladium modestius JCM 10088, whole genome shotgun sequence	4	GGGGGGGAGGCAGGGGGGG	CCAGCTCCTGGAGGTACTTTAATACCTCGGGATCCACCGAGCAAGCGAGGGACGCGGCCTAATAAGCATTAAGGCCCCCCACCCCCGGTTGAGAGCGAGCGGGGGGGAGGCAGGGGGGGAACATTAACCAATTAATGGATTGATTACCTTCTTCCTGGCCTCCTCCACCCCCGAGGCGGAGGGCCTTTAGGTTGAGGTCCACCCACCTGGGGGGGCTGA		-	['hypothetical protein']	['hypothetical protein']	24	82	1	1
Thermocladium modestius JCM 10088, whole genome shotgun sequence	4	GGGGGGGAGGCAGGGGGGG	GGACTTCCTTCTGGGGGGGAGGGAGGAGTTGGTGAGGAGGTTGAGGGATAGGGTCACAGTGAGGCCGAGGAGAGCCATGGCGATCGCCGTCGCCACGAACGGGGGGGAGGCAGGGGGGGAGGAGCCGTGGGGGGGTATAAGGGAGGAGGCCGTGGTCGTCGACCCAACCGCGTTGAGGCCGAGGAGCGGCAAGACACTGGGGGGGGAGTGCTTATCCAA		+			178	338			in ['hypothetical protein']
Thermocladium modestius JCM 10088, whole genome shotgun sequence	5	GGGGGGGCAGGGGGGG	TTGGCATTACGGGACCCCACGGGCCTCAGGGTGGCGGCTCTCTTGGCTAGCTTGGTGGCCATCTCCACCGTTCCTCCAATTCCCACGCCCACTATAACTGGGGGGGGCAGGGGGGGATGGGGGGGCCCGCCTCCACCACGGCGTCTAAAACCAGCTTGGGAAGCTTCTCCCAAGCATTGCCCGGCGGTATCACGAATCCCCTGCTTGGAAGCTCGG		-			552	354			in ['fumarate hydratase']
Thermocladium modestius JCM 10088, whole genome shotgun sequence	5	GGGGGGGCAGGGGGGG	GCGGCATCTTCCTGGATACCTCCAGCCACGACTATGACACGATCAGGTGGTTGGCCAATACGGAGGCTAAAACAGTTATGGCCCAAGGCTCCCGCGTGACGGGGGGGCAGGGGGGGGATTATGACGTGACCACCACCACTATTGCGCTATCCAACAATGCAATGGCGTACGTGGATGCCTGTAGGTTCAGCGCGTATGGGTACGATACACGCGTTG		-			420	378			in ['Gfo/Idh/MocA family oxidoreductase']
Thermocladium modestius JCM 10088, whole genome shotgun sequence	5	GGGGGGGCAGGGGGGG	GAGGCCGTAAACGCGGCGCGGGCATGCTTCTCCAAGATAGAGCCTGGGCGGCCGGACAGGAAGAAGCCAAGCATGGGATCTCCGCGGGACGTAATTGAGCGGGGGGGCAGGGGGGGGATGGAGCGTACATCTCCTTCTCGCTGGCCATGGACAACGAGGACCCTAGAAGCACCTACTTGAGGCTGGCGTTGATGGAGTTCCAGTTATCGGATGGCG		-			290	64			in ['insulinase family protein']
Thermocladium modestius JCM 10088, whole genome shotgun sequence	5	GGGGGGGCAGGGGGGG	TGAACGAGAGCATATACATAGACATCACTAGGCTATGCTTGCTGGGCGATGGAGTGCCGACCGAGATGGAGGGCAGCTTGGCCATGATGGAGGCACAGCCGGGGGGGCAGGGGGGGGATTAAGAGTAGGGTTCTCCATCAACCTGACCGGCATGAGCCCCCCCACCTTCGACAGTCAATCCCTTGACCACTTGCTATCCATTGCAGTGAACGGGAC		-			225	6			in ['hypothetical protein']
Thermocladium modestius JCM 10088, whole genome shotgun sequence	5	GGGGGGGCAGGGGGGG	CCTTCATAGCCTGGCTCTGCAGGAGCTGCTCCAGGTTCTCCTTCATAGCCTACGACGACGGGAGGCCCGTGGGCTATATAATATCCTGCGTGGACGCGCCGGGGGGGCAGGGGGGGCACGTGGTGGCCGTCGGCCTCCTGAGGGAGTATAGGGGGGGGAGGGGGGGGTTGGGGGGGCGGCAACTCATGTGCGCATCCATGTGCAGCCTGAGCAACG		+			210	366			in ['GNAT family N-acetyltransferase']
Thermocladium modestius JCM 10088, whole genome shotgun sequence	5	GGGGGGGTAGGGGGGG	TATAAGATCACCAGTCCTAATTTCGAGGTTAGGATTTATTCTCCATTCGTGCCAAGGGACTTGAAGAATTCATCGTTGCCGGCCATAATATTTGATATAAGGGGGGGTAGGGGGGGTGTGATCGCTTTATCGTTTCCCAATATAGTTGGGACCAGGAGGTGGGGGGGACGCACTAATTATAGAGTGGAGGGGGGGCGGGTTAATGGGGGGGTTTTA		-			383	1612			in ['hypothetical protein']
Thermocladium modestius JCM 10088, whole genome shotgun sequence	5	GGGGGGGTAGGGGGGG	TGTTGTGCTTCTTGGTTTTCTAAAGTTGGTCAGCGCATTCTTTTGATTGCCTCTACTGAAGCATGAATTGATAAAAAAAGAAGAGGTAATCGCTGCTTCCGGGGGGGTAGGGGGGGAGTCAGCTATCTTTAGCTCAGGCTTGTCACCGCCTCGCTGAAGTCCCTTGAAAAGGCCTCCCAGGAGTAATAGAGCTGCCCCAATTCATGTATTCTACTT		-	['glycosyltransferase']	['HIT domain-containing protein']	12	201	1	1
Thermocladium modestius JCM 10088, whole genome shotgun sequence	5	GGGGGGGTAGGGGGGG	CAAGCCTTGCTCTGAAATCCCCCCCGGGCTCAACCCGGGGGGGGCTGGGGGGGAAGGTACTGCCGGGCTTGGGGGGGCGGGAGAGGCCGAGGGTACTCCTGGGGGGGTAGGGGGGGCGAAATCCGATAATCCCAGGAGGACCACCAGTGGCGGAGGCGCTCGGCTGGAACGCGCCCGACGGTGAGGGGCGAAAGCTGGGGGGGAGCAAAGGGGATT		-	NONE
Thermocladium modestius JCM 10088, whole genome shotgun sequence	5	GGGGGGGTAGGGGGGG	TGTGGAAAATGTGTCCCCCTAGGGGGGGGATGCCCCATGAGGGCTCTACATATCCCCCGAGTCCCTGGGATCTGGGTGTGGGGGGGGCTCCCCTCGGCGAGGGGGGGTAGGGGGGGGTAATGCTGAGGGCCGGGCCCGTGGTTCACCGCTGGACGAGCGGAGCGGGGGGTGGGTGCTTCACGCACCCGCCAGCTGTGAAGTGGTGAGGGTGATGGC		-	NONE
Thermocladium modestius JCM 10088, whole genome shotgun sequence	5	GGGGGGGTAGGGGGGG	CCTCTATGGCTGCGGCGAACCTGTCCAGCACAGCTATGGGTAGCCTGGAGGTGAAGCCCAGCTCCTCCTCCGTCCTATTCATGGTGGCGACGACCATGTGGGGGGGGTAGGGGGGGAGGGGGGG		-	NONE
Thermocladium modestius JCM 10088, whole genome shotgun sequence	4	GGGTGGGGGGGTGGG	TATTATCTTGATGCCGTTATATTGAGGCGGATTATGGCTGGCAGTTATTTGAAAGCCTAGGTGAAAGCCCATCGATTTAACAGCCCAAGCAACGGTGGGGGGGTGGGGGGGTGGGCGAGTCCACCACCAACGCATCAAATCCATGACTAGCAGCTATCACCGCGGCTACCTCGCGTACTCCTTCGATTTACGCCTGGTATCGTATCCCACCAACA		-			29	436			in ['hypothetical protein']
Thermocladium modestius JCM 10088, whole genome shotgun sequence	4	GGGTGGGGGGGTGGG	AACGTGAATGGATGCACCATCTTGGAGAAGGGGGGGAGGTAGATCATGAAGAGCTCCACGGCCAAGACGTGGGCGTAGAAGAGGGGGGGGAACGCGGGGGGGGTGGGGGGGTGGGGGGGTGGAGGCTGGATAGCCCGGTGGCCCACGCCACCGCCTCCCCGAACAAGCTGGGGGGGGAGCCAGGGCCCTCATGGCGAGGCCCAGCCCTATTATGA		-			602	163			in ['hypothetical protein']
Thermocladium modestius JCM 10088, whole genome shotgun sequence	4	GGGTGGGGGGGTGGG	TTTTCACCAATGCTCTACAATGATCAGTAGACTAGTCTTCAATAGTTGACTAATGGTTTATCTCCATTATATAGGAAAGGTAGGTCTCGTCTTTTGGGGGGGGTGGGGGGGTGGGTTTTTAGGGGGGGGCTTGCCCCGCTTCTCCTTCGCTCCTCCCCTGGTCAGCTCTTGAAGGGTGGGGGGGCTGATCTTCCCCACAATTCCAAGGGAGGAGG		-	NONE
Thermocladium modestius JCM 10088, whole genome shotgun sequence	4	GGGTGGGGGGGTGGG	CACTGCGGCCACGTCCAGCGCAGCCTCGAAGCGAAGCATGGAGAATCAATCGTTAGCCCCCCTCCTTTTATCCATTGTGACGAGGAAGGCCCGGGCCGGTGGGTGGGGGGGTGGGGAGGGGGGGAGCAATGCATAATTTTCTGGGCCAGCGGAGCGACGCGTGAGGTTGTGGTCCATACACCGGAGTACCTGGACGCCAGGGGGGGATTGCTGGG		-	['hypothetical protein']	['metallopeptidase']	104	76	-1	1
Thermocladium modestius JCM 10088, whole genome shotgun sequence	4	GGGGGGGTCTTGGGGGGG	TATAGAGAAATGATGCCGCATCCTCACGGATGCGTGGCTTAACCATAACGGAGAACAAACCAACTGACCTCTTCCCCCCCGCCTTGAGGGGGGTTCCCCCGGGGGGGTCTTGGGGGGGTTACGCCCCCTTTACTGGGCGATACTCGACTCCCCTACTGGCATTGCTGGGGGGTAGTCGGCCCCAGCCCCCCCATCCTCAAAGAATTAACCGAGAGAGG		-	['aldehyde ferredoxin oxidoreductase family protein']	['ion transporter']	412	157	1	-1
Thermocladium modestius JCM 10088, whole genome shotgun sequence	4	GGGGGGGTCTTGGGGGGG	AATAAATTAGGTTAGCATAGCAACTCTGTGAACCTGCACTATTCTCCAATAATAGACACCATATACTCTGACCTCTTCCCCGCCTTGAGGGGGGGTTCCCGGGGGGGTCTTGGGGGGGTTACGCCTCTTTACTAGTACTGTGAACTAAGAGGAATTAATCCATCTCTATCGACTTGAACTTAAGGTTGGCCAACTCGTTCTTATCTATGAATCTTTCC		-	['hypothetical protein']	['hypothetical protein']	36	125	1	-1
Thermocladium modestius JCM 10088, whole genome shotgun sequence	4	GGGGGGGTCTTGGGGGGG	CTGCCGTATCTGCGCAGGTATGCCATGCCGGCCGTTTGGTATATTAGAAAGTAGAGAAGCCCACTGACCTCCTCCCCGCCTTGAAGGGCGAGGGTTCCCCGGGGGGGTCTTGGGGGGGTTACGCCCCTTTAACGGGCGCTACTCGGCCCCCTCCTCGGTATTGTGGGGGGGTGTGTCGGCCCCCCCCACTCCCCATCTTCAAAGAGTTAACCGAGGGG		-	['hypothetical protein']	['hypothetical protein']	129	262	1	1
Thermocladium modestius JCM 10088, whole genome shotgun sequence	4	GGGGGGGTCTTGGGGGGG	TTCCTGAAGTTCGCTGGCGAGTACGTCATAATATCAATCGTTTAACCTAGCCGAACGCGGTATCTGACCTCCTCCCCGCCCTAAAGGGCGAGGGTTCTCTGGGGGGGTCTTGGGGGGGTTACGTCCCTTTAGGGCTACTCGGCCCCCTCCCCCTACTGGTATTGCTGGGGGGGTGCGTCGGCCCCCACTCCCCATCCTCAAAGAATTAACCGAGAGAG		-	NONE
Methanogenium cariaci JCM 10550, whole genome shotgun sequence	17	GGGGGGGTGGGGGGG	GATGGGTTGGGATCGGTGGAGAAAAATTCCATGAATCCCATTTGGGCTCCGTATTTTTTCATGTTCGGAAGCATGTTCTTATCCATCATAAGCTGGTATCGGGGGGGTGGGGGGGCGTAATCTGCGGGAAGGTCTGCTTCCTTAATGAGCAGGTCGCTCATACCAATTTGAGGGGGGGCATCTGATGCAGCAGAACCGCTTGCCTGCGGGGGGGT		+			436	428			in ['hypothetical protein']
Methanogenium cariaci JCM 10550, whole genome shotgun sequence	17	GGGGGGGTGGGGGGG	ACGCAAAGGAGAGGCTGCCTTACATGAGGTTCATATCGAACCGTTCCGGCCGCTGAAGATGATGCTTGCCAAACAGGGAACGGTGACCGATATGCTTGATGGGGGGGTGGGGGGGGTTCTTGCAGCCGAATACAAATATGACGGCACCCGGTTTCAGTTCCATAAGCGGGACGGCATATGCCGGATGTACTCCCGGAGACTGGAGGAGGTGACCC		+			735	941			in ['ATP-dependent DNA ligase']
Methanogenium cariaci JCM 10550, whole genome shotgun sequence	17	GGGGGGGTGGGGGGG	CTGGTATCTGGGTTCTGTTGTCATGTATGGAACCATCCGGTTCTCCAATGGGAACTGCCCCCATTTTGTTCATTTATCTGACCGGGTGGATGTATGTACCGGGGGGGTGGGGGGGCACGCCTCAGGCAATCTGTCCCGCACCCGCGATACCAACACAGGAGTGATACCAGATGAACATACATTCAAAGAGACTATGGGCAGGCCTTGCAGGGGGG		+	['hypothetical protein']	['hypothetical protein']	34	55	1	1
Methanogenium cariaci JCM 10550, whole genome shotgun sequence	17	GGGGGGGTGGGGGGG	CACTATTCGGGGGGGTGGCGTTTCTTAATGCTATGGGTTTTCTGCTGGTGAATTGCTGTCGAAATGGGATCCGGATGGGGGGGTTTCTCCATGAACCATCGGGGGGGTGGGGGGGGCGCAGATCAATGAGGAGGGATGGGATGGGTTCGTGCGGATCAGTATGCAGTCTTTGGAAATGCCGGTTGATGAACCGGGTGAACTGAACAACGAAAAGA		+	['rubredoxin']	['hypothetical protein']	344	161	1	-1
Methanogenium cariaci JCM 10550, whole genome shotgun sequence	17	GGGGGGGTGGGGGGG	ATATGCAAAAAACGGGTGGTTATCTGGATGAATGGTGATGCGAAATGAAACGGGGGGGACCGGTGTGGTATGCATGCTCTTTCTGGTGCTCTGCTTTGCCGGGGGGGTGGGGGGGGCGGCGGATACCGTTGCCCTGGGGGGGATGAAGGATGATACGGAAAGTGCAGGGATATGTATGGTTTCAGTCATGGCCCGTATCTGACCGGCATGACGGT		+			78	87			in ['hypothetical protein']
Methanogenium cariaci JCM 10550, whole genome shotgun sequence	17	GGGGGGGTGGGGGGG	CACAAACTTTGACAGGTTAATCGATCCCAGCACACAGCTTTCGAAGTGCAAAAGCGGCTGTTCCCCACAGGGATTGGTGGTGTCGATGTCTCCGAGCTGAGGGGGGGTGGGGGGGTTGTAACGGTTTATTTCGTCATAGAAGAGGACTCCCGGTTCTCCATTCTTCCAGATGCCGTCAATCACCGCGTTCCAGATGGCACCGACCGTGATCTCTT		+			722	1464			in ['adenosylcobalamin-dependent ribonucleoside-diphosphate reductase']
Methanogenium cariaci JCM 10550, whole genome shotgun sequence	17	GGGGGGGTGGGGGGG	TCTCCAGAGAGAGGCCTTCCTTCTCCAGCGCAAGGGCATTCCTGATGGATCCTGCGAGCTGGAGATCATATTCTCCTGCAATCTCCTCTGCCACGTGGAAGGGGGGGTGGGGGGGATGCCGGTGCAGCACCGCACGCAGAAAGAGAGCATAGGAGATCGCGGCACCATAGGCGGCCGGGTGGGTATGGGTGACCTCACAGGCAGCCTGCAGACGA		-			306	393			in ['ADP-ribosylglycohydrolase family protein']
Methanogenium cariaci JCM 10550, whole genome shotgun sequence	17	GGGGGGGTGGGGGGG	TTCTGGGCATCCTGTTAATCGTTGCCGGTCTCAGCTATCTGGTAGATACTGTTGGCACGGTGCTGTTCCCCGACTTCAATCTGCCAATCAGCCGGATTGCGGGGGGGTGGGGGGGGAACTGGTGTTTCTGTTCTGGCTTTTGCTGAAAGGACGGAACATACCCGAAATGATAAATCCGGATGAGCCCCTGCATAGAAAAAAACAAAGGCCGGGGG		+			644	135			in ['DUF4386 domain-containing protein']
Methanogenium cariaci JCM 10550, whole genome shotgun sequence	17	GGGGGGGTGGGGGGG	CGTTATGACAGCACCGGCTATCCCGTGTGCAGAGAATCACGCCAACGACGAAAACGAGAATGAGAATCGGAATCATGTGCAGCCCCCCCGAATAGTAACTGGGGGGGTGGGGGGGTTGGCCTTGTGTATATCGGAATGATATTTTTGCTCCGGGAAGAGCAATGATACAAATATCCGGGTATGCAGATCCTGCATCCAAAGAGAACAGCTCATCT		+	['hypothetical protein']	['hypothetical protein']	415	153	-1	1
Methanogenium cariaci JCM 10550, whole genome shotgun sequence	17	GGGGGGGTGGGGGGG	GGGTAGCCCAGAGAAAAGAGGCCCGTGCCCGCGGTGAGGACATGGGCATCCCCCGGTGGAGAAATCGGACTGGACGAGAATAAGCGATACTATGAGGTATGGGGGGGTGGGGGGGGTACGATGAACTCCCTGCCGGCATGTCGGTGTATGAGTATGAGGGCTTGGTCGATCGCCAGATCAAAGAGGCACAGTATGAGAGGCTAACGCGGTCTGAC		-			17	217			in ['hypothetical protein']
Methanogenium cariaci JCM 10550, whole genome shotgun sequence	17	GGGGGGGTGGGGGGG	CGGCTGGCCCGCACGCTATCGGGATTCCCTGCGCGAAGAACTGCAGCGCATCCATGATATGGGGGAAAAGGACGGGATAAAGTATCTCGCATCCCTGAAAGGGGGGGTGGGGGGGAAGGAATCAGCACGGTCGCTTGTCGAGGGCATGGACACGCTGACCGGATCGTTAGACGACCTCTCCTCGGCGGCACCGCTGATGAAGAACAATGCGCTTC		-			694	474			in ['DNA primase small subunit PriS']
Methanogenium cariaci JCM 10550, whole genome shotgun sequence	17	GGGGGGGTGGGGGGG	GCTTTCGTTCTTCCAGACGTTTTACATCATGCTCTGCAGGTGCCACCTCTTCGGTGATGGGATCGTATCCCAGATAGTACATCGCCGTAGAGCGGGTGAGGGGGGGGTGGGGGGGGTAAACATCTGGATCTGGTTGCCCTGCAATTTATTGGCATTGAGGAAATCGATCGTCTCTTTTGTTTCCGCTTTTTCTTCACCCGGATGTCCGGCGATGA		+			1571	240			in ['YgiQ family radical SAM protein']
Methanogenium cariaci JCM 10550, whole genome shotgun sequence	17	GGGGGGGTGGGGGGG	GAAACCGGATGGAGTCATATGTTTGTCTTTCGTTTTTGTGATACTAAGTGGTATGGGGGGGTGATTGGTTGAATGATTGATGGGTGTTGAATAATTGACGGGGGGGGTGGGGGGGGCGGTATGGGTATTAATTATGGGGTATTAATACGGTCAACGGCGGGTTAATTTTCCGGGATTGTTTTGGTGAGAGGGTGGGTTTTGGGACGATGGTTTCT		+	['hypothetical protein']	['hypothetical protein']	115	293	-1	-1
Methanogenium cariaci JCM 10550, whole genome shotgun sequence	17	GGGGGGGTGGGGGGG	CATAAATGATGTCTCGTTTACCTACCGCAGTTCAGATGTGCTGCACGATGTATCCTTTGCCGTTAATCCCGGAGAGGTGGTCTCCATTCTCGGGCCAAACGGGGGGGTGGGGGGGAAGACCACGCTTCTGCGGTGCATTAATGCGATTCTTGCACCGAAGACCGGGGGGGATATTCTCGTCGGCGATGAGAATATCCTCTCCCTCTCGCGTATGG		+			126	586			in ['ABC transporter ATP-binding protein']
Methanogenium cariaci JCM 10550, whole genome shotgun sequence	17	GGGGGGGTGGGGGGG	GTCGTAGCGGTTGATCACAAATCCGTTTCGTTCGAGGAGGGAGGCGATGCCCGCCGTCGTTCTCCGCAGCTGCGGCACGACGATATCAGGAATCTGGTGCGGGGGGGTGGGGGGGAAACTGATGCTGTAGATCCCGGTCCCGCGCTCCGTTACGATCTCTGCAAATGCTGCCTGGGTGATGTCCGGCTTTGCAGGCGGAAAGAAATAGTCCCGGT		+			878	220			in ['CCA tRNA nucleotidyltransferase']
Methanogenium cariaci JCM 10550, whole genome shotgun sequence	17	GGGGGGGTGGGGGGG	TGCCAAATACTAATTTGATACAGATTAGTATTTCATTAGTATTTTGATCGGGATCTATAAAATACTAATTTTACATAAATTAGTATTTCGTTAGTAGTTCGGGGGGGTGGGGGGGGAAGAAAAGAGGCAGCGTCTTTCACCCCGGGAATTCTGCATGACAGACAGATGCATCGGAGGAATCCCGTCTGATCAAACCCCTGAATTTCTCAAATTTC		-	['right-handed parallel beta-helix repeat-containing protein']	['Fic family protein']	960	125	-1	1
Methanogenium cariaci JCM 10550, whole genome shotgun sequence	17	GGGGGGGTGGGGGGG	CAAAATACAAGAAGAGTGCTCTTGAGGTGGTGTTAACGGTGCTCCATGCGGGGGGGGTAAATTTGACAAGTCAACATACCAGGTGTCCGGTGGTCTTCACGGGGGGGTGGGGGGGGTATCTGTTGTCAATGCACTTTCAACTGAGTTGTCGGCCACGGTATTTCGCAATGGGAAAGTTCATTCCATTGCTTTTCATTCCGGGCATGTCACCATGC		+			376	1575			in ['DNA topoisomerase (ATP-hydrolyzing) subunit B']
Methanogenium cariaci JCM 10550, whole genome shotgun sequence	6	GGGGGGGTTGGGGGGG	ATCCGACCAGTTCTGCCCTGAGCTCCTCCTTGGTATATCCGATCTCCGCTGACGGTTTGTCAACGGGTTGTACCGGCCGGTCAGGAACCGGATTCGCATAGGGGGGGTTGGGGGGGGCACCGGATACGCCGGTGCCCGTCTCGGTGGCCGTGAAATCCAGTTCGCTCCTGACATACTGTATATCGATCCAGAGGGGGGGTATGCGGCAAAGAGGTC		+			482	1330			in ['ABC transporter permease']
Methanogenium cariaci JCM 10550, whole genome shotgun sequence	6	GGGGGGGTTGGGGGGG	TGGCAGTTCCGGTAAACTCAGCAGGTTTTGTCACCGGTTTTCCGGGTGTAGTCGTCACGGTCGCCTCGGGTGTCGGTGTCGTCGTGGTCTGAACCGGAGTGGGGGGGTTGGGGGGGTAACGACCAGAACCGGCTCATCATTGTCACCGCTATCACGATGATACGAGACGGTGATGAACCGCTCTTTATCAGCAGTTACACTGCCGTACACATTCGT		+			562	62			in ['PKD domain-containing protein']
Methanogenium cariaci JCM 10550, whole genome shotgun sequence	6	GGGGGGGTTGGGGGGG	CGAGCATCATCAGCAGGGCGGTATTGGCCGTTGCAAAGAGGGCAATCACGGTAAACAGCAGATACCCGCCGGGCATCGCCTGACCTGCAATCTCGGCAAAGGGGGGGTTGGGGGGGAACCGGCAATGGCCTCATAGCCCCCGATGCTCACGACCGATATCGAGACGGCGATGTAGAGGATAATCGTGATCCCAATCGCCACGAGCAGGGCTGCGGG		-			770	554			in ['amino acid permease']
Methanogenium cariaci JCM 10550, whole genome shotgun sequence	6	GGGGGGGTTGGGGGGG	GTTTGATATCAATGAGCGGCGTTCCGTCCAGAATGTCCACCTGTTCAATCTCAAGGATATTGTCATGGACGTCCAGAAGTCGCACAATGGAAAGTCCAATGGGGGGGTTGGGGGGGCGGTTGAAGTGGCGGATGGCAAAGATGCCACGTTCCTTTTCTCCGTCCAAAAATGGCTTTTGGGTCAGGTTCTTGCCGGTAGCCCGGTCAAAGTGATACA		-			275	253			in ['tRNA (N6-threonylcarbamoyladenosine(37)-N6)-methyltransferase TrmO']
Methanogenium cariaci JCM 10550, whole genome shotgun sequence	6	GGGGGGGTTGGGGGGG	GTTCCCTGTTTGAGATCTGGTATTGGATGCGTATTATATCCACCTCTGACGGGGGGGTGCATCCTTCCGGTGGGGGGGGCAGGGGGGGGAATTTTTTGCGGGGGGGGTTGGGGGGGG		+	NONE
Methanogenium cariaci JCM 10550, whole genome shotgun sequence	6	GGGGGGGTTGGGGGGG	CGGAGCGGTATCCATCACCAGTGCGTAGCAGGCTCTCTCACCGGGAACTATCGTCGCATCAACCGGGCTGAACGAGAGCCCTGTTCGAAGGGATGGTGTTGGGGGGGTTGGGGGGGGTTGGGGGGGGTTGGTGCCGGGGATGTCCCCTACCGTGATGGGGGGGGTGGAGGCAGTGGTCGATGCATACCGTCCGGCGACATCGTCGTCGATCTTGGC		+			508	488			in ['hypothetical protein']
Methanogenium cariaci JCM 10550, whole genome shotgun sequence	5	GGGGGGGTGCGGGGGGG	GCGAACTTTTATATCTGTGATCTGCATATTTTGTGAATGGATTTGATATGCAATAGGGCATGTCAATTCGTCCGTGTTCTGGCTGGCACAACGAATTACAGGGGGGGTGCGGGGGGGCTGCCACTACGTAAGGGGGGGAATATATGAGCATAACAGATACGCCCGAAAAGATCCTCGTAATGGATGACGAGGAAAATATCCGAACAATTACCTGTAT		+	['hypothetical protein']	['hypothetical protein']	232	26	1	1
Methanogenium cariaci JCM 10550, whole genome shotgun sequence	5	GGGGGGGTGCGGGGGGG	CTGAAGGCCAGTCCCTTCCCCCCCTGCTGGCATCGATGACGACCGCATCACAGGCCGGGACGGCGTCTCTCCGGGAGCAACCATCCGCAGGACACGAGCGGGGGGGGTGCGGGGGGGGAGTGAGACATCTGCCCCACCTGCACCGCCGGGGGGGCCGGAGGGCAAGCATCTCATCAATATCCTCCGCATTCTCTGTCGCGGTCACACAGACCCCGGT		-			259	322			in ['phosphoribosylanthranilate isomerase']
Methanogenium cariaci JCM 10550, whole genome shotgun sequence	5	GGGGGGGTGCGGGGGGG	AACTACACTGCCTTTGTGAACCGTGGGCCCGACCCCCCCGCCCGCACGATCTTCTCGGTTCTTCCCTTAGCAGGTCAGATGAGTGGGGGGCAACCGTATCGGGGGGGTGCGGGGGGGAGATAAACCCGGTCGAAAACGACCCTGGACTCACTCACATCCGACCGGGCACGCCGATTCTGTTAAATGGTGGCGTTGGCATGGTGATGGGTGAAGGCAC		+			586	803			in ['methanogenesis marker 16 metalloprotein']
Methanogenium cariaci JCM 10550, whole genome shotgun sequence	5	GGGGGGGTGCGGGGGGG	AAATTCCGGTGTTGTACCGGAATCTGTGTGCTATCGGGGTGAAAAAATAAATGACAAAACAGATACTGATCATCAGTCCGCATACGGACGATGGTGAACTGGGGGGGTGCGGGGGGGGCCATTGCCCGATTTGTTCGTGAAGGCTATGATGTAAAATATGTGGCACTGTCCTGTTGTGAACAGTCAGTCCCTGAGGAGTACCCGAAAGATATTCTTC		+			67	566			in ['PIG-L family deacetylase']
Methanogenium cariaci JCM 10550, whole genome shotgun sequence	5	GGGGGGGTGCGGGGGGG	GGGGGATTTGGATATTCCGTAGGGAATATCCTACCCCTTGTCGCGGAGACCGGCCCAGGCCCGGAAGGGAGCAGGCTTACCGTGAACATTCGGCGCCCATGGGGGGGTGCGGGGGGGTGGAGGATGGAGTGGCAGAATACGGCAGACACGTATTGTCTACCCCGGATATGTCCCTTTTCTGGTGTTTTTAATGGGTAAAGTCACAATCATCGGAGCG		-	['malate dehydrogenase']	['hypothetical protein']	73	277	-1	-1
Methanogenium cariaci JCM 10550, whole genome shotgun sequence	5	GGGGGGGCCGGGGGGG	AGAACTGTTCGACGAGTTCTTCCTCGGCGATGGCGTTTGCCTCGCGGACGATGGCGATCTTTTCCTCGGTCACCTCGCCCACACAGCGGACAGCAAGACCGGGGGGGCCGGGGGGGAAGGGCATGCGGTGCTGGATTGCGGTGGGCATCTCAAGAGCGCCTGCCACTTCCCGTACCTCATCCTTGTAGAGGTCCACCAGGGGGGGTTCGATGACTC		+			564	369			in ['glutamine-hydrolyzing GMP synthase subunit GuaA']
Methanogenium cariaci JCM 10550, whole genome shotgun sequence	5	GGGGGGGCCGGGGGGG	GGCAGATCGCCTGATGCCCGAGACAGACACCCAGTGTCGGGATGTCCCGGGAAATGGTGTTGAGGGCGTGCAGGCAGAGACCGGATTCCTCAGGCCGGCCGGGGGGGCCGGGGGGGGAGAGGATGACTCGCTCGACATCCCGGAGACGGAGGGTTTCCGGCGATGCGTCATTGTGCACCACCACCGGTTCTGCACCCAGACGGCCGATCATCTGGC		-			149	487			in ['aminodeoxychorismate/anthranilate synthase component II']
Methanogenium cariaci JCM 10550, whole genome shotgun sequence	5	GGGGGGGCCGGGGGGG	CACAGCACTGATGGCATCCGCCCGCCGCCAGGACGGTTCGGTGATCGTCCGTTCGTATGCAAGAGCTATTTCACGGCTGCGGGGGGGAGGAAGGGCACGCGGGGGGGCCGGGGGGGTTCCGGCTGTGCCCCCGATACCTTCCCAGACCTTCGGGGGGGAGACGAGGATGATATGCGGCCGGTGGTGCTCAAATGCATCACCGATGGCACCCTCAAT		-			511	651			in ['sulfopyruvate decarboxylase subunit alpha']
Methanogenium cariaci JCM 10550, whole genome shotgun sequence	5	GGGGGGGCCGGGGGGG	ATTCGGAAGGCACCTGGTTTCTGCTCCAGCCTGTGCGGCTGTCCTCATCCTCACCTTCTTTGGCTGGGCCACATTCTCATCCCTCATCATCGCACTTGCCGGGGGGGCCGGGGGGGCAATGGTCGCTATCGGGGGGGGTATCCTCCGGGATAACGGCCCGCTCGGCTTCTTCTCCCTCACCGGCTACCTCGGTGACTGGCTCAGCTATTCCCGTAT		-	['V-type ATP synthase subunit K']	['hypothetical protein']	377	666	-1	-1
Methanogenium cariaci JCM 10550, whole genome shotgun sequence	5	GGGGGGGCCGGGGGGG	TATCAATGGTCTGGGTGATGAGAAACGAGACCCATGACGCGATGGTCAGACGGATGCCAAAGGTGAAGATCTCCTGCCATGCCTCTTCATGGGCAAAGAAGGGGGGGCCGGGGGGGTGAGGGAATTTGTCATGACAAAGAAGATGACCAGCAGCACCTGGGTTACGAATGCAATGAATATGGCAATCTGGGCCCGCCTTATCCCATAGACCTCATT		-			348	381			in ['queuosine precursor transporter']
Methanogenium cariaci JCM 10550, whole genome shotgun sequence	17	GGGGGGGCGGGGGGG	AGCACAAACCCGAGGTTGGTCATCGCCTCTTTGCTGGATGAGATCATGTCCATCAGGTTGGTGTAGAGGTCAAAGTCGCCGGTGGGATATACCTCGATGTGGGGGGGCGGGGGGGGTTCCGACCAGATTGCATCTTCCATGACCTGCTTTTTTAATTCGTTCTGTTCATCGATGGTGAGGATGAGCGTGGTAAAGGAGATGACCGCTTCGTTGTC		+			1606	617			in ['MMPL family transporter']
Methanogenium cariaci JCM 10550, whole genome shotgun sequence	17	GGGGGGGCGGGGGGG	CCGGTGCAGCATCACAAGGCACACATCGCCGCTGCCACCACCGAGCCGTGCATCGGTATCGCTATTGACGGGGTCGGCTACGGCGAGGACGGCACAGTATGGGGGGGCGGGGGGGAAATCTTTGCCGGTAGCGTCCCCCTGTCTCACCCGCGTCGGCCACCTCGAACCGGTGATGATGCCGGGAGGCGACCTTTCCACGAAATATCCCGAACGCA		-			1539	707			in ['carbamoyltransferase HypF']
Methanogenium cariaci JCM 10550, whole genome shotgun sequence	17	GGGGGGGCGGGGGGG	GGCATCGGGCAGCTGCCGGATATGCCAGTAGAGAGCCGGGCCGATCCAGTGCGACCGGAGATACTCCAGCAGCCTTTCCCAGTCCCCGGCAGAAACGTCCGGGGGGGCGGGGGGGCAGGGTCTCTGCCGCAGCACCATCACCAGCCAGGTGATCATCGGGTCGGGGGGGAGGGTCAGCAGCTCGTTTTCTTCGCTGCCTGCAAGACGACAGCTCT		-			143	472			in ['nucleotidyltransferase family protein']
Methanogenium cariaci JCM 10550, whole genome shotgun sequence	17	GGGGGGGCGGGGGGG	GTCAATGCCGGCTGATACCAAAACCGACCGCTACGAGAGCGTGCTCTGCCCACACGGTGCATGGGCGGTGATCTCACCGTTTAACTTCCCGCTTGTTCTGGGGGGGGCGGGGGGGGCGGCGGCAGCAGCTCTTATCACCGGTAACACGGCCATCATGAAACCGGCCTCTGCGGCACCGCTCTCGATGCTCACCTTCTGCCAGATCCTTGAAGAAT		-			564	1014			in ['aldehyde dehydrogenase family protein']
Methanogenium cariaci JCM 10550, whole genome shotgun sequence	17	GGGGGGGCGGGGGGG	GCCGAAGCACGAATGCAACGGCGAAAAGGCTGACAACCATACCAATCGGAAGCGCCATGGCCGGGAATTCAGGTACGGGTGTCGGCTCCGGCCATGTTGGGGGGGGGCGGGGGGGGCTCTGACGATTCTGAATACACGATTCCGGCAGGGCTTTCATACAGTGATGAATCGCCTGAAACGGCACGTTCCTGTGGAACTATGATATCCTGTGCACT		-			112	47			in ['hypothetical protein']
Methanogenium cariaci JCM 10550, whole genome shotgun sequence	17	GGGGGGGCGGGGGGG	TTCAACTACGGCGATGGCGTTCGGTGCGGGACAGATCATCATGCATGCCAGACAATGCGTGCACTCCTTATCGGTGATGGTGGGAAATCCCCCGGAAATGGGGGGGGCGGGGGGGTGATAAGAGGGGGGGGTCTTCACGGTGAAAAATTTCGTGAGCCACTCGCCACGGGCAAATTCTTTCAGATACCAGATTATTGACGATGCCATCGGTTTTT		+			92	534			in ['4Fe-4S binding protein']
Methanogenium cariaci JCM 10550, whole genome shotgun sequence	17	GGGGGGGCGGGGGGG	CGGCGGCAATCTTTACGAATACCGGTTTCTTCCATTCCGTTGCCTCCTTCAGGCTTCGCACCAGCTGGGAGAGGTCTTCGATGGAATAGATGTCGTGGTGGGGGGGGCGGGGGGGCTGATGGCATCGCTGGACTCCGGGATCATCCGTGTCTTTGATACACTCTCATCGACCTTTTCTCCCGGCAGGTGGCCGCCGATTCCGGGGTTTTGCCCCC		+			274	706			in ['FMN-binding glutamate synthase family protein']
Methanogenium cariaci JCM 10550, whole genome shotgun sequence	17	GGGGGGGCGGGGGGG	GGTGCATGCCAACGCCGAACACGCCCCCCCGGCAACACCATGGACAGCGGCACCATCTACATCCACGGCACCGCGGGCGATGCGGTCGCTCATTCCATGCGGGGGGGCGGGGGGGAGGTGTATGTGCGAGACAGCATCGGCTACCGTGGCGGCATCCACATGAAGGAGTATAAGGATAAATGCCCGGTCGTTGTCGTCGGTGCATACGCCCGTGC		-			184	224			in ['hypothetical protein']
Methanogenium cariaci JCM 10550, whole genome shotgun sequence	17	GGGGGGGCGGGGGGG	TCACCGCCCCCCCATCCCTCTGGCTTCCCCCCCCTCTGCCTTGTGCACGGATCTTTGATCTTTTGCCGCCTGCGTGCCTGCGGTATATGCCTCTGAAACGGGGGGGGCGGGGGGGCTTTTGCCGCGTTCTGTCCTGCACACTACGGTTGGATTCCGTCGTATCCCGCATGGCCCCGTATCGTTCCCGATTGTTTTTCATTGGCCTGCCTGAGATC		+			26	115			in ['hypothetical protein']
Methanogenium cariaci JCM 10550, whole genome shotgun sequence	17	GGGGGGGCGGGGGGG	CATCTGTTTTTTGGTCATGGCTGCGATCCCCATCCCATCATCAACGGATATCCCGCGTTCATCATGCGATTTGCTGTTTCCTTTTACAACCGACCGGAAAGGGGGGGCGGGGGGGAGGCGTATGGGGGGGATATGCCGTCTTCGGTGTTCCGGTATCTCAGGTATGCATCACTTTTTCCGGAGGGCAGAGACACCGGCGGGTGTGTCGGGAACAA		+	['hypothetical protein']	['hypothetical protein']	97	42	-1	-1
Methanogenium cariaci JCM 10550, whole genome shotgun sequence	17	GGGGGGGCGGGGGGG	GGCGGAGGGAGCTGCGCTGCTGACATCCCTTGATGCCGCACTGCCGGACGTATCACTCTTTTCCGGTGTCTCCTACCGCCACCTGCTGGTGGTGCCCGACGGGGGGGCGGGGGGGGCGGAGACGACACCCCCCGCATGATATTGTGGACGGAGAGATTGCCGGACACCTGCCCACCGGTGGAGATGCCGCCCTGCTTGCAGAGTGTGTGCGGGTG		-			468	715			in ['cofactor-independent phosphoglycerate mutase']
Methanogenium cariaci JCM 10550, whole genome shotgun sequence	17	GGGGGGGCGGGGGGG	TCGGCAATGATGGTGGTGGTGTATGTGCATTTTGCCGTCATATCATCGATGCAGGGCACCAGACGCTGGAATCCCCACTGTTGGCACTGGGTAATCTGCTGGGGGGGCGGGGGGGCACCGTCCGGGGGGGTGACATCATAATAGAGGCCCTCCAGCACATTTGAGGTCGGATGGCAGACGTTCTCTGTCTGAACAACAAATACCTCATCCGGTTG		-			304	2485			in ['M1 family metallopeptidase']
Methanogenium cariaci JCM 10550, whole genome shotgun sequence	17	GGGGGGGCGGGGGGG	CCGTTTTGATAAAGCGTATGGCGTGCCGTTCCAAGTTTTTGAGATGCGGTTTGTTGCAGCGAATCACCTGCTCTCTGTCGGGGGGGTCCGGCATCTCTATGGGGGGGCGGGGGGGCCTCCCCAGACTCTTTACCTTCACCACATTGTTTCGCAGCCACCCGGTTCCGTATCGCCCGTTTGCATGAACGATAACCGGTCCGTCAGTAACATCTGTT		+			567	878			in ['phosphoadenosine phosphosulfate reductase family protein']
Methanogenium cariaci JCM 10550, whole genome shotgun sequence	17	GGGGGGGCGGGGGGG	CTTCCGGATCATCTCCTGTGATGCATCCGGTGCCGTGAATGCCGTCCCGGAGACGCCACTGAAGGAGATGGGGGGGAAAACCGGGACTGGCCGATCATCAGGGGGGGCGGGGGGGGTCCCAGACCTCGTCTTCATAGAAATGTACCTGCCCTCGCGGCAGACGACATCCTTTGGCCAGGTGATGCAACTGGTCTCCTGCCCGTCCTCCCGGAGAA		+			206	643			in ['hypothetical protein']
Methanogenium cariaci JCM 10550, whole genome shotgun sequence	17	GGGGGGGCGGGGGGG	ATCACGTCCGGGGTGGCCGAGCGGGTGAAGCTCAGTTCGTTCATCGTCTTCGGGCTGTTGTGGACGACGCTCGTCTATGACCCGCTGGCCCACTGGGCCTGGGGGGGCGGGGGGGCTGGGCCTCCCAGCTCGGTGCCCTGGATTTCGCCGGAGGCACGGTGGTGCACATCAGTTCCGGGTTCGGGGGGGCGCTGGCGCTCTGTCTGGTGCTGGGG		-			454	771			in ['ammonium transporter']
Methanogenium cariaci JCM 10550, whole genome shotgun sequence	17	GGGGGGGCGGGGGGG	AAATCGGGCCGGAACGGGCTTTTGCTTCGGATACTCCGGCCGAGTATGGGAACAAAAAGGGGGGGTGACGGGATGCCGGGGGTATGCCGGTGTTACCGGCGGGGGGGCGGGGGGGTGATATTGACACAGATGTTGCAGGGCGCTGTCGATGAGAGCCAGTAACCCACCCCCCGGTTCAAGCACGGATGCCTGACGGTATACATGCTCCCCGGTGC		+			1040	337			in ['hypothetical protein']
Methanogenium cariaci JCM 10550, whole genome shotgun sequence	17	GGGGGGGCGGGGGGG	GTACGACGGCGGCAGCACCCTTCAGGCCCTTGCCGGAACCGGAATTGTCGGTCTTTATCTGACAGGAGATTTCTTTGACATCTCGGCATCTGAGAATTCCGGGGGGGCGGGGGGGATGGTCACCGTTGGTGTGGTATCAGAGTATACTGATGTCTGTGCTGATGACAATGGATACGCTGGTATCGTCACCATCGATCCCCCTGACCCTTGCTGCA		-			525	132			in ['hypothetical protein']
Methanogenium cariaci JCM 10550, whole genome shotgun sequence	16	GGGGGGGAGGGGGGG	GACAACCCGCGGTGTGCCCTCTGGCTTCTGGAATTTCATCCGGGGGGGGTCCACCGACTGGCACCGCCACCAGGAAGAGCATCAGATATATTTGCTTGAAGGGGGGGAGGGGGGGGTCGTCGTCGGTGATGACAAGACAAAGACCTCCGTCCGTGCAGGCGATGTCATCTCCACCCTTCCCTGCGAGATCTGATCATGAATACCGGCACCGGCAT		+			117	78			in ['hypothetical protein']
Methanogenium cariaci JCM 10550, whole genome shotgun sequence	16	GGGGGGGAGGGGGGG	GAATTCCGAATCTGGGAGGATATTGTATTACTGACTCTGCGGATCTCACCCTTCCCGAACTCGTGAAACGGTTTGCCGACCTTCCCTCACCTTCGAGCCCGGGGGGGAGGGGGGGTATGCCTATTCCAATAATGGCTACACCACGTTAAGCTCCATCATCGAGCAGGCATCGGGGGGGCAGTCATATGACGAATACCTGAAGGAGAATTTCTTTT		+			584	34			in ['serine hydrolase']
Methanogenium cariaci JCM 10550, whole genome shotgun sequence	16	GGGGGGGAGGGGGGG	GCCCTCTCTTTGAAGGTCTCAGGGAGGGTTGTCTCATTCTGTTTGTCGGGCATTATAAAAGATACGCGGGTAGCAGAAAGTGTCGGATCCCCCCCCTGCCGGGGGGGAGGGGGGGTTATCTGTAGTATGTTTTGTTCCGGTGCATTTCTGTCCCGACTATTGTATTTCTGAGGGCAGCAGGGGTGTCTGTATCGTGCACTGATCTGCATGCAGGC		+	['adenosylcobalamin-dependent ribonucleoside-diphosphate reductase']	['flavin reductase family protein']	404	179	-1	-1
Methanogenium cariaci JCM 10550, whole genome shotgun sequence	16	GGGGGGGAGGGGGGG	GATGTCGCGATAAAACAATAAATAGGTACTCATTCTGGACTCCTTCCCTCATCGCAAAAGATGTACTGAAATATGTCAGAAGATGCGCCTGTTTTCTCTGGGGGGGGAGGGGGGGGAATGGAGAAACAGTTATGCCGTATTTGTTGCTAAAGGCAGGGATGAGATATTTAAAAAATGGAGGTGATATTTCCTGCCCGGGCAGGCACATATAATTT		+	['hypothetical protein']	['hypothetical protein']	404	283	-1	-1
Methanogenium cariaci JCM 10550, whole genome shotgun sequence	16	GGGGGGGAGGGGGGG	ATTCTGCGTCTTCTGCATCCTGATACCCTGATCTCCGGTGAGATTGTCTATAACGGCACCAATCTTCTTGCGCTCGGCGAAGAGGAGATGCGGCAGATCCGGGGGGGAGGGGGGGGAATCGGGATGGTACTCCAGAATTCGGTGACCTCTCTCAACCCGGTCGTTACCATTGGCAGGCAGATTGCAGAGTCGGTTGAACTCCACCAGGGATGTAC		-			289	676			in ['ABC transporter ATP-binding protein']
Methanogenium cariaci JCM 10550, whole genome shotgun sequence	16	GGGGGGGAGGGGGGG	TTCACCGGAGATGGCTTCTCCGGATTCTTCAAGAATGCTGAGTATCTGGTTTGCGGTCGTATTCATAGTGTCATCACTTCTTTGCTGCTACGGCTTCAGTGGGGGGGAGGGGGGGCAGGGGGGGTCTTTGCCGCAGACCTGTTTGAGAATTGTCGACTGGTGTTCCATAAGGGTCGCAAGGTCAAAGATGCCGGTGATGTCCACCAGCCCGATGG		+			392	28			in ['DUF2111 domain-containing protein']
Methanogenium cariaci JCM 10550, whole genome shotgun sequence	16	GGGGGGGAGGGGGGG	GATGCACACCAGTCTTTGATTGCAACCCGCCTCAAAACAGAGGACATGACAGAACTGGCGCATGCCATGGATTCTGTCGGATTTTTCTCTGTGGAAGCCTGGGGGGGAGGGGGGGCAACATTTGACAGCGCGATACGGTTCCTCAACGATGACCCGTGGCAGCGCCTGCGCACATTAAAGGAAGTACTTCCGAATACCCCGATACAGATGCTCCT		-			160	1598			in ['pyruvate/oxaloacetate carboxyltransferase']
Methanogenium cariaci JCM 10550, whole genome shotgun sequence	16	GGGGGGGAGGGGGGG	TATCGTCCTCTTTATCCTGACTCTGATACTCTCCGCCCTTCCCTATCTCCTGAATCTTCCCGGCGATATCTTAAGAAGCAAGATCTTCTCCCGGCCGGAAGGGGGGGAGGGGGGGAAACTGAATATGTGGATGTTTCTCCCTTCACCCGGATGCTGAAGGCATATCTTCCGCAGTTAAACGCCCTGCTCTTTCTCACCTTCGCTGGTCTTGCCCT		+			555	2179			in ['UPF0182 family protein']
Methanogenium cariaci JCM 10550, whole genome shotgun sequence	16	GGGGGGGAGGGGGGG	GGTGGCCGCAATGCCTGCGGATGCGGCAATCCCCCTGTCCTATCGCTGAGAATCCGGAGATGCCGGTTGCAAGGCCCGCACCGACCGCGGCAAGGCCGAGGGGGGGGAGGGGGGGCACATCCCCCGCCCCCCACCGCCGATGACACCGGTTGCAAGCAGGATGAGAACCGCGACAAGCAGGCCGTACATGCCCTGGGTCTGGGGGGGCACTGCCT		+			260	1309			in ['V-type ATP synthase subunit K']
Methanogenium cariaci JCM 10550, whole genome shotgun sequence	16	GGGGGGGAGGGGGGG	TATCCCGGTATGGTATGAATCATTTTATTACTACAACCGGCTTGTCTGTTCAACCAGCTGGCAGACCGGATTCTGGTGTATGTACCGGATATGAAGCAGAGGGGGGGAGGGGGGGACAGTTTTCGGTTACTCTTGTTCAGAATACTGCTCTTGAAGAACAGGCCGGAGAAATTACTCTCCGTAATCAAACACATCCCCTGTTTCAGGTTCCCGTC		+			149	577			in ['hypothetical protein']
Methanogenium cariaci JCM 10550, whole genome shotgun sequence	16	GGGGGGGAGGGGGGG	CTCACACTTGCCGGTACCACTCCGGGAAAAACGGTGCTGACATCAGAAATAATCGATAATGATCACCGTATCTGGCAGGTGCAGTGCCATCCGGTCAGCTGGGGGGGAGGGGGGGCATGTCCTCGGGGGGGTGATCGAGTCGGCCATTGAGGTCACGCGGGAACGGGAACTGGAACTGGCACTCCGGGAGCACCAGGACCGCCTGCATGTTGCGG		+			715	35			in ['CBS domain-containing protein']
Methanogenium cariaci JCM 10550, whole genome shotgun sequence	16	GGGGGGGAGGGGGGG	GAGTTTACCGGTGATGTGACACCGGTGGCAACCGGAGAATCGGTATTGAGGACGGCTGGATCATTGCCGAACACAACGGGACTGCCTTCCGGGAAAAAAGGGGGGGGAGGGGGGGGTGTTCCATGCCATTCTCTCTGACGGCAGGGTCTCTCTCATGGACCATGTGGCGTATCTGGAAAAAGAGCTCTATAAGGCAGAGCTTGCGCTTTGTTTCG		+			48	111			in ['hypothetical protein']
Methanogenium cariaci JCM 10550, whole genome shotgun sequence	16	GGGGGGGAGGGGGGG	ACGGTGTCCGCCATCAAGAATAAAGCCGCCGGACTCAAAGGCCGCAGTCCCGATACCTGATGTTCCCCCCTCTCCCGGCAATCGCCGCGATCTCTCTGACGGGGGGGAGGGGGGGACGGTAGAGTTCGCAGACGGCACGGGCGGTGGCAAGGCTGATCTGGGTGCCGCTCCCGAGGCCGATGTGTCCGGGATACGTGCGGTGCAGTGTGATTTCG		-			888	668			in ['DUF98 domain-containing protein']
Methanogenium cariaci JCM 10550, whole genome shotgun sequence	16	GGGGGGGAGGGGGGG	CACCCCTTCAAATGTTCCTTTTCGGTCCAGCTTTACCTTATAATAGGGATATCCGGCTGGTTCAATATAGGTTGTCGGATCCAGTTTTCGACCGACGTAGGGGGGGGAGGGGGGGTGATGCTTTTGTATTCCTCTCCGTTGTAGATGATGGTGAAATCCTTCTGGTCAGGGGGGGTGGTTATGATCATGTCACGGGATGACCCGCCTCCACGGAA		+			1279	83			in ['hypothetical protein']
Methanogenium cariaci JCM 10550, whole genome shotgun sequence	16	GGGGGGGAGGGGGGG	CGGAGAGCGGAGGCTGGTGTCCGAAGAGTTGTTCAAAGATGGCGGCAAAGACACGAAAGGCGTACCCACACTCTCGCAGTTGACGAAGACCGGCACCACAGGGGGGGAGGGGGGGCATCCTCCAGTTCGCTGAAGATTCGCCGGACGCAGGTGGTCTTCCCGGTGCCCGGCGGGCCGCGAAGGTTGGCGTTGACGGGGGGGCATGCCCCGTGCAG		+			3	462			in ['hypothetical protein']
Methanogenium cariaci JCM 10550, whole genome shotgun sequence	16	GGGGGGGAGGGGGGG	TTGTCCTCATGCCGGAAGTATCCCAGGGTCCAATGTCGGCATCACGGTTGATGATGTATGCAGTGTGATAGAGGTGGACGAGAAGGATGTGGAGGCACTGGGGGGGGAGGGGGGGCTCTCCAGTGATCTGACCGAATATGTGAAGGGCATTATCAAGGTAAAAGAGGATACCTCGGATATGGTGCGTCTGATCATCTGGGTGGACATGTACAAGG		-			346	123			in ['purine-binding chemotaxis protein CheW']
Methanogenium cariaci JCM 10550, whole genome shotgun sequence	11	GGGGGGGCAGGGGGGG	CCGGATGAGGTGATCGCCTGTGTGGGCGGCGGTTCCAATGCCATCGGCATGTTTTATCCCTTTTTGCAGGATGATGTGAGGCTTGTGGGTGTCGAGGCCGGGGGGGGCAGGGGGGGCAACGCACCCGGTGAACACGGTGCCTCGCTGAAGAGCGGCCGACCGGGGGGGATTCTGCACGGTGCTCTTTCCTACCTGTTGCAGGACGCGGACGGACAG		+			791	357			in ['tryptophan synthase subunit beta']
Methanogenium cariaci JCM 10550, whole genome shotgun sequence	11	GGGGGGGCAGGGGGGG	GAGAAGAAAAGGCTGGCAACGAGATCCGAGCGTCCGATCACTCACTCTGCCTCCTGATACAGCACCCAAGAATGGCAAGAGCACCCAGCACCCGATGAACGGGGGGGCAGGGGGGGTCTGTGTTGCAACCGGTCGGGCGGCATTCCCTTCCGGGAAACACTCGGGGGGGTGGATATCCCGGGCAACAATCTCAAGGGCCTCTACAATTCGCGGACC		-			337	176			in ['ABC transporter substrate-binding protein']
Methanogenium cariaci JCM 10550, whole genome shotgun sequence	11	GGGGGGGCAGGGGGGG	AGATGGCTTCTCCGGATTCTTCAAGAATGCTGAGTATCTGGTTTGCGGTCGTATTCATAGTGTCATCACTTCTTTGCTGCTACGGCTTCAGTGGGGGGGAGGGGGGGCAGGGGGGGTCTTTGCCGCAGACCTGTTTGAGAATTGTCGACTGGTGTTCCATAAGGGTCGCAAGGTCAAAGATGCCGGTGATGTCCACCAGCCCGATGGCAGCGATCA		+			383	37			in ['DUF2111 domain-containing protein']
Methanogenium cariaci JCM 10550, whole genome shotgun sequence	11	GGGGGGGCAGGGGGGG	AATGCCGAAGAGGGGGGGTTTGCAGAACGTGTCAACAGAATTATCGCAAAACAGCGCAATTAACCGCGTCCGGACGATCGCGGATTATCAGTTCGGGAGAGGGGGGGCAGGGGGGGCTGCCCTCTTCCCGATGAATGTACATTCAAACTTTCCACCACCAAGCGGATACGCTATGTGATGCTGGACAAGGTGCGTATCGCAACCGTCCGGGCACAT		+			88	397			in ['pseudouridine synthase']
Methanogenium cariaci JCM 10550, whole genome shotgun sequence	11	GGGGGGGCAGGGGGGG	GCAGTCGGGCATCGCGGGGAAGATCGGGGCAGAGACGTGAATTTCTGAGGAGATCGTCTGCGGGATGGGGGGGGAGAACGGGACGGAGTCTGCTTTGATAGGGGGGGCAGGGGGGGGTGGGCATGCGTCCTGCGGCCCGTTCCGGTTCCGCTGATTTTTTCTGTCCTGCCACCGATTGTTCCGTGGCAGTTCCTTTCAAACCTATGTGGGAGCATG		-			320	505			in ['hypothetical protein']
Methanogenium cariaci JCM 10550, whole genome shotgun sequence	11	GGGGGGGCAGGGGGGG	CCGACCTCCTCTGCCGGGTTCAGGATGGCGGCCGAGGTCTCATTGTGAACGAGGGTGACGACCTCCGCGCCCTCTTCGAGTGCCCGTTCCAGTGCTTCGAGGGGGGGCAGGGGGGGAGTACCCCAGTCTGAGGTGAGTGCCACCGGATTACCGTAGCGCTGGCTCACTTTATAGAGACGGTCACCAAACTTACCGTTGACGAGGCAGGCAATCTCT		-			333	806			in ['alanine--glyoxylate aminotransferase family protein']
Methanogenium cariaci JCM 10550, whole genome shotgun sequence	11	GGGGGGGCAGGGGGGG	TCGGTATCATGTTCTCTCTCCGGGATTGGTTCCCTGTTTGAGATCTGGTATTGGATGCGTATTATATCCACCTCTGACGGGGGGGTGCATCCTTCCGGTGGGGGGGGCAGGGGGGGGAATTTTTTGCGGGGGGGGTTGGGGGGGG		+	NONE
Methanogenium cariaci JCM 10550, whole genome shotgun sequence	11	GGGGGGGCAGGGGGGG	TATTTCAGGGCCCCCCCATGAATCCGCATTTCTTGCATTCGTATGGAATACTCTGGTGCCGGCAGTCATGGCACCGGTATATGGTTTCCCCCCCACACTTGGGGGGGCAGGGGGGGAACTTTGTCCAGCCCTCTGATGCGAGCGGGACATTACAGGAAGTACACTTCTCTATTGCCATAGTTAACTCATTAATTCGGCATCAAAACTATTAAAGAT		-			62	112			in ['RNA-binding protein']
Methanogenium cariaci JCM 10550, whole genome shotgun sequence	11	GGGGGGGCAGGGGGGG	CGCCTCTTCCTGGAGTTTTTGCTCATTTTTCACCCGCTCCCGCTCTTCCTCAATGATCTTCTGCCGTTCTGCCTCGGATATTCCCGTAGTATCGGGAGAAGGGGGGGCAGGGGGGGTCTCTTTCTGTGGTGCTGCCTCCTCCGGTGGTTCAACCGGCGAGGGCACATTATTCTCCTGTTCTTCAGCCATATTCTTATTTCACCCCGTTTAATCTTG		-			73	275			in ['hypothetical protein']
Methanogenium cariaci JCM 10550, whole genome shotgun sequence	11	GGGGGGGCAGGGGGGG	ACTGTGATCAACAGGACGTTGCCGGGAGCAAGGTTTGTCTCACCCCCCGAGTGTGATCTCATCACCGACGGTATAGTGTGCGGGTGTCCCTGAAAGTCCGGGGGGGGCAGGGGGGGTTTTGCAGAGACCGCACCAATGCAGAGAACAGAGATGAGAACCAGAACGGAGAAGAGCGCGGGAAGAGCAGATTTTCGGCATGGCCGGAACAGAAAGGAA		+			105	333			in ['hypothetical protein']
Methanogenium cariaci JCM 10550, whole genome shotgun sequence	11	GGGGGGGCAGGGGGGG	TGGACGAAACCTGCTTTGCCTCCTCATCGCGATATATGTTATCATAGGATTTGCAATGGCAGGGCCCCCCCCGACAATTCTCATCACATCGTCCCCCAGCGGGGGGGCAGGGGGGGTGTATATCGGAGGGACTTACAAGGGCGATACCCCTCTCGACCTGACCGGACGCTACTCCCCCGGAACCTATTCCATTGAGATTCAAAAAGACGGATATGT		-			139	656			in ['PEGA domain-containing protein']
Methanogenium cariaci JCM 10550, whole genome shotgun sequence	8	GGGGGGGATGGGGGGG	ACTCACGAGAATTGGAATTATTCAGTCTCATCATTTTGTAAAATATGATTTGCCCGCTTTATTTCCCGGGCGTTCAGGGTATCTGAAGAGTATTGTGTGTGGGGGGGATGGGGGGGTTCAGGAGGGACAGTCCCTCCTGATTGAGGGATTCTGCAGATCCAGACTCTTTTTTTATCCGAAAATATTGAAGATCTGATCATCTCCGGTATTGGAGAG		+	['formylmethanofuran dehydrogenase subunit C']	['Coenzyme F420 hydrogenase/dehydrogenase, beta subunit C-terminal domain']	287	55	1	-1
Methanogenium cariaci JCM 10550, whole genome shotgun sequence	8	GGGGGGGATGGGGGGG	GTCCGGGCAGAGGGTCGGGTGGTGGCGGCTTCGTCTGCGGAGGTGGATGTCACAGGCTTGAACGCGGAGATGTCTGACTTTGCGACGCATCCTGAATACCGGGGGGGATGGGGGGGCTTTGCCCGGCCCTTCTGGCGGCGATGGAGGGGGGGAGATGCGACACTCCGGGATACGCACCGCGTATACCATCGCACGGGCAGCCTTCTATCCCGTCAA		+			647	227			in ['putative beta-lysine N-acetyltransferase']
Methanogenium cariaci JCM 10550, whole genome shotgun sequence	8	GGGGGGGATGGGGGGG	GTGAGGCCTGCGTGCCTTCCCCCCCGATGATCATGCCCTCAGCGCCGCAGAGGAATATCGGGACACCGCTGCCGATGATGCGCAGGTCGGGGGGGTCATTGGGGGGGATGGGGGGGGAGAGACACCCGGCTCCGGAGTATGAGACATTTCCGGTATTGGGCAGCAGGGCGCCCATATAGGTATACAGGGTCCGGTCGGTGGTGTTGGATGCCGCCA		+			584	959			in ['CBS domain-containing protein']
Methanogenium cariaci JCM 10550, whole genome shotgun sequence	8	GGGGGGGATGGGGGGG	TTCTGACGGACTGTTTGCCCGTATCTCTTCTGCATTTTCAGACAGAGGAACTGGGGGGGAAGGATATTCTTCTGGTGTATCCGGTTCATCTGTCTCTTCAGGGGGGGATGGGGGGGTTTCTTCTCTGGTATTATGTCTGCGGCGGAGTATCAGGTATCCGGCACCTGCTGCAACGATTGCGAACAGGAACAGATAGAGGATAAGATCATTTTGGCC		+			136	419			in ['hypothetical protein']
Methanogenium cariaci JCM 10550, whole genome shotgun sequence	8	GGGGGGGATGGGGGGG	CACCGGGTTTTTCTCCGGTGTGACTGTTGCAAGAATTTCCACGGCCCGTTCGATACGGGAGCGGGCTGCGGCAATGTCGGGGGGGATCACCGGTGAGCGCGGGGGGGATGGGGGGGTGACCAGTTCGCGGAGCGGTGCCTCATCAACGATCGGTCGCAGTTCGACAACCCCCGCCTCGTGCAGGGCGGCGACCATCGCATCTCGTTTTGCAGCGTG		+			124	152			in ['hypothetical protein']
Methanogenium cariaci JCM 10550, whole genome shotgun sequence	8	GGGGGGGATGGGGGGG	CAAGGGCCGGGGGGGTAGTACATATGAAAACAGAAAAAACGAACAGGGCAAAAAATGGGTGGCAGTGCGGGTGTAAAGGTAGTGGCACTGCCTGTGTTCAGGGGGGGATGGGGGGGAGCAGGCAGATTTCATCTCTAAATGAATCCATGTTCCTGTGACTATTTATAAGGAATGCGTAAAACCCCTTGGTCTTTAGCCAAGGGGGGGATGTAAGCG		+	NONE
Methanogenium cariaci JCM 10550, whole genome shotgun sequence	8	GGGGGGGATGGGGGGG	ATATAGGAATTTCGGTATGGTTGATAATATCCCGAATTTTTGGTTATGCAAAAAACAGAACATTCAAAAGATAATTTGGGGAAACTGATTGGAAATAACAGGGGGGGATGGGGGGGAGAGGTATTGATGAACTAACCCTAACCGGTATGTTGAGCGATCGAACCCTCAGTTCACATCTGACTGACTCGTCTTGAAGTTCTCCAGGATATCCTGATA		+	['cation-translocating P-type ATPase']	['tetratricopeptide repeat protein']	205	49	-1	-1
Methanogenium cariaci JCM 10550, whole genome shotgun sequence	8	GGGGGGGATGGGGGGG	CAGTGGCCCTCTGGTACTTCCTCAAGAATGTCGGCAAACTGATCATCAACTCCGTGGTGGGTATCATCCTTTTGCTGGCCTTCAAGTTCTTTAATATCATGGGGGGGATGGGGGGGGACATCCCCCGTCTCCCTTGCATCCATCCTCATCTGTGCACTCGGCGGCATTCCGGGATTTGTCATCCTGCTGTTGCTCAATGCACTGGGAATAAACGTA		+			51	180			in ['hypothetical protein']
Methanogenium cariaci JCM 10550, whole genome shotgun sequence	5	GGGGGGGTCGGGGGGG	CGAGACGACCCCATTGGGGGGGTTCTCCCTGAACTACGCGGCACCGGAACAGGTTGCCCCCACCCGGTTCGGGTCACCAAACGAACGCACCGACATCTATGGGGGGGTCGGGGGGGTGGTATTCTACGAATGCGTGACCGGTGTCCGTCCGTTCTCTGCAACTGGTGTGGCCGAGATGACAACTGCTATCCTGACGGATATTCCGCAGGCACCTTC		+			103	347			in ['hypothetical protein']
Methanogenium cariaci JCM 10550, whole genome shotgun sequence	5	GGGGGGGTCGGGGGGG	CGCCTGTTTTCCCGGGGGGGCACAGTCTACCGCGGGCATGAATTCCACTATACCAAAGTGCACGTCGCCCCGGACGTGCAGTATGCCCTCGAATTAACACGGGGGGGTCGGGGGGGCATTGAAGATGGCAAAGACGGCATCTACCTGCAGAACGTCCTCGCGGGATACACCCACGCATACTTCACCGACACCAGTGCATCAGGACTAGTGAATACC		-			1222	127			in ['cobyrinate a,c-diamide synthase']
Methanogenium cariaci JCM 10550, whole genome shotgun sequence	5	GGGGGGGTCGGGGGGG	CGCTTACCCGTTCCCTCAATGACGTGTCCGAACTCCTGGGTGCACCCCCTCCGCATTTACGGGGGGGAGGTGCATCTGCCCTGTCGTCTTGCTGTCGTCGGGGGGGGTCGGGGGGGTTCTCCCCGACCTGATAGATGAGGCGGAAGCACAGGGTGCGGGGGGGGCCTTCCTCTCGGCGGAACTGAAACACAGTGTCATGCGTGCTTCCGGTATTCC		+			508	215			in ['Nif3-like dinuclear metal center hexameric protein']
Methanogenium cariaci JCM 10550, whole genome shotgun sequence	5	GGGGGGGTCGGGGGGG	GCATGCCGCTGTAGTAGTCCTCCGGCGGATACCCGACACCGGCCCGTTCTCCGGAGACAGCGTCTTCACCATTGTACCAGGTAACGACCATCGGTCTGACGGGGGGGTCGGGGGGGTACAGACGTTTTCATACGGGAACTCCACATGGTAGCCATCTCCGGCCTTCACCATGATCTCATCCCCCCCGGTGCAGCACCGCCGACCAGCTCGCAGAGG		-			441	448			in ['argininosuccinate synthase']
Methanogenium cariaci JCM 10550, whole genome shotgun sequence	5	GGGGGGGTCGGGGGGG	ATCTCCGCCGGAAGACGTTCCCCCCCGGCAATGGCCAGGAACGCAAGCACGACCAGTACGCCCGTCACCGGGAAATTTGCCCCCCGCAGCCGTGGCGGTCGGGGGGGTCGGGGGGGTCGAAAGGGTGGGGGGAGGCGTGGTCAG		+			192	28			in ['hypothetical protein']
Methanogenium cariaci JCM 10550, whole genome shotgun sequence	6	GGGGGGGAAGGGGGGG	CAATATGATGGACGCCGCTCATGAAAAGAAGATCACGGTCGACGTCGCCGCACTCCAGCGTATTCTGGGTGTGCCGGTGGTCTCGACGACGGCGACCAGCGGGGGGGAAGGGGGGGTTCGTCACCTCGCAGAGCAGATCCGAAAAGCGCAGGTTGCTGATCTTGAGGCCATCGCACAGCGCCTGCGGGGGGGTGAAGAGCCACAGAGAGAACCGCT		+			136	140			in ['hypothetical protein']
Methanogenium cariaci JCM 10550, whole genome shotgun sequence	6	GGGGGGGAAGGGGGGG	AGCAAGGGGGGGAACTCTCGTTAACCAAGATGAATATGGTTAATATGACGGTGCTTCGCCGCCTGGCCGAGTCTTTTGGTCTGCACCAATATGTGACGTGGGGGGGGAAGGGGGGGAGTACGGACAGGAGATCTGGCGTTCCGGCCGGGTGCTGGCGGAGTGCATGGAAGCGGTCTGTGGAGCTGCTTATCTCGACGGCGGTGTGGATGCTGTTCA		-			323	134			in ['ribonuclease III family protein']
Methanogenium cariaci JCM 10550, whole genome shotgun sequence	6	GGGGGGGAAGGGGGGG	GCATCCCTGACAAAAAAGGGCGGCTTGAAATCTTCCAGGTCCACAGCCGCGGCGTCCCGCTGGACCTTGAGCCGTCACCCTGACCGAAGAGGATCATGTAGGGGGGGAAGGGGGGGAAGGAAGCAGCGATGAGGAACGCCGCCGGAAGAAGTTCCTAAAGCCCTACGCCGCAGCCACTCACGGGTTTGTCGGTGCCGACATCGCGCTTCTGGTGAA		-			1173	1319			in ['CDC48 family AAA ATPase']
Methanogenium cariaci JCM 10550, whole genome shotgun sequence	6	GGGGGGGAAGGGGGGG	ACAGGGGGGGAATCTATATATGGATAGCAGGGGGGGATATCCCGCCGATGAGAAATCATGGATGGATGCACCAACAAGATTGCCGGGGGGGGTGGATTTGGGGGGGGAAGGGGGGGAAATTTCCATACAGGAAACAGATGCTGAAATGAAACGGCAGTACATCGGGTCTCTGCCTTTTTACCCCCTTTGCCCTGAATGCAGATGATTGCGCAGATA		+			97	89			in ['hypothetical protein']
Methanogenium cariaci JCM 10550, whole genome shotgun sequence	6	GGGGGGGAAGGGGGGG	TCCGCCGCCGCTCCGACTCGGTGTCCTGCCGGGCTTCGAGTTCGTCGCAGAGTTGCATCAGGGTGTCCACCCGTTCGACGATGCGGTGCTGTTCGGCGAGGGGGGGGAAGGGGGGGAAGAATTAAATCAGTAAGATCTTTTTGTGAAATACTTGGAAATGTGGAGCCTGTGCCCTTTTCGAAAATATTTTTTTCACTCGCATGAACGAACTGGTAT		-	['restriction endonuclease subunit S']	['hypothetical protein']	124	58	1	1
Methanogenium cariaci JCM 10550, whole genome shotgun sequence	6	GGGGGGGAAGGGGGGG	TTATAACCGCACTATGTAACAGTGATCTGTCTGTTCCTGAAATTCACAGGATAACAGATATCCCGGTTCTCCGGATTGAGAGTGCACTTGCATGGCTTGAGGGGGGGAAGGGGGGGATTGTAACGCGTCATGGACAAAAATATTCGGTGCGTGAAATAAATGGCAAATGAACCAAACGACGACGTCTTTAGAAATCTTGCAAAAGCAATGGAAGAG		+			573	54			in ['ArsR family transcriptional regulator']
Methanogenium cariaci JCM 10550, whole genome shotgun sequence	6	GGGGGGGACGGGGGGG	ACCTGAACATCAACTCGTTCTATTCCCTGCACGGGAGGGCGGTCTCCTTTGCGACAGGCATCTGTATGGCAAACCCGGACCTGAAGGTGATCTGCTGTGTGGGGGGGACGGGGGGGACGCCTATGCGGAGGGTATCGCCCATCTCCTGTTTGCCGCCAAACGGAATGTGAACATGACCGTTCTGGTGCATAACAACCGGGTCTACGGGCTGACCAA		-			139	170			in ['hypothetical protein']
Methanogenium cariaci JCM 10550, whole genome shotgun sequence	6	GGGGGGGACGGGGGGG	ATAATTCATTGGGTTGCCGGTAGCTGTGGCATCCTGATTATCTGCATTTTCTGGCATCATTTCCCGGGTGTAAATAGTCTCCGGAGGTACAGTATCGACAGGGGGGGACGGGGGGGATGGCCTGGAAGGAGTTTCAACTGACACAACAGAGTCATCATCCTCTGAATCCGGTGTCATGTTCCAAAATAGATCGAGCATCCACCGGACACCACAGAC		+			148	527			in ['hypothetical protein']
Methanogenium cariaci JCM 10550, whole genome shotgun sequence	6	GGGGGGGACGGGGGGG	GAATCCGGGAATACCTCCGATGATGGTGTCGCTTTCCTGAATGACCGCTTCTGCAAGGTGAGGGTCCATCTGATAGGTCTCAGCATATCTGCAGGCCTCCGGGGGGGACGGGGGGGTGTTCTCTGAAAGGGTGACAAGAGCCCCCCCTTCCGCAGTCGCGACCGCGTTCTCTGCGATGACAATGACATCTCCGTCTTCCAGTGTCAGACCGGTCTG		+			190	609			in ['coenzyme F420-0:L-glutamate ligase']
Methanogenium cariaci JCM 10550, whole genome shotgun sequence	6	GGGGGGGACGGGGGGG	CTTGCCGATAACGCCGATGACATCGCCCTCTACGGGGGGGCCCTCCGCTCACCCTTCTTCGGCCTCTCGGACGCGGATATCTTCCGTGCCGCAGGCGGCCGGGGGGGACGGGGGGGCCTCTTTTCCCGCCTCAGCGAAGATGCCACCGGTCCTGTTGCGGATGCCTGCCGGATGCTCGCACGCTGGCAGGCGTACGCACGCCGGGAACCGCCCTCG		-			149	442			in ['hypothetical protein']
Methanogenium cariaci JCM 10550, whole genome shotgun sequence	6	GGGGGGGACGGGGGGG	GGTCATTTTACCGATTATCCTCATGATCATTCTTGCTGCAATGGTAATAGCAGCATTCATTTTTTCAGACCCGACCATCACACCGTATTAGAACGGTATCGGGGGGGACGGGGGGGCAGAAAGAATCCGGTCAACCCATTTTTTAATTCCAGATCTATTCAGACATTCTTTTCATACGAAACCCGAAACTGAAAAAATTGCCGGGGGGGCGAGGAA		-	['YIP1 family protein']	['hypothetical protein']	136	90	-1	-1
Methanogenium cariaci JCM 10550, whole genome shotgun sequence	6	GGGGGGGACGGGGGGG	CTCCAAACCGGCACCATCCCATCATTTTTTTCAAAACATAGATAAGAACGGCTCCGCAATTATCATACCAATGATTGGTTCTCAGTTCTGCAATGCCACAGGGGGGGACGGGGGGGTGGTTTTGGAGTGACGTTTGAGCGTTCCGAGAGAAAGTCGGTTGAGATATTGCGGATTCTTTCCGAGCAGCAGGAGCCCCCCCTCGGCGCAAAGCGGCTC		-	['DUF128 domain-containing protein']	['P-II family nitrogen regulator']	109	125	-1	-1
Thermogymnomonas acidicola JCM 13583, whole genome shotgun sequence	14	GGGGGGGTGGGGGGG	TGGAGCAGAAGGTTGGCGAGCTGAAGGCCAGGAGAATAGAGGAAACTTTTGGCTGAACTCTAAAATATTATATTGTGAGAAAGCATATGGGCCTGAAGCGGGGGGGGTGGGGGGGGTAGTCAGGAAATCCCGACGGGCTCATAACCCGTAGATCGATGGTTCAAATCCATCCCCCGCTATTCTCCGTAGAGTTCCTCGATCTCCTTTATGAGTCC		+	['RNA-processing protein']	['hypothetical protein']	59	61	1	-1
Thermogymnomonas acidicola JCM 13583, whole genome shotgun sequence	14	GGGGGGGTGGGGGGG	CGGCCAGGGAGATGCAGGACACCTTCTACATTCAGGCATCGCAGGACATCGGGATAGAGCACCCCGAGATAGTGGATGTGGTGAAGAGGGTGCATGAGAGGGGGGGGTGGGGGGGGAGGTACGTGGGGGGGTGGAGGTACAGGTGGTCTGTAGGAGAGGCGAGGAAACTGCTCCTCAGGACGCACACAACGGTCACGACCATAAGGTACCTGTAC		-			233	548			in ['phenylalanine--tRNA ligase subunit alpha']
Thermogymnomonas acidicola JCM 13583, whole genome shotgun sequence	14	GGGGGGGTGGGGGGG	AAGAGGCACAGCAGCCCAGGAGGAACATAAGGAGGGCCCTCCTCATAAGCTTCCTCATAACAGGCGTTGTGTTCGTCCTCACGTCCTACGCACTGACCGTGGGGGGGTGGGGGGGCATATCGAAGATGTCAAAGTTCTACCAGTCCAGCGTGCCTGGCCTCATCGTCGCTGACAGGTTCCTTGGCCTGCCCTTCACTGTTGTCCTCTTCGCCTTC		+			814	652			in ['APC family permease']
Thermogymnomonas acidicola JCM 13583, whole genome shotgun sequence	14	GGGGGGGTGGGGGGG	TAAAAGGTGTTCCGGGACAGGGCAGAGGCAGGAAAGAGGCTCGCAGAGGTGGTCATAAAGTACGGGGGGGCAACCTCGCCGATTGTCCTCGCCATCCCCAGGGGGGGTGGGGGGGTTGTGGTGGGCGCGGAGGTCAGTGCGAGACTCGGCTGTCCCATGGACGTGATCATATGCAGCAAGCTCGGGGGGGCTCCGCTGGAGCCTGAACTTGCTGT		-			109	554			in ['hypothetical protein']
Thermogymnomonas acidicola JCM 13583, whole genome shotgun sequence	14	GGGGGGGTGGGGGGG	GTTCTCCAGGTCTGCGGAAAGCCTTGGGAAGGCGAGCCCGAGGTCCTATTTGACCGCGCTCCGGGATGCACTCACACACAGGTATTTCAGGGGGGGAGGAGGGGGGGTGGGGGGGTGCAGGGTTCCGGGTGAACGCTCTAGGTACATGAGGGCAGTTTTCCACCCACTATTCTTTTTCGGCTTCCTGCTCGCACTGGCATCAATATCTCTCTATC		-			1275	447			in ['FAD-binding protein']
Thermogymnomonas acidicola JCM 13583, whole genome shotgun sequence	14	GGGGGGGTGGGGGGG	GTCAGACCACCACCCTTACCAGCGCAATGGGCATGGCCAGGATGAAGATAAAGAGGAGGGAGGAGAGGACAAAGATCCTCACTGCATCCCTCACGTCAGAGGGGGGGTGGGGGGGTTCCGGCCACCCTCATTTATTATGTACTCCCCCGGCTTCTCCAGCCAGACGCCCAGCAGCTTGGCCATGGCGCTCATGGGCCACCCAGCGTTCGCACTGT		-			392	25			in ['cobalamin biosynthesis protein']
Thermogymnomonas acidicola JCM 13583, whole genome shotgun sequence	14	GGGGGGGTGGGGGGG	TCGCACGAGCATGCAAGGCACGGGAGGCCGCAGAACATGGTCGACAGGCTTGAGAGGAAGCTGGCCTGGTTCAGGAAATACATGGTGGACGGGGGGGGAGGGGGGGGTGGGGGGGGCAGGGGTGCCGCTCCTTGACGGCATGCTCTCGCTGGTCACGGGCGCATCAAGGGGGGGCATCGGGAGGGCGGTGGCACTGCGCCTGGCCTCGGAAGGCA		+			451	20			in ['prolyl oligopeptidase family serine peptidase']
Thermogymnomonas acidicola JCM 13583, whole genome shotgun sequence	14	GGGGGGGTGGGGGGG	GCCCCAGGGTAAGCCCCCTACCATCACGAGGAGAAGTGTGGGATTTGAGAATCCCAGTGGTCTGGGGGGGCCTATTAGGGCTCACAGCTCCGACCAACATGGGGGGGTGGGGGGGAAATGACCTGGTGGCTACGAGTGTCAGTGTACCGGGGGGGTTCCCGATCCATGTGAATACAATGAGGTGTGGTGCACTGCATCCTGTGAAAAATATTGAA		-	['N-acyl homoserine lactonase family protein']	['hypothetical protein']	125	633	-1	1
Thermogymnomonas acidicola JCM 13583, whole genome shotgun sequence	14	GGGGGGGTGGGGGGG	GAGAGGTTCGAGGACATTACCTACGAGAGCTGGAGGAGGGTCCTGGAGACCGATCTGAGCGGGACCTTCCTGGTCACGAAGGCCCTGCTGCCCATGATGAGGGGGGGTGGGGGGGGTCGATAGTGAACATATCCTCCACGAACGGCCTCAGGGGGGGTGAGGTGGGGCTGGCACACTACAACGCAGCGAAGGGTGGCATCATTACACTGACAAAG		+			421	8			in ['SDR family oxidoreductase']
Thermogymnomonas acidicola JCM 13583, whole genome shotgun sequence	14	GGGGGGGTGGGGGGG	ACCAACGGCGTGGTGATACCCCCCCCACCCGGTACATGGAGAGGGTGAGGGAGATAACCGAGGAGAACGATGTTATAATGGTAACGGACGAGGTCATGTCGGGGGGGTGGGGGGGCAGGACAGGGGAATGGTTTGCGGTGGACCACTGGAACATAAAGCCAGATATACTCACCACCGCAAAGGGCATAACATCGGCATACTTCCCGCTCTCCCTC		-			795	583			in ['aspartate aminotransferase family protein']
Thermogymnomonas acidicola JCM 13583, whole genome shotgun sequence	14	GGGGGGGTGGGGGGG	ACAATTGCCATGCTGAGCCTCATTTTTGTCATCCACCCCGCCCTGAGGAACTTCAGGGCCTCTCCCATTGAGCACTCTGCACTCCCCGTAAGGGTGAAGAGGGGGGGTGGGGGGGGAGAACAGGCTGACGATATAGACATATTCTCAGGTTATGCCTCCAGGGTACCCTGGTTCCTGTACATCGTATGTGCCATCATCATAGCCGCGGCAATAGT		-			220	116			in ['hypothetical protein']
Thermogymnomonas acidicola JCM 13583, whole genome shotgun sequence	14	GGGGGGGTGGGGGGG	AATTTTTAACAGCCAATCCTCCATTATTACAAATGGAGTGTGTGCGATCATCCCGGTCACGTGTCCAGGCGAGGAAGCGGCCCATGTGCCCATGGCCCATGGGGGGGTGGGGGGGACACCCCCACAGTCCTGTTGCCCCCCCATTGCCCATAGGCCTGGCTCTCTGGCAATCCCCCCCCTGATCCCCCCCAGGCCCCCCCTCCCTGGGCCTGGAA		+	['argininosuccinate synthase']	['30S ribosomal protein S12']	203	270	-1	1
Thermogymnomonas acidicola JCM 13583, whole genome shotgun sequence	14	GGGGGGGTGGGGGGG	GGCCTGTGGTTGATGAGGCGATCTCCTCGTCCCCCCCTGTGCTCAGGAGCACTTTCGGGTACCGCTCCGGCATGTACTTCACGGCCAGGTCAGGCCAGCTGGGGGGGTGGGGGGGCCTGCCTGCAGCCACAGGCATGGCCCTGGCCGGGAGGCCATCGCTCCTGGTGATAGGTGACGGATCCCTCATGTACACAGTACAGACCCTCTGGACGGCC		+			917	541			in ['thiamine pyrophosphate-binding protein']
Thermogymnomonas acidicola JCM 13583, whole genome shotgun sequence	14	GGGGGGGTGGGGGGG	CAATGCGCGAAGAGGGCATACCACGGGGGGGTTGCTTTGAGAAAGTTACGATGATGATAGGCTGAACAGGTCCGTAATTCACAAGGAATTTCCATGAGGAGGGGGGGTGGGGGGGGATGTAGCCGGAATCGGGATTAACATATGCTCTATAGTATAAAGTTCCCGGTAGGACATAAAAGGTACCATTAGCACTTCCCAGTCTACCCACGCCAATA		+	NONE
Thermogymnomonas acidicola JCM 13583, whole genome shotgun sequence	4	GGGGGGGAAGGGGGGG	TGCGGGCTCCGCTGCAGCAGGCCAGGACCGCTCCACCTCTCGGCGCAGCTGGGAGTTGGGATCTCCGAGGCCGCGTCAGTTAGCACTCAGGTACAGAGAGGGGGGGGAAGGGGGGGCTGATGTATTACAGCTACAGGTACAGCAGGGAGCGCCAGGACATCATAGTAGCGGTGCTGGGACTCACCCTGGCCTTTTTCATCGTGATCGTGAGGTCAT		+	['hypothetical protein']	['metalloprotease']	170	3	-1	1
Thermogymnomonas acidicola JCM 13583, whole genome shotgun sequence	4	GGGGGGGAAGGGGGGG	GCACATGGAATGGCAGGTGAGATGGGCCACATGGTGATAATGTCCAACGGCCCGGTCTGCGGGTGCGGGAGGAGGGGGGGCTGCCTGGAGGCAATAGCAGGGGGGGGAAGGGGGGGTATCGCCAGGAGGGTGGCTGAGAATATAAGTGCAGTGAGGGACTCGGAACTCTTCTCGAAGGTAAAGCCAAACGAGATAGATGCGCGGACCGTTTTCGAA		+			584	401			in ['ROK family protein']
Thermogymnomonas acidicola JCM 13583, whole genome shotgun sequence	4	GGGGGGGAAGGGGGGG	CCGTGATCCTTGCTGGAGGCGGTGCCAAGGCTGAGGGCTGCAGGGAACTCATCCTGGAGCTCTCCAGGAGGATCGGCGCACCGGTGGTCACGACTGTCATGGGGGGGAAGGGGGGGCGGTGCCCGAGGACTACGAACTGGCCCTGGGCATAACCGGGATACACGGCAGAGGCTCTTCCAGGTACGTGCTGAACAGGTCTGACTTCGTGATGGCCCT		-			219	36			in ['hypothetical protein']
Thermogymnomonas acidicola JCM 13583, whole genome shotgun sequence	4	GGGGGGGAAGGGGGGG	GTCTTACGGCATACCGGTGCCAGACGGGTATGTGGTTGAAAAGGAATCCGATATCAGGCCTTTCACAAAGCCTGTCGCTGTGAAGTCACAGATCCTCCTTGGGGGGGAAGGGGGGGAAGAGCGGCGGCATAAAGTTCGCGAAGAATGAGAATGAACTGAGGGAGGCCGTGAAGGCCCTGCTGAACTCGAAGGTAAGGGGGGGCCTCACAGTGACCA		+			154	978			in ['ADP-forming succinate--CoA ligase subunit beta']
Thermogymnomonas acidicola JCM 13583, whole genome shotgun sequence	11	GGGGGGGCAGGGGGGG	TGGAGAGGAGGAGGGTGCGCGACCATGTTGACATGTTCAGGCTCGAGAACGGCAACAGGGTGTACCTGATATCTGAGGGCAGGCTAGTGAACCTGGCGGCGGGGGGGCAGGGGGGGCACCCCCCCGCGGAGATCATGGACATGAGCTTCGCCATACAGGCCCTCACGGCCAGGTACCTTGCAGAGAACCACCACAGGCTGGAGAGGCGTGTCTACC		+			980	221			in ['adenosylhomocysteinase']
Thermogymnomonas acidicola JCM 13583, whole genome shotgun sequence	11	GGGGGGGCAGGGGGGG	ATGACGCGGAAGGAGTTCTACAGCGTCATAGGCTACGACCAGTATGCCGAAGATGACAGCGGCATCTTCAGAGAGGTACAGGGGGGGATGCAGGCCAGGAGGGGGGGCAGGGGGGGCCTCATATGACCCTGACCTCCACCTCCCTGCCGTCCCTCCTGAACGCAGTGAAATCACCTTCGCCGAATGGGTAGCCGACGATTATGTGCACCGGGCCCG		-			875	10			in ['methylisocitrate lyase']
Thermogymnomonas acidicola JCM 13583, whole genome shotgun sequence	11	GGGGGGGCAGGGGGGG	GCCTCTCCACATCTGAGATTTCATTCATATCGAGGAAAGAGAAGATGAGTGTAAGGGAGGTCATATCCCGCTCCGCGAGGCTGGCCTGGAAACGATCCCGGGGGGGGCAGGGGGGGCGGAGATATTTGACCCTGAGGTGAGGAAGAAAATAGGGAGGCCGCCCATGAGCGGGAAGGAGTGGCTCAGCGTCATGGAGACTGCACACTCCATGGGCAT		-			533	578			in ['CofH family radical SAM protein']
Thermogymnomonas acidicola JCM 13583, whole genome shotgun sequence	11	GGGGGGGCAGGGGGGG	ATCGGCGTGCCCGATCCAACGTGGCCAGGGTGGAGATACTCTCCAGGAAATCCGAGATCCTTGAACTGGCCAACACGGCCAGCCAGACCCTTAAATCCAGGGGGGGGCAGGGGGGGCGAGGGATCTCCAGGTCAGGGAAGTCCCGGGGGGGCTTGAAGGGCAGGTTGTCGTCCACCTGGTAGTTGACGTGATGGACGCCATGGGTGCGAACGTAAT		+			474	823			in ['hydroxymethylglutaryl-CoA reductase, degradative']
Thermogymnomonas acidicola JCM 13583, whole genome shotgun sequence	11	GGGGGGGCAGGGGGGG	GCGTACCCGTTCAGGAACATGACCGAGGAGCAATTCCTGGATGTTGTGAAATTCCTCTCCTCCACGGGCAAGCTGAGGTTCGACGGTGAGTCCGTCTCGAGGGGGGGCAGGGGGGGAAACCTCACCTACTTCATAGAGAACATCAGCATGATACCCAGCGAGAAGAACTACAGGGTAATCGACATAGGGTCCAACAGGTTCGTTGGCACACTTGAC		-			1388	1350			in ['DEAD/DEAH box helicase']
Thermogymnomonas acidicola JCM 13583, whole genome shotgun sequence	11	GGGGGGGCAGGGGGGG	TGGTATTTGCCATGCAGGGCTTCGGCCTCCTCCTGGGTGCCATGGTCGGTGTGCTTAGTGTGGCCTTCCTGCCCCTCGGTGTGGCTTGGAGGGTCATGCTGGGGGGGCAGGGGGGGCGGTACCGTCTGCGGCCGTAATATACTTCAGGTCAAAGGTTGACGAGACGCCCAGGTTCAGGGTAGTTTCGTCTGAGCGCCCCCGAGGCCAGGGAGAAGG		+			330	21			in ['MFS transporter']
Thermogymnomonas acidicola JCM 13583, whole genome shotgun sequence	11	GGGGGGGCAGGGGGGG	GCTTCGTGGTCAACAGGGTGAATGCGCCGGAGTCACTGTTCTTCTGCCTCCTCCTGGAGAAGGGCATGGCCAAGCCGGAGGAGGTTGATGCGTTTGCCAGGGGGGGGCAGGGGGGGCCCCCCATGGGGGGGCCGTACGAGCTCATGGACTACGTCGGCATAGACACTGTCGTCCACTCCCTTGACTACTACGCCAGGACACTGAGCCCTGACTATG		+			689	1335			in ['enoyl-CoA hydratase/isomerase family protein']
Thermogymnomonas acidicola JCM 13583, whole genome shotgun sequence	11	GGGGGGGCAGGGGGGG	GGGGGAGGCTGATGAGGACAGGATATTCGGCGAGTTCATCAGGGAGAAGCTGGAGGGGGGGGAGACCCTGACTTCGGGCGCTACGCTGAGATGGTCAGGAGGGGGGGCAGGGGGGGCTCCAGGAGCTTGCCATGATGGGTGGCCGGATGGACATAGAGGTAGCCCTCTCCCTAGATTCTGTGCCCGTGACGGTTGCACTCAGCGGTGACTATCTCG		-			562	92			in ['2-phosphosulfolactate phosphatase']
Thermogymnomonas acidicola JCM 13583, whole genome shotgun sequence	11	GGGGGGGCAGGGGGGG	GTGCCGTCGAAGACCCTGTCGTAAACGATAACTTTCTCTCCCTTCCTGAAGCCGTACTTGTCCTCCTCCACAACGCCTATTATCTCGGAGCCTACTATGTGGGGGGGCAGGGGGGGGTTCAGGTTGTAAAGCACCCTGCCGTTAACAACCGCATAGTCCAGAGGGTTTATGCCACCCATGGTGACCCTTATCCTCACGCCGTTCTCCATCTCACCC		-			168	384			in ['alcohol dehydrogenase catalytic domain-containing protein']
Thermogymnomonas acidicola JCM 13583, whole genome shotgun sequence	11	GGGGGGGCAGGGGGGG	GGTGGCTAACTACGAGGACAGCCTGATGCTGGATGGCCTTTACGTAGGCGTCTTCGGTGCAATAGTGGTGGCCATCGGCATGGGCCTCAGGGGGGGAGCAGGGGGGGCAGGGGGGGTGAGTGAGACAAAATAATATACCCTTGTTGTATCACACACACGAAGCCCCCCCGTGGTGTAGCGGCCAAGCATTACTGGCTCTGGACCAGTCGACGGCAG		+			184	17			in ['hypothetical protein']
Thermogymnomonas acidicola JCM 13583, whole genome shotgun sequence	11	GGGGGGGCAGGGGGGG			-			58	976			in ['MFS transporter']
Thermogymnomonas acidicola JCM 13583, whole genome shotgun sequence	9	GGGGGGGCGGGGGGG	ATCTCCTTATGTATTTGGAAAGCTCCTCGAAGTTGCGGTGGTGCGCCTGCCTGTCCCTCAATGCAAGACGCATGCTGGGAGTTCTAAAATACTTTTCTACGGGGGGGCGGGGGGGCAGGAGGCCCTTCACTGCGTCAGTATAGGAAGCTCATTTCGTCTTTTGACGAATAGAGGAATATATTGAGAGGAGGCTCTCTATGTGGGCTTCGCTGGAA		+	['DUF2070 family protein']	['glycosyltransferase']	54	80	-1	-1
Thermogymnomonas acidicola JCM 13583, whole genome shotgun sequence	9	GGGGGGGCGGGGGGG	CCCACCCTGTGGGCCCTCAGGACATGGTCAGCCAGCTTCTCGTCCGTGTTCCTGTCCGGCCTGTCTATGATCTTGAAGATCACGTCGAACCTCGAGAGGAGGGGGGGCGGGGGGGAAGTTTATCTGATCTACAATTGTCCTGTTCGGGTCGTACCTGCCGAACTTCGGGTTCGCAGCGCCAAGGATACTGCACCTCGACTTCAGGGTCGCCATTA		-			1364	725			in ['minichromosome maintenance protein MCM']
Thermogymnomonas acidicola JCM 13583, whole genome shotgun sequence	9	GGGGGGGCGGGGGGG	CGCTCATCCACACAGACGGCAATGCGGTTGCAGCGTTCACATTCAGGGAGATCTCGGAGCTGTCAAGCGCCTTTGCCAGGTACCTGCAGGACAGAGGCATGGGGGGGCGGGGGGGCGATAGGGTAATGATCATGCTGGGCAACCAGCCATGCTCTGGGTCTCCTTTGTGGGGGGGTGATAAAGGCAGGAGGTGTCTGTGTCCCCCTCTGCCACTT		+			245	106			in ['AMP-binding protein']
Thermogymnomonas acidicola JCM 13583, whole genome shotgun sequence	9	GGGGGGGCGGGGGGG	ATATATTCCAGAGTGGCCGCTGAGAGAGTGTTCCCCGCGGCGGAACCTCATGTGCGGTGAGAGGGGGGGTCTGGGCCTCCCTGGCAGGCAGGGACCCCCAGGGGGGGCGGGGGGGTGGGCCGTGTGAGGGCTGGTGCATGTCCATGCACGTCTTTCTGGAAAGGGTGTGAACGATGGAGGTAAGGGTCAGGGACATAATGACAAGGGATCCGATC		+	['MFS transporter']	['CBS domain-containing protein']	285	58	1	1
Thermogymnomonas acidicola JCM 13583, whole genome shotgun sequence	9	GGGGGGGCGGGGGGG	TGTGCCTCTTCCCCCCTAGCGTGACAACGGCGGATGAGCCAGACATGGAGAATATGGCAAGGACCATGCCTACTGCCACGGGGGGGCGAAACCTCCTGCAGGGGGGGCGGGGGGGGTGAAAGGCGCAACCGAGTTCCTTGGGCCTAGCTCCACTATTATCACCACCGATGTCACTATGAGCAGTGCTATCTCTATGGCTGAGGCCGTGAAGCTGT		-			594	872			in ['APC family permease']
Thermogymnomonas acidicola JCM 13583, whole genome shotgun sequence	9	GGGGGGGCGGGGGGG	CCCGTGGACGTCTCACCGGTATCTGTGCCGAAGTCAAAGGCCGCAGGCACGTTGACGTAGGCTGCCTTCTTCATTCCCTGCTGAGGTGGAGGTGGAGGAGGGGGGGGCGGGGGGGGTGCCGGGTGGTTCCCGTTCATCGGGTTCTGCGCTGGGATGTACTTCAGGGAGAGGTTGCCGTTGATGCTGTAGAACGTAGTGGTCGATCCTCCTCCAGG		-			1016	3061			in ['thermopsin family protease']
Thermogymnomonas acidicola JCM 13583, whole genome shotgun sequence	9	GGGGGGGCGGGGGGG	ATAGACGCTATCGAGCTCTCGGAGATCACCGGCTTCTCGACGAGGGCGGATGGCCGCGTGAAGACCCTGCACCCTGACGTCTTCAGCGCGATCCTGTCCAGGGGGGGCGGGGGGGATGACTTCCTCTTCGACATGGTGGTGGTGAACCTGTACCCCTTCCAGAAGTACGCAGATGCTGACCTCAAGGACATGGTGGAGAACATAGACATCGGCGG		-			241	1259			in ['bifunctional phosphoribosylaminoimidazolecarboxamide formyltransferase/IMP cyclohydrolase']
Thermogymnomonas acidicola JCM 13583, whole genome shotgun sequence	9	GGGGGGGCGGGGGGG	GGGGTGGAGGCGTGTGGTGGCATCGCCAAGGCCTGTGGACATAATGGAGACTTCGGCCATAATATCCCTAATTATCGACGGGTTCCTGCCAATAGCGTGTGGGGGGGCGGGGGGGATCCCCGTCATAAGGGATTCCACTGGAATAACTCCGGTCAACGGGGTGATCGACAAGGACGCCACCTCTGCCCTGCTTGGCAACCTGATCGAAGCGCAGA		-			99	219			in ['hypothetical protein']
Thermogymnomonas acidicola JCM 13583, whole genome shotgun sequence	9	GGGGGGGCGGGGGGG	ATGAGGGCCTTCATAGATAGCATGGAACAGTACTCGATCAGGAACGCGTATGTCCAGATATTCTACGAGGTTCTGAACGACATAAGGCGCTACCAGACCAGGGGGGGCGGGGGGGACGTGAACAGGGGGGGCCTCGGCAAGGTGCTGAGAGACTGGCTCATCTGCATGATGCCTGCCATACCGCATACCTGCGAGGAGTACTGGCACAGGCTCGT		-			121	524			in ['class I tRNA ligase family protein']
Thermogymnomonas acidicola JCM 13583, whole genome shotgun sequence	5	GGGGGGGCCTGGGGGGG	GGCCGCAGGTGCTGGATGATGGAGACGTCCTCAGGCACGTGAAGGGCGTGATGAACGCCATTGAGATCGAGACCGACACGCTCGGGAAGATATACAGCATGGGGGGGCCTGGGGGGGCCGGCAAGATCGAGACTGCTCAGGCAGCACTCACCGACCTTGTCAGCATATCCAGGTCAGAGTGATTGTTCACTTCCTGAATATTGCAAGCTTTATCTCG		-			919	65			in ['homoserine dehydrogenase']
Thermogymnomonas acidicola JCM 13583, whole genome shotgun sequence	5	GGGGGGGCCTGGGGGGG	ATATGCGCCTTCTACGTGCCAGCGAAGCTGAAGGGCAAGACCCAGAGGGGGGGGTATGAACTAACCGTCGATGACGTGAAGAGGGAGCTGGAAAAGGCCAGGGGGGGCCTGGGGGGGGCAACTGAAATACACATAGTGGGTGGCTTCAATCCCTACCTCCCCCTGGAGTACTACGAGGAGGTCTTCAGGACAGTGAAGAAGTACATGCCGGATGCCA		+			338	793			in ['radical SAM protein']
Thermogymnomonas acidicola JCM 13583, whole genome shotgun sequence	5	GGGGGGGCCTGGGGGGG	CAGGAGTTCCAGATGGCCCTGGGGGGGATAAAGAAAGGGCGGTACGTCCTGGACGAGATCGTGGCCGTCGATACTCAGTGAGCGGGAGATGCCTTGTAGAGGGGGGGCCTGGGGGGGTGAGCTATCCTCGACCTGAGGCGCAGTGTGTTGAGCACAACCGAGGTGGAGCTCATGCCCATGGCCAGGGCGGAGAACATGGGCAGGTAACCGTAGACAC		+			641	43			in ['HAD-IC family P-type ATPase']
Thermogymnomonas acidicola JCM 13583, whole genome shotgun sequence	5	GGGGGGGCCTGGGGGGG	CTCTATATTAATCTTTTAACTCTCCAGATACGGGAGGACCGAGAAGCGGGATCTGCGTCCAAAGTGGCACCCATGAAAGAGTGCATTCCAGGCCCAGGGAGGGGGGGCCTGGGGGGGATCAGGGGGGGGATTGCCAGAGAGCCAGGCCTATGGGCAATGGGGGGGCAACAGGACTGTGGGGGTGTCCCCCCCACCCCCCCATGGGCCATGGGCACAT		-	['argininosuccinate synthase']	['30S ribosomal protein S12']	271	202	-1	1
Thermogymnomonas acidicola JCM 13583, whole genome shotgun sequence	5	GGGGGGGCCTGGGGGGG	GTGTTCGCCATGACCGCCTTCACCGGGTTCCCTGTGCTCATGGGCTATGTGAACGAGGTCGTGCCCAGGAGGTTCTCCACCACATCAAACGGCCTCGTGTGGGGGGGCCTGGGGGGGAACACCGTGGGCGGTGCGGCCGGCATAGGCGTCATGTCGCTCCTCCTCCTCTACCTGCCACTGGGCAGGGTGCTCTACATAATGATAGCCTTCGCTGCAG		+			1074	174			in ['MFS transporter']
Thermogymnomonas acidicola JCM 13583, whole genome shotgun sequence	4	GGGGGGGTCAGGGGGGG	ATCCGTCCACATCTGACACGTTCGGCATATCCGTGCTGGAGGCCATGGCGACCGGCCTGCCAGCCGTGGTGACACCGGGCTTCCCACTCCTTGATTTCACGGGGGGGTCAGGGGGGGACTGCACGATCCTGCATACTGAACCGCCTGAGACCGCTGGAAGGATCAGGCGCTGCTGGAGAACCCATCCTCGTACATGCAGCTCTCGGAAGGAGCAAGG		-			319	140			in ['glycosyltransferase']
Thermogymnomonas acidicola JCM 13583, whole genome shotgun sequence	4	GGGGGGGTCAGGGGGGG	GAAGTGGTGGATACCAGACAGCATAGTCTTCGTGGACAGCATGCCCAGGACGAGCACAAACAAGATCGACAAGAAGGAGCTCAGGAAGGTCCTGGAGGCAGGGGGGGTCAGGGGGGGGTGAGGCCCTCACTGCCACCGGATCTCGTGCCTCCGTCGCTGGAAGAGTGCACCCGGATGGCGGATCGGTTCTGGGAGCACCCTGTCACACCCCCATGAG		+			1640	4			in ['long-chain fatty acid--CoA ligase']
Thermogymnomonas acidicola JCM 13583, whole genome shotgun sequence	4	GGGGGGGTCAGGGGGGG	GGCAGTTCTTCGAACAGGCCTCATTGATTGAACATGGATAAGAGGCATCCCAGAAACACACTTCTGATTGAGGACTGCCAGTCCCTGAATGCCATGTGGCGGGGGGGTCAGGGGGGGTTATACATGTAATGCCCTCTGTAATACTCAATAAGGCTCCTGTAGACCGCGAGTGCATTCGGGTTTACATCTCCAAGGAGGTATCTCCTTCCTGTGACTC		+	['hypothetical protein']	['site-specific DNA-methyltransferase']	76	27	1	-1
Thermogymnomonas acidicola JCM 13583, whole genome shotgun sequence	4	GGGGGGGTCAGGGGGGG	TGAGAGTGCCGAGGAAGCCACTCTCTTAAGATCCATGGCAACAGCATTTTCCCACATGCTCAGAACTGGAACATTCGGATTCGCAGATTTCAGGGAGTCTGGGGGGGTCAGGGGGGGATCTCACTGATAAGGAAGGCTCTGCGCAGAAATATGCAGGCTATCATACTGGGCAGGCCATCCTCTGGGGGGGATGAGAGCCTCGAGCATGTTATCTCAA		+			245	10			in ['amidohydrolase family protein']
Thermogymnomonas acidicola JCM 13583, whole genome shotgun sequence	4	GGGGGGGAGGGAGGG	CTGAGGGGTGACAGGGACAGATTCATGCTGGCGTACACGCTCCTCTTCATCTTGAACGGTCTGGCGACCATATACTACGGGGGGGACGAGACCGGCCTCAGGGGGGGAGGGAGGGACCCGGACTGCAGGAGAACGATGCCCTGGGATGAAATGGACCAGGAACTTGTTCGGTTCTTCAGGGAGCTTGGCTCACTGAGGGGGGGACACTACAGGGC		-			328	323			in ['hypothetical protein']
Thermogymnomonas acidicola JCM 13583, whole genome shotgun sequence	4	GGGGGGGAGGGAGGG	CAGGCCCTGAGGCAGGCCTACTCGCTCAGGGGGGGATCACCGTTCTGGTTTGTGTGCGGGGGGGGCGAGACAACGGTGCAGGTGAGGGGGGGAAACGGCAGGGGGGGAGGGAGGGCCCAGGAGCTCGTCCTGAGGTTCATGGAGGAGATGGGTGATGACGAGGACTTCCTCCTGGCGTGCTTCGGCACGGACGGCATCGACGGCCGTTCAGATGC		-			499	620			in ['DUF4147 domain-containing protein']
Thermogymnomonas acidicola JCM 13583, whole genome shotgun sequence	4	GGGGGGGAGGGAGGG	GTTCGTCTCAGGCATCACAGTCTTCGGCATATACAGCTCCAGGTCCTGGCCTTCGTCTTCTCCATAGCGGTGGTCTCGGCCGTTTACCTCTTCTCCTTCAGGGGGGGAGGGAGGGCACCCCCCCCAACATACCTGCTGCTGGCAGGCATAGCCATATCGCTCTTCACCTCATCCATGGTCGCCCTCCTCCTCTATACCAGGCCCGCGCTTGAGAA		-			148	170			in ['iron chelate uptake ABC transporter family permease subunit']
Thermogymnomonas acidicola JCM 13583, whole genome shotgun sequence	4	GGGGGGGAGGGAGGG	AACTTCCTAGCGGCCAACGGCTTCAACGTCGTCTACGGCAACCCCAGGGGGGGGAGTTCAGGGTACGGTGATGACTTCGCCAGGGCATGCGTGGGCGACTGGGGGGGAGGGAGGGACTTTGAGGATGTTCTCTCCTTCCTTGACGATGCCAGGGACAGGTTTGGCCTCACCGGGAAGGTAGCCATCACGGGAGGCTCCTACGGGGGGGCTTCATG		+			1261	101			in ['prolyl oligopeptidase family serine peptidase']
Thermogymnomonas acidicola JCM 13583, whole genome shotgun sequence	20	GGGGGGGAGGGGGGG	ATTTTTAGTTTATCCAATACAAATTAGTAATCATTATTAACTACTATCTTATATCTATTAAGAGTTGATTTACAATGGAAGGAGGAGTGGGTAAGTACAGGGGGGGGAGGGGGGGGCTGGAGGACTGGTGGCCGGAGAGGCTCGACCTCAGGGTCCTGAGGCAGAACTCCACTGAATCTGATCCGTTCAGGGGCCAGCTGGACTACGCCAGGGAG		-			41	2189			in ['catalase/peroxidase HPI']
Thermogymnomonas acidicola JCM 13583, whole genome shotgun sequence	20	GGGGGGGAGGGGGGG	GGGGTGGCTTCGGCATAAGGAAGGTGTACAGGGTGCTCGTTCCGGCATTCTTCACCGCTGCCATGAACAGGTCCCTGCACCCGCCGTGGGGGGGAACCCGGGGGGGGAGGGGGGGACGCCGAACTACGTCGTTATAGGGGGGGGAAAGAAGTTGGCGAATGTGTCGGCTATCCCCTCGGAAAAGGCGAGACGGTGGAGATAGTCACCGGTGGCGG		-	['M24 family metallopeptidase']	['hypothetical protein']	181	97	-1	-1
Thermogymnomonas acidicola JCM 13583, whole genome shotgun sequence	20	GGGGGGGAGGGGGGG	CCTTCAGGCTCTTCCGCTCCATGCACGTGTACTGTGGGGGGGTGAACGCCTCAGGCCCGACAGGGTTCAGTGGTACCCATGGAAGTTCAACGCCACCTTTGGGGGGGAGGGGGGGAAACTGACCGTATCGCTTTTGACCGGTGGTGGCCTCGAGATATCGTTCCTGTGGATGCGCCATAAGGACATGGTCATAGACCTGAGGCCCCAGGAGGTAT		-			275	7			in ['hypothetical protein']
Thermogymnomonas acidicola JCM 13583, whole genome shotgun sequence	20	GGGGGGGAGGGGGGG	TCTACTTCTCTGGTGGCCGTGGATACCATGTGCACATACAGGACGACGCAGTCTACACACTCGATTCGGATTCCAGGAGGGAGATCGCTGACTACGTTAGGGGGGGGAGGGGGGGATAACATTTTCAGAGATAAGGAAGAACTCCTTTCTGCTCAGCGGTGCAATGGGGGGGGCTGGATCAGCTCCATAGACCGCTTCGTTTCTTCAGTGTTCGC		-			88	626			in ['hypothetical protein']
Thermogymnomonas acidicola JCM 13583, whole genome shotgun sequence	20	GGGGGGGAGGGGGGG	GGGGGGGACTCGCACGAGCATGCAAGGCACGGGAGGCCGCAGAACATGGTCGACAGGCTTGAGAGGAAGCTGGCCTGGTTCAGGAAATACATGGTGGACGGGGGGGGAGGGGGGGGTGGGGGGGGCAGGGGTGCCGCTCCTTGACGGCATGCTCTCGCTGGTCACGGGCGCATCAAGGGGGGGCATCGGGAGGGCGGTGGCACTGCGCCTGGCCT		+			442	29			in ['prolyl oligopeptidase family serine peptidase']
Thermogymnomonas acidicola JCM 13583, whole genome shotgun sequence	20	GGGGGGGAGGGGGGG	GCCATCGTTGTGGCCTCGTACCTTGTGCAGGCACTCCAGACCATCGTGTCCAGGAACGTTGACCCGCAGGCCGCGGCGGTGGTTACAGTCGGCACGGTCAGGGGGGGAGGGGGGGACAGGTACAACATCATCGCGGAGAAGGTGGAGATGACCGGGACTGTCAGGACGCTGGACACCGGCGTCAGGGATATGGTCAGGCGCAGGATGGGTGAGGT		-			690	459			in ['amidohydrolase']
Thermogymnomonas acidicola JCM 13583, whole genome shotgun sequence	20	GGGGGGGAGGGGGGG	ATGGTGCTCCAGAAGAATGTCTTGGGGGGGGATGACCTTTCACCCGGAGCTGACGGGGGGGGATACGAGGGTCCATGAGAAATTCTTAAATATGATAGAGGGGGGGGAGGGGGGGGTATATTTCCACTGGAACGCATGGAGGTGAGGGGGGAGTGAAGGTGACACCACTGAACGGTGAACACAAGAGACTTAATGCAAAAATGACAGATTTCCAT		+			590	30			in ["pyridoxal 5'-phosphate synthase glutaminase subunit PdxT"]
Thermogymnomonas acidicola JCM 13583, whole genome shotgun sequence	20	GGGGGGGAGGGGGGG	TGTGGGACATCCTAGGGGGGGAATTGCCAGGCAACGCGGCAACAAGCTCACGGTCAACTTCTGCAACTATGGCTATACTATGAGGAGGCTTAAGGAGGTTGGGGGGGAGGGGGGGTTGGGGGGGATAGACGTGGTCGAGGTCGGTGAAGCATATACTTCAAAAACTTGTTACCTGTGCGGGGGGGAGGCCCATGAGAATGGGCGTATTAAGAGAG		-			950	384			in ['transposase']
Thermogymnomonas acidicola JCM 13583, whole genome shotgun sequence	20	GGGGGGGAGGGGGGG	TGTCCGCCATGACAAGACCGTTGAGGCACTGCGGTCGCTGGGCAGGCAGCTGAAGGTGAAGCCCAGGGCAGTCGTTGTCCTTTCGCCACACTTCGTAACGGGGGGGGAGGGGGGGTCGCAGTGGTGGCACAGAGGGAGCTCAGGCAGATATATGACTTCTACGGCTTCCCTGACAAGTTCTATTCCGTCAGGTACAGACCTCATGGCGACCCTGA		-	['hypothetical protein']	['MBL fold metallo-hydrolase']	5	271	-1	1
Thermogymnomonas acidicola JCM 13583, whole genome shotgun sequence	20	GGGGGGGAGGGGGGG	ACTGGAGGACGTACTTCCTCGCATCTGGCATCTTCGCCCTGGTTTTCTCTCTCCCACTCGCTATCATCCTTGTGGAGCCATCCAGAGTCCGCAGGTTCCAGGGGGGGAGGGGGGGGCAGGGCATCACCGGCAAGCTGAGGCTCTACACCGTGGCCCTCTCCCTCATCACTGTAGGTGCCTTCATGCTCAGCGTTCCACTCATGAGTGTGGTGCCC		-			584	589			in ['MFS transporter']
Thermogymnomonas acidicola JCM 13583, whole genome shotgun sequence	20	GGGGGGGAGGGGGGG	GAGGGTTGCACTGATGGCCTCCCTGTACAGGGACATATCGGGCACAGGCACTGAGGGCCTGAGGCTCATACTCATTGACGAGGCGGACAACTTCTTTGAGGGGGGGGAGGGGGGGCAGGGGAATCGGGTGGGGGGGGACGCCGGTGGCCTCTCGGAACTGGCCAGGGTACTGAGGGTCTCCAGGAACCCGATTGTCATAACAATGAACGACTTCT		+			198	417			in ['hypothetical protein']
Thermogymnomonas acidicola JCM 13583, whole genome shotgun sequence	20	GGGGGGGAGGGGGGG	GTTCGTCTCTGGCCAGGTGGCAGTGGTGACCGGAAACATAGGGGGGGCACCCGTTCTCTACAGGAGGCTGGAGGGGGGGACCAAGCAGAGGCACCTGCCAGGGGGGGAGGGGGGGAGATAGCGGACCATGACATAGTGGTAGAGGCCAAGGAGACATCGTTCCCGCCAGGCCCCATGATAAGTGAGTTCCAGAAGGTGGGCCTCCAGACTGCGAT		+			345	6			in ['50S ribosomal protein L10']
Thermogymnomonas acidicola JCM 13583, whole genome shotgun sequence	20	GGGGGGGAGGGGGGG	CAATACCAATATGGCTGAGGGCCAGGCTACCAGAGTCATATGCATGGTTGCAGGCGGAGCACAGGCCTGTGAGAGATGTGGTGAGGAGGGTTATGGAAATGGGGGGGAGGGGGGGCCTCTTCAAGGTCTACTCCATACCATGGTTCCTGTACCAGATCGGCGACCAGGGCCTGGCAGTGTACATGCCTTACCTGCTGTCCAGCGACCTTCACGTG		-			656	376			in ['MFS transporter']
Thermogymnomonas acidicola JCM 13583, whole genome shotgun sequence	20	GGGGGGGAGGGGGGG	AGGCAACCTACATCGCGAACCGCATAGCAATGGAGGTTGGCGGCAACTACACTCCGTCTACCTACATGGGCGAGAACGCATTCAACGCCGCAACCTCGGTGGGGGGGAGGGGGGGCATGACCTTCTACTCATCCTACAGCAGCTCCCCCGAAGGCCACCTTCGAGAGCATGTCTGACTTCCTGATCAAGTGGACCTACTCCAGCACCTACTTCTC		-			236	61			in ['hypothetical protein']
Thermogymnomonas acidicola JCM 13583, whole genome shotgun sequence	20	GGGGGGGAGGGGGGG	GCCCTCAGGGACATATGCGTGGTATCCAGGAGCCCCCCCCTCTACTCCAGGGACTTCAGGCATGAGGACAGCACAGTGGATGTCTCAGGTCTCACCATCGGGGGGGGAGGGGGGGGCTTGTGATCGCGGCAGGCCCCTGTGCCGTTGAGAGCGAGGAGCAGATAATGGCCGTGGCAGAGGGTGTGAAGAAGGCCGGGTGTGAAATGCTTAGGGGG		+			148	756			in ['3-deoxy-7-phosphoheptulonate synthase']
Thermogymnomonas acidicola JCM 13583, whole genome shotgun sequence	20	GGGGGGGAGGGGGGG	ACAGAGGTGCGGTTGGTGCAGGACGGGAGGCAGAGGAAAGGCCACACGAAGGCAACCTATGTCCTGCACGAGGGCGACATATTCGAGATACGCACAGCAGGGGGGGGAGGGGGGGGCTACGGAAGGTTTGAGGACAGGGAGCCGGAGAAAGTCGAGAGAGACACGAGGTCTGGCCTGATAACGAGGGGGGGTTACGCGAGGGCTGGAAGAGGCGA		+			1572	116			in ['hydantoinase B/oxoprolinase family protein']
Thermogymnomonas acidicola JCM 13583, whole genome shotgun sequence	20	GGGGGGGAGGGGGGG	CTCACGGGAGTGGTGCCAGGGTATGCAAGCATAGGCATATGGGCCGTGGTGCTCCTCGTCATACTGAGGCTGATACTGGGCTTCGGGCTCGGAGGTGAGTGGGGGGGAGGGGGGGCCATGCTCCTCACCCTAGAGAACTTCAGGGAGAGGAGGGGGGGCTTCTGGTCATCGTTCGTGCAGTCCACGGTGGGCATAGGGCTCATCATTGGCACTGC		+			358	892			in ['MFS transporter']
Thermogymnomonas acidicola JCM 13583, whole genome shotgun sequence	20	GGGGGGGAGGGGGGG	CCAGCGGGGAGCAGATCAGCGGGGAGCAGCTGGTCGAGAGGCTCATGGACTTCTACAACTACCTCGATATCATGAAACTGTACTTCCCGGACACCGGGACGGGGGGGAGGGGGGGTGGCGGATGAGCAGTATCCTGGCCTCTGCATGGGCTACGTTCCTGAACAACATGCGCGTTGATCCGTACATTTCACTCCGCTTCCTTTTACCTGTAGCCC		+			368	10			in ['hypothetical protein']
Thermogymnomonas acidicola JCM 13583, whole genome shotgun sequence	20	GGGGGGGAGGGGGGG	AATGGTGGCAATATGCAACGAATACGCAGGCTCCGACGGAGACATATTCTCCTATTCGTTCAGGGCCTTGGCCTGGGCAGGCTCGTGGGTACCAGGACATGGGGGGGAGGGGGGGTGGTGGGCATAAGCCCGAGGAGGAAGCTCATAGACGGGACGGTGCTTTCCCAGCCGGAGTACGCTTTCTGGTTCACAGACGCTGGCTTCAGCGTCGAGAA		+			2888	248			in ['PDZ domain-containing protein']
Thermogymnomonas acidicola JCM 13583, whole genome shotgun sequence	20	GGGGGGGAGGGGGGG	TTGAAAGGCCGATCGTTTGAGCGCCCCCCCGGACGGGATTTGAACCCATGTCACGGGCTCGACAGGCCCGTATGATAGGCCACTACACTACCGGGGCAACGGGGGGGAGGGGGGGATTTTCACTGTTCAAATAAATTTTTC		+	NONE
Methanoculleus thermophilus strain CR-1, whole genome shotgun sequence	6	GGGAGGGGACAGGGGAGGG	CAACATAGAGACAGGGAGGAGCGAGGATCAAGTTTGAGTAAGACCGGAAGTAAGCGGCAAAACCCAGCACACTGGACCGTGGGGACATCGCATTTCGGGGGGGAGGGGACAGGGGAGGGGGGATGCTCCCCCCTCGCACCTAACGGTGCTCAAGCTCCGCTCTTTCAGAGCGTCGCACTCCTCTGAAACCCCACCCCCTAATGCGATACCCCCATGGAA		+	['sugar-specific transcriptional regulator TrmB']	['inositol-3-phosphate synthase']	417	485	1	-1
Methanoculleus thermophilus strain CR-1, whole genome shotgun sequence	6	GGGAGGGGACAGGGGAGGG	TGGTGGGTTTGTGGTGTGTGTTTGTGCCTGGCGGGGGGCGATGGCAAAAATGCGAATACAAAAACCCATGCACTGGACCGTGGGGGCATCGCATTTTGGGGGGAGGGGACAGGGGAGGGGGATACTCCCCCCTCCCCACCAGACGGTGGTCGAACTCAGGGCGTTCCGCCCCTCATTCTCCCCGTCAGCCCCACCCCCCCTAATGCGATGTCCAGCGGG		+	['hypothetical protein']	['class I SAM-dependent methyltransferase']	128	555	1	-1
Methanoculleus thermophilus strain CR-1, whole genome shotgun sequence	6	GGGAGGGGACAGGGGAGGG	GGTCGGGAGGTATGCTTGCGTATGGCTGGCTGCCGGCGTGGGCCGGGAACTGGTGGGAAAAACCCGATACACTGGACCGTGGGGGCATCACAATATAGGGGGGAGGGGACAGGGGAGGGGGGATGCTCCCCCCCGTCAGCCCCACCCCCAAGCGTGATGTCCCCACGGAATCCGTGTCAGGTGGAGCCATATAGGTATCAGCACGTTTCAAGTTGTCCT		+	['ABC transporter substrate-binding protein']	['argininosuccinate lyase']	266	421	-1	1
Methanoculleus thermophilus strain CR-1, whole genome shotgun sequence	6	GGGAGGGGACAGGGGAGGG	AGCAACCTTACTGCAATGTTCGAGTTGCTGCTCTCCCTGACTTGCTGATTCCCGTTGATTAAACCAGGCACGGATTCCTACCGGACATCGCATTACAGGGGGGAGGGGACAGGGGAGGGGGGGAGCATCCCCCCTCCCCTGAAACCCCACCCCAAAGCGCGATACCCCAGTGGTCCAGTGTACTGGACTTTATCCTCGTTTGCGCTGTTTTCGTCTGCA		+	['S-adenosylmethionine decarboxylase']	['coenzyme F420 hydrogenase subunit beta']	419	450	1	-1
Methanoculleus thermophilus strain CR-1, whole genome shotgun sequence	6	GGGAGGGGACAGGGGAGGG	CGAATTTCTCAGAACCCATCCCTTCAGGGCAGCTTGAAATGTGTTGATACTCTTATGGCTTCACCTGACGCGGATTCCCACTGGACATCGCATTGCAGGGGGGAGGGGACAGGGGAGGGGGGAGCATCGGTTGCCCCAGGATGACGGACCTGACCGTCAAAAAGACCGGTCCACGGAGGTCCACCTTTCTGTTGTGGTCGGTGATATACCGCATCGCGT		+	NONE
Methanoculleus thermophilus strain CR-1, whole genome shotgun sequence	6	GGGAGGGGACAGGGGAGGG	GTGTGTCTCCATAGAGATGGGCCTTGAGTGTAAGGGTGGAATGAGCGGATAGCGATATAAAACACCGTAAACTGGACCGTGGGGGCATCGCATTCTAGGGGGGAGGGGACAGGGGAGGGGGGATGCTCCCCCCTCCCCTGAAACCCCACCCCCATTTGTGATATCCCCATGAAATCCGTGCACGGGGTTCATCATGTCGTCAAAGGGGTCAAATTTGAG		-	['glucose-6-phosphate isomerase']	['TIGR00269 family protein']	242	119	1	-1
Methanoculleus thermophilus strain CR-1, whole genome shotgun sequence	5	GGGTGGGGACAGGGGAGGG	CCAGATTTTGAGAAGGCCGAAGGCCTTTACTGTGCGGCAAACCGGGTGACCCGAGCGGGGAATATCCCCATGCAGTGGACCGTGGGACTATCACCATGGGGGGTGGGGACAGGGGAGGGGGGCTCGCCCCTTCGCACCTAACGGTGCTCGAACTCAGGGCGTTTCGCCCTTCGTTCCTCGAAACTCTTCGAGTTTCTCAAGCTCCTGACCTCCGGTCAG		-	['F420-dependent methylenetetrahydromethanopterin dehydrogenase']	['aldehyde dehydrogenase family protein']	321	129	1	-1
Methanoculleus thermophilus strain CR-1, whole genome shotgun sequence	5	GGGTGGGGACAGGGGAGGG	ACCTCTAACATAGGTTCCTGAGCGACTTCTGTGAAGAAACTGGATTAAACTTCCGTCTCAAGCAACAGCACGGATTCCTGGGGGGAATCGCCTCGCAGGGGGGTGGGGACAGGGGAGGGGGGAGTATCCCCCCTCGCACCTATCGGTGCTCGAGCTCCGGTCCTTCGGACCGTCGCACTCCCCGTCAGCCCCTCCCCCCAAGTGCGATAGCCCCCACGG		-	['tRNA(Ile2) 2-agmatinylcytidine synthetase']	['formylmethanofuran--tetrahydromethanopterin N-formyltransferase']	330	283	-1	-1
Methanoculleus thermophilus strain CR-1, whole genome shotgun sequence	5	GGGTGGGGACAGGGGAGGG	GTGTGTTGCATATTGGATCTGGTCTAAAAACCGGAGCCCATCCATGAGGTTTTGTTCTTAAGAGTGTGTGCACGGCTTTCCATGGGGCATCGTATCTGGGGGGTGGGGACAGGGGAGGGGGGCGTGCCCCCCTCGCACCTACCGGTGCTCGAGCTCCGGTCCTTCGGACCGTCGCACTCCCCGTCAGCCCCACCCCCCATGGCGATTCCCCCACGGTCC		-	['NAD(P)/FAD-dependent oxidoreductase']	['peptidyl-tRNA hydrolase']	460	281	-1	1
Methanoculleus thermophilus strain CR-1, whole genome shotgun sequence	5	GGGTGGGGACAGGGGAGGG	CTGGAAAATCAGGACTGTTTTCCATAAAAATTGTGAGTGAGTTAGAATTCGTCCTTCCGAGATTCCGGGCCCGGCTTTCCATGGGGTATCGCCAAGAGGGGGGTGGGGACAGGGGAGGGGGATACTCCCCCCTCCCCGTCAGCCCCTCCCCAAAATACGATTGCCACCACAGTCCACTGCACGGGGCTTTTTCCCCGCTTCAGTCACCCAGTCCATCGT		-	['type III ribulose-bisphosphate carboxylase']	['DUF5591 domain-containg protein']	180	283	1	-1
Methanoculleus thermophilus strain CR-1, whole genome shotgun sequence	5	GGGTGGGGACAGGGGAGGG	GGCTGTGTGGTCCTGACGTGGGGTATAAGGTTGTGACAGAAGAATCGGGAATACCAAACTTAACCCAGTACACTGGACCGTGGGGGCTATCGCCATGTGGGGGTGGGGACAGGGGAGGGGGGGCGAACCCCCTTCGCACCTAACGGTGCTCGAACTCAGGGCGTTCCGCCCTTCGTTCCTCGAAACTCTTCGAGTTTCTCAAGCTCGCTTCGCTCGCAC		-	['hypothetical protein']	['TIGR04255 family protein']	291	364	1	1
Methanoculleus horonobensis strain JCM 15517, whole genome shotgun sequence	14	GGGAGGGGCTGACGGGGAGGG	TGGAGGATGTCAACAGGACCTCGCGCGAAGGGCGCGAAGCCGCGAAGTTCGGTGCCCGGGTTCTCACCCATGCAGTGGACCGTGGGGGTATCGCCACTGGGGGAGGGGCTGACGGGGAGGGGGCACGCCCCCTCCCCTGTCTCTATTGCGTAAGGTCCTTCCTTTGTAGCCCCCACCCACTCCTCCCGACCCGCCACAATGACAGCCCCAAAACCTCCATC		-	['deoxyhypusine synthase']	['CBS domain-containing protein']	170	376	-1	-1
Methanoculleus horonobensis strain JCM 15517, whole genome shotgun sequence	14	GGGAGGGGCTGACGGGGAGGG	CGGAGTCCGGGGTTCAGGCAGCAGGTTGGCGCTGATGCGGCTATTGAGACTTCAAGCGTCGAGAAGTCACGTACAGTGGACCGTGGGGATATCGCCATTGGGGAGGGGCTGACGGGGAGGGGGGCTCGCCTCCCTCCCCTGTCTCTACCTAGGTATTAGCCTATGACCCCACCCCACCCGGCCTTCGGCCTCCTCATTCGCACCTTCGGTGCTTCAACTCC		-	['phosphopantetheine adenylyltransferase']	['gamma carbonic anhydrase family protein']	288	209	-1	1
Methanoculleus horonobensis strain JCM 15517, whole genome shotgun sequence	14	GGGAGGGGCTGACGGGGAGGG	GGTGCTCAAACTCCGGCCCACCGCAACTCGCACCATCGGTGTGCGAATTCTGTTTAGTCGCACATGCCCATGCAGTGGACAGTGGGGCTATCGCGTTTGGGGGAGGGGCTGACGGGGAGGGGGGAGTATTCCCCCCTCCCCTGTCCCCACCCCCCTCACGGCGATACCCCCACGAAATCCGTACACGGACATGTAGCCAAACGAGATTCAAGCACCGCCAG		+	['UPF0179 family protein']	['AMP-binding protein']	170	154	1	-1
Methanoculleus horonobensis strain JCM 15517, whole genome shotgun sequence	14	GGGAGGGGCTGACGGGGAGGG	GCCCGGCTCTGCAGATCGGCCTCTATCGCAGTTGCAGAGAACTCATAAACCACTTTTCTCTCGCCACACTGGCACGGCTTCTGTGGGAGTATCGCCATAGGGGAGGGGCTGACGGGGAGGGGGGAGCATCCCCCCTCCCCTGTCTCCAGATCATTATCTGACACCTACTACCCCCACCCCGCCCGGCCTCCGGCCTCCTCCCCCGCCCCCAAGGGGGCGGG		+	['peptidylprolyl isomerase']	['HlyC/CorC family transporter']	173	303	1	-1
Methanoculleus horonobensis strain JCM 15517, whole genome shotgun sequence	14	GGGAGGGGCTGACGGGGAGGG	GTGCAGCGAGGAACCAGAGGGGGTTGTGTCTATTTACTCCAGCCGTTCGTTGGAACATTGCAAACCCCAGTACACGGATTTCCATTGGATATCGCCATAGGGGAGGGGCTGACGGGGAGGGGGGGCATGCTCCCCTCCCCTGTCCCCACCCCCCAACTGCGATATTCCCACGGTCCACTCTACGGGATTTCTCACGGTTTATCCTCCCGCTAATACCCACA		+	['peptidyl-tRNA hydrolase']	['NAD(P)/FAD-dependent oxidoreductase']	322	343	-1	1
Methanoculleus horonobensis strain JCM 15517, whole genome shotgun sequence	14	GGGAGGGGCTGACGGGGAGGG	CGCGACCCGCACCTAACAGTGCTCACGCTCCTGTCCTGCAGACAGTCGCGACTGCAACGTCGCTTACGTACACGGATTTCCATCGAATATCGCCAATAGGGGGAGGGGCTGACGGGGAGGGGGGAGCATCCCCCCTCCCCTGTCTCTATCCCATAAAGCTCTACTTGTGACCCCACCTCACCCGGCCTCCGGCCTCCTCCTCTGCACCTGCGGTGCTCAAA		+	['metal-dependent hydrolase']	['sulfurtransferase']	268	772	1	1
Methanoculleus horonobensis strain JCM 15517, whole genome shotgun sequence	14	GGGAGGGGCTGACGGGGAGGG	GCGGGGCGGGGGCAGTGCGTGGCGATAGTCGGGGGAAAGCCGTGCATGGTTCTTCTCCGGGGTCACCCCATGTAGTGGACCGTGGGACTATCGCCATTGGGGGAGGGGCTGACGGGGAGGGGGTGCAACCCCCTCCCCTGTCTCTACCCGTAAGGCTCTACCTGTGACCCCCACTCGAAGACCTTCGGTCTTCTCAAGCTCCGGACGTCCGTCCGTCGCAC		+	['phosphomethylpyrimidine synthase ThiC']	['carboxymuconolactone decarboxylase family protein']	467	383	1	1
Methanoculleus horonobensis strain JCM 15517, whole genome shotgun sequence	14	GGGAGGGGCTGACGGGGAGGG	GGGCTGTGACGGTAAACGTGGTAACCTCTCTTGTTTTGACGACAAAACTGTTGAGGCGATGGAAAGCCCGGTACAGTGGGCCGTGAGGATATCGCCATTGGGGAGGGGCTGACGGGGAGGGGGGCGAGCCCCCTCCCCTGTCTCTGTCCCTTAAGGAAGGACGCGTGTAACCCCCACCCCACCCGGCCTTCGGCCTCCTCCCCCGCCCACGAGGGGCGGGG		-	['PspC domain-containing protein']	['excinuclease ABC subunit UvrB']	289	164	1	-1
Methanoculleus horonobensis strain JCM 15517, whole genome shotgun sequence	14	GGGAGGGGCTGACGGGGAGGG	TGCCTTGCGAGGTATCGCTATCCCTGTGGAACCGAGATTGCTAGACCAACGGATATCAAGTAAGGCCCGATGCGGTGGACCGTGGGGGTATCGCCATTGGGGGAGGGGCTGACGGGGAGGGGGGCGACCCCCCTCCCCTGTCTCCAACTTGCATAAACCGTGCTCGAACTCTTGTCTTTAGGCAGTTGCCGCCCACAAGTTGACAGTTGCAAACCCCCACC		-	['type I 3-dehydroquinate dehydratase']	['chorismate synthase']	323	196	1	-1
Methanoculleus horonobensis strain JCM 15517, whole genome shotgun sequence	14	GGGAGGGGCTGACGGGGAGGG	TTGTTTTATCGTGATCGGAACGCAGTATGAAGTTTTTTCCCACTTGATCTGTAGTAGAAGCCAGAATGTAGAACGGATCTTATCCCGGTATCGCCATGTGGGGAGGGGCTGACGGGGAGGGGGGAGCATCCCTCTCCCCTGTCTCACCACTAAGGGATTCCTGTAACCCCCACTCCACCCGGCCTCCGGCCTCCTCCCCCGCCCCGGGGGGCGGGGGCAGT		-	['triose-phosphate isomerase']	['hypothetical protein']	734	209	-1	1
Methanoculleus horonobensis strain JCM 15517, whole genome shotgun sequence	14	GGGAGGGGCTGACGGGGAGGG	AGTGAATATCGCGATTCGAACCCCGTGACGTCTCAAACACGAACACGAATCATAACTGTGAGAGATCCCGTACACTGGACCGTGGGGATATCGCCACGCGGGGAGGGGCTGACGGGGAGGGGGGTGCAGCCCCCCTCCCCTGTCTCTACCTTGTACGTGGACATCTGTGACCCCACCCCGCCCGGCCTTCGGCCTCCTCCCCCGCCCCAGGGGCGGGGGCA		+	['endonuclease III']	['inorganic phosphate transporter']	245	258	1	-1
Methanoculleus horonobensis strain JCM 15517, whole genome shotgun sequence	14	GGGAGGGGCTGACGGGGAGGG	TCCTGGCTGAGAGTCTCGTCAAAGGGTTTTTTTAGGGCACTGTCCTTACTGGATCATCGTTTATCCTGATGCACGGATTTCCAGGGGATATCGCCACTGGGGGAGGGGCTGACGGGGAGGGGGGTGCAGCCCCCCTCCCCTGTCTCTACCTGGTTCGAGGACACTGCTAACCCCCACCCCGCCCGCGCTTCGCGCTCCTCACTCGCACCTTCGCACCTGCG		-	['carbamoyl-phosphate synthase large subunit']	['hypothetical protein']	518	255	1	-1
Methanoculleus horonobensis strain JCM 15517, whole genome shotgun sequence	14	GGGAGGGGCTGACGGGGAGGG	CGATAACATGAGCTCCGGCAGTGTAATTACGACCCCCTAACACAGAACTGTTGGACTCAGAGAGAGCCCCATGCACTGGACCGTGGGAGTATCGCCTTGGGGGAGGGGCTGACGGGGAGGGGGCATGCCCCCTCCCCTGTCTCAACTCTCAAAGATCTGTACTTCTCGTCACCCCACCCCACCCGCGCTTCGCGCTCCTCCCCCTTCCTGCGGGGCGGGGG		-	['uroporphyrinogen-III C-methyltransferase']	['dihydroxy-acid dehydratase']	290	282	1	1
Methanoculleus horonobensis strain JCM 15517, whole genome shotgun sequence	14	GGGAGGGGCTGACGGGGAGGG	ACCGCTATTGACGGATACCCTTCAGGAGCATCCCCAAAGCGTTCAGCCATTATCCTGTCGCAAAAAGCGGAAACGGATCTCCACCGGATATCGCCATTGGGGGAGGGGCTGACGGGGAGGGGGGAGCATCCCCCCTCCCCTGTCTCCAACCCGCTCCTCCTGTGTTCGTGCTCCGGTTCCAACGAAACTTCGCAAGTCGAAAACGCTACGCGTTTTCTCCT		-	['imidazole glycerol phosphate synthase subunit HisF']	['adenosylhomocysteinase']	256	251	-1	1
Methanoculleus horonobensis strain JCM 15517, whole genome shotgun sequence	8	GGGTGGGGACAGGGGAGGG	TGGACGACTTCGCCGGGGCGCAATTCGCTATCTGGCGGTGCTTGAATCTCGTTTGGCTACATGTCCGTGTACGGATTTCGTGGGGGTATCGCCGTGAGGGGGGTGGGGACAGGGGAGGGGGGAATACTCCCCCCTCCCCGTCAGCCCCTCCCCCAAACGCGATAGCCCCACTGTCCACTGCATGGGCATGTGCGACTAAACAGAATTCGCACACCGATG		-	['UPF0179 family protein']	['AMP-binding protein']	182	142	1	-1
Methanoculleus horonobensis strain JCM 15517, whole genome shotgun sequence	8	GGGTGGGGACAGGGGAGGG	CGACTGCCGGGAGCGGAGCGGACGGCGGGAGTTTGAGCACCGCAGGTGCAGAGGAGGGGGCCGGAGGCCGGGCGGGGTGGGGGTTACACGTCAACTTATGGGGTGGGGACAGGGGAGGGGGGAGTATCCCCCCTCCCCGCGAGCCGCCTCCCCAAATGGCGATAGCCACCTGAAAGCCGTGTTAGCGATGCGATCTCCACAGCAAACCTAAGATTATCA		+	NONE
Methanoculleus horonobensis strain JCM 15517, whole genome shotgun sequence	8	GGGTGGGGACAGGGGAGGG	TTGAAAAAACGAAGGCAAGACGTTTTGGTTCTAAAACTTGGGCTCAAACTTTCTTCAGTTGAGTTCCTGACACGGATTTCGAGGGGATATCGCGCCTGGGGGGTGGGGACAGGGGAGGGGGGCTCGCCCCCCTCCCCTGCAACCCCTCCCCGCGTGGCGATAGTCACCACGGTCCACTGCATCGGGATTTTACCTCGCGTCGGCTATTTTTGTCTCTCG		+	['DUF1922 domain-containing protein']	['FAD-dependent oxidoreductase']	236	146	-1	-1
Methanoculleus horonobensis strain JCM 15517, whole genome shotgun sequence	8	GGGTGGGGACAGGGGAGGG	TTGGGTGCGAAGGAAAAGAGTTGTTTAAAATTCGTTGACTGCCTTCTAGTCTCCTTCGATTGCACCTGGCACCGATTTCAGGGGGATATCGCCGAGAGGGGGGTGGGGACAGGGGAGGGGGGAATACTCCCCCCTTCGCACCTATCGGTGCTCAAGCTCGCTTCACTCGCACTCCCCGTCAGCCCCTTCCCCAGGGGCGATAGCCACCACGGTCCACTG		+	['DUF5591 domain-containg protein']	['type III ribulose-bisphosphate carboxylase']	119	215	1	-1
Methanoculleus horonobensis strain JCM 15517, whole genome shotgun sequence	8	GGGTGGGGACAGGGGAGGG	GCCCGAAATAGGAGGAGATCTTCGTTTTTTTGTGGGTATTAGCGGGAGGATAAACCGTGAGAAATCCCGTAGAGTGGACCGTGGGAATATCGCAGTTGGGGGGTGGGGACAGGGGAGGGGAGCATGCCCCCCCTCCCCGTCAGCCCCTCCCCTATGGCGATATCCAATGGAAATCCGTGTACTGGGGTTTGCAATGTTCCAACGAACGGCTGGAGTAAA		-	['peptidyl-tRNA hydrolase']	['NAD(P)/FAD-dependent oxidoreductase']	333	332	-1	1
Methanoculleus horonobensis strain JCM 15517, whole genome shotgun sequence	8	GGGTGGGGACAGGGGAGGG	CGACAGTTTCACTCCGAACGGTTGTATACTGCGGGCAGTCGTTTCAGTCGGAACATTACATGCCCCGTGTACGGCTTTCGAGGGGCTATCCCCGAGAGGGGGGTGGGGACAGGGGAGGGGGGAATACTCCCCCCTCCCCACCTGATGGTGGTCGAGCTCCGGTTCTACGAACCGTCGCACTCCCCGTCAGCCCCCCCGTATGGCGATAACGATGCGTGC		+	['right-handed parallel beta-helix repeat-containing protein']	['glycosyltransferase']	385	285	1	-1
Methanoculleus horonobensis strain JCM 15517, whole genome shotgun sequence	8	GGGTGGGGACAGGGGAGGG	GTTTTTGATGCGGCAAATGTCCCCGAGCGTGCAGGCTCTAATGGGCATTGTACCTCACGGATCTCGTACACGGATTTCCAGTGGATATCGCCACGCAGGGGGGTGGGGACAGGGGAGGGGGGAT		+	NONE
Methanoculleus horonobensis strain JCM 15517, whole genome shotgun sequence	8	GGGTGGGGACAGGGGAGGG	GTTTCGGTTCCAGAGATCGTAATTGAGGAGCGGTAAACTGAGTGACCAGAGCGAGGAAATATCCCGGTATACGGATTTCAAGGGCTATCGCCACGGAGGGGGGTGGGGACAGGGGAGGGGGGAATGATC		-	NONE
Methanoculleus horonobensis strain JCM 15517, whole genome shotgun sequence	14	GGGTGGGGCTGACGGGGAGGG	TACCTTGGCGAAATTAATACTAGAATAGGCTTGTCCCTGGAATCAGTTTTTTCTTCGAGCGTGTTCCCATGCAGTGGACCGTGGTGGCTATCGCCACTGGGGGTGGGGCTGACGGGGAGGGGGTCTCCCCCTCCCCTGTCTCCACCTCGCTACAATCCGCACATCCCATCAACCCCACCCCACCCGCGCTTCGCGCTCCTCAATCGCACCTGACGGTGCTT		-	['isocitrate/isopropylmalate dehydrogenase family protein']	['oxidoreductase']	501	215	1	1
Methanoculleus horonobensis strain JCM 15517, whole genome shotgun sequence	14	GGGTGGGGCTGACGGGGAGGG	AGTCTTGGAAAAACGGTTGCTTGCAAGTATGGGTTGAGGCGCCGGAGCAACCGTAACGATAAAGAACCTCGTACGCTGGACCGTGGGAGTATCGCCTTTGGGGTGGGGCTGACGGGGAGGGGGCATCCCCCCTCCCCTGTCTCTACCCAATAAGGCTTTACCTGTAACCCCCCACCGCCCGCGCTTCGCGCTCCTCATTCGCACCTGACGGTGCTCAAACT		-	['bifunctional ADP-dependent NAD(P)H-hydrate dehydratase/NAD(P)H-hydrate epimerase']	['DHH family phosphoesterase']	468	226	-1	1
Methanoculleus horonobensis strain JCM 15517, whole genome shotgun sequence	14	GGGTGGGGCTGACGGGGAGGG	AAGCCATCAGGCTTCGAAGGGGTGTCCCCCTCCCGGCAAAGAGGTTTTGGGACAACTTCGCGTATAGTGTGCACGGATTTCCGCTGGATATCGCCGCTCGGGGTGGGGCTGACGGGGAGGGGGGCGCAGCCCCCTCCCCTGTCTCAACCGCAGAAGGCCCTACCTGTGACCCCCACCGCCCGCGCTTCGCGCTCCTCCCGCCCCCATGGGGGCGGGCAGTG		+	['alpha-glucan family phosphorylase']	['4-alpha-glucanotransferase']	639	225	-1	-1
Methanoculleus horonobensis strain JCM 15517, whole genome shotgun sequence	14	GGGTGGGGCTGACGGGGAGGG	TTTCTCATACACCGGACGTTCTATCCGGTGTATCTTTGGCCAGTCATTCTCCGGCACATCATGAAGCCGTGCACGGATTTCCACCGAATATCGCGACTGGGGGTGGGGCTGACGGGGAGGGGGGGTGCCCCCCTCCCCTGTCTCTGTCACATAATAGGATACCTGTAACCCCCACCCCACCCGGCCTCCGGCCTCCTCCCCCACCCCCAGGGGTGGGGGCA		+	['cobalt ECF transporter T component CbiQ']	['hypothetical protein']	151	395	1	1
Methanoculleus horonobensis strain JCM 15517, whole genome shotgun sequence	14	GGGTGGGGCTGACGGGGAGGG	TCGCTGCAGGGCGTCGTTATTCATATCTGTGGCACTCAAGGGTCAAAACAGTCGAGCGAGGATAAAGCCCGGTACAGTGGACCGTGGGAGTATCGCCATGGGGTGGGGCTGACGGGGAGGGGGAGTATCCCCCCTCCCCTGTCTCCAACTCATACGAGGATGATTATAACCCCACCCGCCCGGCCTCCTCCCCCGCCCCAGAGGGGCGGGGGCAGTGCGTG		-	['YbjQ family protein']	['DUF5591 domain-containg protein']	320	186	1	-1
Methanoculleus horonobensis strain JCM 15517, whole genome shotgun sequence	14	GGGTGGGGCTGACGGGGAGGG	GGGGACTTGTGCCGTCAAGTGTGCGCCGTCGATCCTACACAAGAGTGCTGTTCTTGCACGCAATTCACATGCACGGCTTCCGTGTGGGCATCGCCATTGGGGGTGGGGCTGACGGGGAGGGGGGCACGCCCCCCTCCCCTGTCTCCACTCGTAACCTGATCTCTGCAACCCCCACCCCACCCGGCCTTCGGCCTCCTCCCCCGCCCCAAGGGGCGGGGGCA		-	['DEAD/DEAH box helicase']	['TATA-box-binding protein']	209	272	1	-1
Methanoculleus horonobensis strain JCM 15517, whole genome shotgun sequence	14	GGGTGGGGCTGACGGGGAGGG	TGGCGATAGCCGGTGGGAAGCCGTGTCCCGGGAGCGAGTTGGGATTCTGTTCTTTTTCGGGATCTCCCCATACTGTGGACCGTGGGGATATCGCCACTGGGGGTGGGGCTGACGGGGAGGGGGGAGCATCCCCCCTCCCCTGTTTCTCGGAAAAAGGACATCTGTAGCCCCCACTCGAAGACCCGTGGTCTTCTCGAACTCCGGACGTCCCGTCCGTCGCA		+	['formylmethanofuran--tetrahydromethanopterin N-formyltransferase']	['DUF1743 domain-containing protein']	586	501	1	1
Methanoculleus horonobensis strain JCM 15517, whole genome shotgun sequence	14	GGGTGGGGCTGACGGGGAGGG	GGTCGGTCGAGCTTGAAACCTGGTGGGCTCTCGGATTCACGGGAACAGCAGAAGCGGGGGAAAAGCCTGGTACGGCGGACTGTGGGGATATCGCGATTGGGGGTGGGGCTGACGGGGAGGGGGGATACTCCCCCCTCCCCTGTCTCCATCCCATAAGTTGACGTGTAACCCCCACCCCGCCCGGCCTCCGGCCTCCTCCTCTGCACCTGCGGTGCTCAAAC		+	['methyltransferase domain-containing protein']	['molecular chaperone DnaJ']	266	368	-1	-1
Methanoculleus horonobensis strain JCM 15517, whole genome shotgun sequence	14	GGGTGGGGCTGACGGGGAGGG	AGTGAGCATGAGAAGGCTCTAGGATAACTATCACGGCAAATAGAACAATCGAAGCGATAATATAGCCTGGTACACTGGACCGTGGGGATATCGCCATTGGGGGTGGGGCTGACGGGGAGGGGGGAGCATCCCCCCTCCCCTGTCTCCACGTTGTAATGGATCTTTGTAACCCCCACCACCCGCGCTTCGCGCTCCTCCCGCCCCCATGGGGGGCGGGCAGT		-	['sugar-specific transcriptional regulator TrmB']	['DUF2284 domain-containing protein']	453	271	1	1
Methanoculleus horonobensis strain JCM 15517, whole genome shotgun sequence	14	GGGTGGGGCTGACGGGGAGGG	ACGCACCTTCGGTGCTCGTGCTCCTGCCCCCGCACCTCCGGTGCTCGAACTCCGTTCCAGAGGAATGTCGCACCTTCGGCCAGTCGCATATCGCCATCGGGGGTGGGGCTGACGGGGAGGGGGGAGCATCCCCCCTCCCCTGTCTCCACATACGAGGGAATTCCTGTAACCCCCACTCGAAGACCTTCGGTCTTCTCAAGCTCCGGACGTCCCGTCCGTCA		-	['ferritin family protein']	['threonine--tRNA ligase']	451	332	-1	-1
Methanoculleus horonobensis strain JCM 15517, whole genome shotgun sequence	14	GGGTGGGGCTGACGGGGAGGG	ATGCGAGGAAAGACCCCGTGCAGTGGACCGTGAGGACTGCGCACCTGACGATTTTCTTTGGTTGCATCTGGCACGGATTTCAAGGGGATATCGCCATTGGGGGTGGGGCTGACGGGGAGGGGGCACGCCCCCTCCCCTGTCTCCACCGCTCAAAAATTGCCCTGTGATTCTCTTCACCCCCCCACCGCCCGCGCTTCGCGCTCCTCCCGCCCCCCTGGGGG		-	['NAAT family transporter']	['nucleoside-diphosphate kinase']	608	337	-1	-1
Methanoculleus horonobensis strain JCM 15517, whole genome shotgun sequence	14	GGGTGGGGCTGACGGGGAGGG	CGGCCGCCCATCACGTCTAAGATCTTTGAGCATCTTCCGAGCGTATCTGCAAGGCTATGTAAAAGCCCGAAAACGGCTTCCAAGGGGATATCGCCATTGGGGGTGGGGCTGACGGGGAGGGGGCATCCCCCCTCCCCTGTCTCTACCCCGTAAGGCTCTACCTTTGACCCCCACCCCGCCCGGCCTCCGGCCTCCTCCCCCGCCCCCAAGGGGCGGGGGCA		-	['coenzyme-B sulfoethylthiotransferase subunit alpha']	['DNA polymerase IV']	514	306	1	1
Methanoculleus horonobensis strain JCM 15517, whole genome shotgun sequence	14	GGGTGGGGCTGACGGGGAGGG	TTCGGAGGGGTTCGCTCCCATAGGAGTCTTATGCCTGAAGAAGCTTGAACGCCCTCAGAGTGCACCCCTGGCACGGATTTCGAGGGGATATCGCCACAGGGGGTGGGGCTGACGGGGAGGGGGTCTCCCCCCTCCCCTGTCCCCACTCCGAAAATAAGGCTGTAACCCCCACCCCTCCCGGCCTTCGGCCTCCTCACCCGCACCTGTGGTGCCTCAACTCC		-	['sigmaK-factor processing regulatory BofA']	['hypothetical protein']	294	256	1	1
Methanoculleus horonobensis strain JCM 15517, whole genome shotgun sequence	14	GGGTGGGGCTGACGGGGAGGG	CTATCGATGGAAGCAAGGGCATCCTGAAACACACACCTATGAGAGTGTGTTGGGCCACAGCACCGACCAGTACGCTGGACCGTGGTGGATATCGCCACGGGGGTGGGGCTGACGGGGAGGGGGCGAGCCCCCTCCCCTGTCTCTGCCTCGTGTCTTCAGCGTTCAGAACCAATTTCTACAGATAACTATACGCCTGTAACCCCCACTCGAAGACCTTTGGT		-	['methenyltetrahydromethanopterin cyclohydrolase']	['4Fe-4S dicluster domain-containing protein']	269	166	1	-1
Methanobrevibacter sp. A54 contig_65, whole genome shotgun sequence	4	GGGGGGGGGGGGGGG	GTATATATGTTTCTATTCAGCTATACAAAATATTATAATTAAAAAAATTAATTATATGAAACATTATAAATAACCTCAATTAATTAAACAATATATAGTTGGGGGGGGGGGGGGGGGGGGGGGGGGGGGGGGGGGGGGGAGGTGGGGGAGGGGGGGGGGGGGGGGGGCGGGGGGGGGGGGGGGGGGG		-			72	36			in ['DUF2497 domain-containing protein']
Methanobrevibacter sp. A54 contig_65, whole genome shotgun sequence	4	GGGGGGGGGGGGGGG	TTCAGCTATACAAAATATTATAATTAAAAAAATTAATTATATGAAACATTATAAATAACCTCAATTAATTAAACAATATATAGTTGGGGGGGGGGGGGGGGGGGGGGGGGGGGGGGGGGGGGGGAGGTGGGGGAGGGGGGGGGGGGGGGGGGCGGGGGGGGGGGGGGGGGGG		-			57	51			in ['DUF2497 domain-containing protein']
Methanobrevibacter sp. A54 contig_65, whole genome shotgun sequence	4	GGGGGGGGGGGGGGG	AATTATATGAAACATTATAAATAACCTCAATTAATTAAACAATATATAGTTGGGGGGGGGGGGGGGGGGGGGGGGGGGGGGGGGGGGGGGAGGTGGGGGAGGGGGGGGGGGGGGGGGGCGGGGGGGGGGGGGGGGGGG		-			23	85			in ['DUF2497 domain-containing protein']
Methanobrevibacter sp. A54 contig_65, whole genome shotgun sequence	4	GGGGGGGGGGGGGGG	AATAACCTCAATTAATTAAACAATATATAGTTGGGGGGGGGGGGGGGGGGGGGGGGGGGGGGGGGGGGGGGAGGTGGGGGAGGGGGGGGGGGGGGGGGGCGGGGGGGGGGGGGGGGGGG		-			4	104			in ['DUF2497 domain-containing protein']
Vulcanisaeta thermophila strain CBA1501, whole genome shotgun sequence	8	GGGTGGGTGGGCCCCGGG	GCAGCTGGTGCCACGCAACGGAGCCCGTGTCATGTCTTTTCGGTCTTCTACATCTGGGGCATCCGCAATCCAACTCTTCATCATACTTCTCCCCAGCCCGGGGTGGGTGGGCCCCGGGCTGGGTGCCCAGGGCCTTTCCCCACCCCGAGCTGGGTTGGTGATGAATCTTTTGAGTGCCATGTACGCGATGTACGCTAAACGCATTATATTCAGTGATG		+			818	286			in ['transposase']
Vulcanisaeta thermophila strain CBA1501, whole genome shotgun sequence	8	GGGTGGGTGGGCCCCGGG	GGGCTCGGACCCTTCCGCTATACGGCTCCCGCCGCATAGCGGACTGCCAATCATTTGACGCATCACGTATCCCATGTTCATCATTCTTTTCCCCAGCCCGGGGTGGGTGGGCCCCGGGCTGGGTGCCCGGAGCCCCTGCCCACCCCGGGCCGGGCCTATGTGTTTCCTGAGTGCTAGATACGCTAAGGCTGTGATGTAGCTTATTACCATGGTTGCGT		+			836	175			in ['hypothetical protein']
Vulcanisaeta thermophila strain CBA1501, whole genome shotgun sequence	8	GGGTGGGTGGGCCCCGGG			-			299	32			in ['transposase']
Vulcanisaeta thermophila strain CBA1501, whole genome shotgun sequence	8	GGGTGGGTGGGCCCCGGG	CGGACTCAGACCCTTCCGTTATGCGGCGCCCGCCGCATAACGGACAGCCACATCCGGCGCGTTTCCCTCCCCTTCTTCATCATTTTTCTTCCCCAGCCCGGGGTGGGTGGGCCCCGGGCTGGGTGCCCAGGGCCCTTCCCCACCCCGAGCTGGGTTGGCAATGAACCTCTTGAGCACCATGTACGCCACGTATGCCTGCCTCATTATGACCATCGATG		+	NONE
Vulcanisaeta thermophila strain CBA1501, whole genome shotgun sequence	8	GGGTGGGTGGGCCCCGGG	CACGACGCCCGTCGTGTAGCGGTGCCCGTTTCATATCCCTGTCCCCTTCTACATCTGGGGCGTCTGCACCTCCTTCTTCATCATTCTTCTCCCCAGCCCGGGGTGGGTGGGCCCCGGGCTGGGTGCCCAGGGCCTTTCCCCACCCCGAGCCGGGTTGGCGATGTAATCCTTGAGTGCCATGTACGCGATGTACGCTGAACGCATTATGTTCAGTGAGG		-			704	70			in ['transposase']
Vulcanisaeta thermophila strain CBA1501, whole genome shotgun sequence	8	GGGTGGGTGGGCCCCGGG	CGGAGGCGCGGGTTTCCGCTATGCGGCGCTTGCCGTATAGCGGACAGCCACATCCGGCACGTTATTATTCCCGGCCTTCATCATTCTTCTCCCCAGCCCGGGGTGGGTGGGCCCCGGGCTGGGTGCCCAGGGCCCTTCCCCACCCCGAGCTGGGTTGGCAATGTACCTCTTGATTGCTAAGTATGCTAGACCTGTTATGTATGCTATTACCATTGCCG		+			821	100			in ['hypothetical protein']
Vulcanisaeta thermophila strain CBA1501, whole genome shotgun sequence	8	GGGTGGGTGGGCCCCGGG	GCGGCGGGCGCCGCATAGCGGTGCCCGTTTCTTTCCTTTTCGGTCTTCTACATCTGGGGCGTCTGCACCTCCTTCTTCATCATTCTTCTTCCCCAGCCCGGGGTGGGTGGGCCCCGGGCTGGGTGCCCAGGGCCTTTCCCCACCCCGAGCCGGGTTGGCTATGAACCTCTTGAGCACCATATACGCCACGTATGTTTGTCTCATTATAACCAGTGAGG		+			818	268			in ['transposase']
Vulcanisaeta thermophila strain CBA1501, whole genome shotgun sequence	8	GGGTGGGTGGGCCCCGGG	TGATCGCCTGCACTTTCCGTTGCGCGGCTGGCGCCGTGCAACGGAGAGTCGCATCCGACTCGTCCTTTCCCCTTCTTCATCATTCTTCTTCCCCAGCCCGGGGTGGGTGGGCCCCGGGCTGGGTGCCCAGGGCCCTTCCCCACCCCGAGCTGGGTTGGCAATGAACCTCTTGAGCACCATGTACGCCACGTATGCCTGCCTCATTATGACCA		-	NONE
Vulcanisaeta thermophila strain CBA1501, whole genome shotgun sequence	8	GGGTGGGCCCCGGGCTGGG	CTGGTGCCACGCAACGGAGCCCGTGTCATGTCTTTTCGGTCTTCTACATCTGGGGCATCCGCAATCCAACTCTTCATCATACTTCTCCCCAGCCCGGGGTGGGTGGGCCCCGGGCTGGGTGCCCAGGGCCTTTCCCCACCCCGAGCTGGGTTGGTGATGAATCTTTTGAGTGCCATGTACGCGATGTACGCTAAACGCATTATATTCAGTGATGCGTTG		+			813	291			in ['transposase']
Vulcanisaeta thermophila strain CBA1501, whole genome shotgun sequence	8	GGGTGGGCCCCGGGCTGGG	TCGGACCCTTCCGCTATACGGCTCCCGCCGCATAGCGGACTGCCAATCATTTGACGCATCACGTATCCCATGTTCATCATTCTTTTCCCCAGCCCGGGGTGGGTGGGCCCCGGGCTGGGTGCCCGGAGCCCCTGCCCACCCCGGGCCGGGCCTATGTGTTTCCTGAGTGCTAGATACGCTAAGGCTGTGATGTAGCTTATTACCATGGTTGCGTTGTAA		+			831	180			in ['hypothetical protein']
Vulcanisaeta thermophila strain CBA1501, whole genome shotgun sequence	8	GGGTGGGCCCCGGGCTGGG			-			294	37			in ['transposase']
Vulcanisaeta thermophila strain CBA1501, whole genome shotgun sequence	8	GGGTGGGCCCCGGGCTGGG	CTCAGACCCTTCCGTTATGCGGCGCCCGCCGCATAACGGACAGCCACATCCGGCGCGTTTCCCTCCCCTTCTTCATCATTTTTCTTCCCCAGCCCGGGGTGGGTGGGCCCCGGGCTGGGTGCCCAGGGCCCTTCCCCACCCCGAGCTGGGTTGGCAATGAACCTCTTGAGCACCATGTACGCCACGTATGCCTGCCTCATTATGACCATCGATGCATTA		+	NONE
Vulcanisaeta thermophila strain CBA1501, whole genome shotgun sequence	8	GGGTGGGCCCCGGGCTGGG	ACGCCCGTCGTGTAGCGGTGCCCGTTTCATATCCCTGTCCCCTTCTACATCTGGGGCGTCTGCACCTCCTTCTTCATCATTCTTCTCCCCAGCCCGGGGTGGGTGGGCCCCGGGCTGGGTGCCCAGGGCCTTTCCCCACCCCGAGCCGGGTTGGCGATGTAATCCTTGAGTGCCATGTACGCGATGTACGCTGAACGCATTATGTTCAGTGAGGCATTG		-			699	75			in ['transposase']
Vulcanisaeta thermophila strain CBA1501, whole genome shotgun sequence	8	GGGTGGGCCCCGGGCTGGG	GGCGCGGGTTTCCGCTATGCGGCGCTTGCCGTATAGCGGACAGCCACATCCGGCACGTTATTATTCCCGGCCTTCATCATTCTTCTCCCCAGCCCGGGGTGGGTGGGCCCCGGGCTGGGTGCCCAGGGCCCTTCCCCACCCCGAGCTGGGTTGGCAATGTACCTCTTGATTGCTAAGTATGCTAGACCTGTTATGTATGCTATTACCATTGCCGCATTA		+			816	105			in ['hypothetical protein']
Vulcanisaeta thermophila strain CBA1501, whole genome shotgun sequence	8	GGGTGGGCCCCGGGCTGGG	CGGGCGCCGCATAGCGGTGCCCGTTTCTTTCCTTTTCGGTCTTCTACATCTGGGGCGTCTGCACCTCCTTCTTCATCATTCTTCTTCCCCAGCCCGGGGTGGGTGGGCCCCGGGCTGGGTGCCCAGGGCCTTTCCCCACCCCGAGCCGGGTTGGCTATGAACCTCTTGAGCACCATATACGCCACGTATGTTTGTCTCATTATAACCAGTGAGGCATTG		+			813	273			in ['transposase']
Vulcanisaeta thermophila strain CBA1501, whole genome shotgun sequence	8	GGGTGGGCCCCGGGCTGGG	CGCCTGCACTTTCCGTTGCGCGGCTGGCGCCGTGCAACGGAGAGTCGCATCCGACTCGTCCTTTCCCCTTCTTCATCATTCTTCTTCCCCAGCCCGGGGTGGGTGGGCCCCGGGCTGGGTGCCCAGGGCCCTTCCCCACCCCGAGCTGGGTTGGCAATGAACCTCTTGAGCACCATGTACGCCACGTATGCCTGCCTCATTATGACCA		-	NONE
Vulcanisaeta thermophila strain CBA1501, whole genome shotgun sequence	4	GGGTGGGGAAGGGCCCTGGG	ACAGTGTGCTAGACAGGGATCGTAATGCATCGATGGTCATAATGAGGCAGGCATACGTGGCGTACATGGTGCTCAAGAGGTTCATTGCCAACCCAGCTCGGGGTGGGGAAGGGCCCTGGGCACCCAGCCCGGGGCCCACCCACCCCGGGCTGGGGAAGA		+			292	39			in ['transposase']
Vulcanisaeta thermophila strain CBA1501, whole genome shotgun sequence	4	GGGTGGGGAAGGGCCCTGGG			-	NONE
Vulcanisaeta thermophila strain CBA1501, whole genome shotgun sequence	4	GGGTGGGGAAGGGCCCTGGG	ACGAAGTAATCGACAGGGACTTTAATGCGGCAATGGTAATAGCATACATAACAGGTCTAGCATACTTAGCAATCAAGAGGTACATTGCCAACCCAGCTCGGGGTGGGGAAGGGCCCTGGGCACCCAGCCCGGGGCCCACCCACCCCGGGCTGGGGAGAAGAATGATGAAGGCCGGGAATAATAACGTGCCGGATGTGGCTGTCCGCTATACGGCAAGCGC		-			814	107			in ['hypothetical protein']
Vulcanisaeta thermophila strain CBA1501, whole genome shotgun sequence	4	GGGTGGGGAAGGGCCCTGGG			+	NONE
Vulcanisaeta sp. EB80 NODE_108_length_23446_cov_15.965_ID_1487018, whole genome shotgun sequence	5	GGGTGGGTTTGGGCAGGG	AACTCCTCGATGAGTCTCGTGACGCAATCCTTGTCACCATTGCCTAGGCACCTCATTGCCTCCTTGATTGCTTCTTGGCAGAGCTCTATCCTCCCTGCCTGGGTGGGTTTGGGCAGGGAGGCTTCGTTGCTTGACTTTTTGTCCTCCTTGCTAGTCATCGGGCCTTTGCCGACTCTCGGCGGCCCGTTGTTGGTTTTAAACCCACCCTCAGCCAAGGC		+			124	1250			in ['hypothetical protein']
Vulcanisaeta sp. EB80 NODE_12_length_77099_cov_17.4755_ID_1458128, whole genome shotgun sequence	5	GGGTGGGTTTGGGCAGGG	AACTCCTCAATGAGTCTCGTGATGCAATCCTTATCGTTGCTTTCTAGGCATCTTCTTGCTTCCTTGATTGCTTCTTGGCATTGCTCTATCCTCCCTGCCTGGGTGGGTTTGGGCAGGGAGGCTTCGTTGCTTGACTCTAGTTCTTTCTCGTTACTCATTGGGCCTTTGCCCATTTCGGGCGGCCCATTGATTTTAAACCCACCCTCAGTTAAGCACCT		-			112	554			in ['hypothetical protein']
Vulcanisaeta sp. EB80 NODE_12_length_77099_cov_17.4755_ID_1458128, whole genome shotgun sequence	5	GGGTGGGTTTGGGCAGGG	TTTTTTTCTAAAGTTTGTACAGCGCAATTCCTGTTGTTATCCTCTAGGCACTTCTTTGCTTGTCTTATCAGCTTGGTGCATGTTTCTATCCTCCCCGCCTGGGTGGGTTTGGGCAGGGAGGCTTCGTTGCTTGACTTTTTGTCCTCCTCATCAACCATTGGGCCTTTGCCGTTTATCGGCGGCCCGTTGGTTTTAAACCCACCCTCAGCCGAGGCAGC		-			121	167			in ['hypothetical protein']
Vulcanisaeta sp. EB80 NODE_45_length_44983_cov_16.6731_ID_1661350, whole genome shotgun sequence	5	GGGTGGGTTTGGGCAGGG	AACTCCCTGGTTTTCTCTAATACGCACTTCTTATCACCATCGCCTAGACACTTCATTGCTTCCTCAATCATTTCTTGGCAGAGCTCTATCCTCCCTGCCTGGGTGGGTTTGGGCAGGGAGGCTTCGTCTCTTGTTTCTAGGTTGTTTTCCTGACTCATCGGGCCTTTGTCCTTTGTGGACGGCCCGTTGTTGATTTTAAACCCACCCTCGGCGATGCA		-			115	1289			in ['hypothetical protein']
Vulcanisaeta sp. EB80 NODE_64_length_36456_cov_17.5008_ID_1500234, whole genome shotgun sequence	5	GGGTGGGTTTGGGCAGGG	AACTCCTCAATGAGTTTCGTGACGCAATCCTTATCGCCATTGCCTAGGCATTTCATTGCCTTGCTTATCAACTCGGTGCATGTTTCTATCCTCCCTGCCTGGGTGGGTTTGGGCAGGGAGGCTTCGTTGCTTGTATCCGAGACTTCCTTACTAGTCATTGGGCCTTTGCCGATCCTCGGCGGCCCATTGATTTTAAACCCACCCACAGCAAAGCACCT		+			112	1286			in ['hypothetical protein']
Halorubrum lacusprofundi strain HLS1 NODE_239, whole genome shotgun sequence	4	GGGGGGGCGGGGGGG			+	NONE
Halorubrum lacusprofundi strain HLS1 NODE_360, whole genome shotgun sequence	4	GGGGGGGCGGGGGGG			+	NONE
Halorubrum lacusprofundi strain HLS1 NODE_62, whole genome shotgun sequence	4	GGGGGGGCGGGGGGG			-	NONE
Halorubrum lacusprofundi strain HLS1 NODE_62, whole genome shotgun sequence	4	GGGGGGGCGGGGGGG			-	NONE
Methanosphaera cuniculi strain 1R-7 contig_14, whole genome shotgun sequence	6	GGGGGGGGGGGGGGG	CCTTTTTTTAATAATCCATTCATATTTTAATTTTATATACTTATTTTTAATTAAATTATTAACTCTTCTTTACTTATTTTTTATTTTAAATCCTAATAAAGGGGGGGGGGGGGGGAAATTTTTTTTTAAATATTTTTTTCCCCCCTCTCCCCTCCCCCCCCCCCCCCCCCCCCCCCCCCCCAAATTATATATTCTTATTATTTTTCATATTTGTT		+	['hypothetical protein']	['hypothetical protein']	600	240	-1	1
Methanosphaera cuniculi strain 1R-7 contig_14, whole genome shotgun sequence	6	GGGGGGGGGGGGGGG	GAATAGTTATTCTATGAAAGAATATGTGGTTTTATAATATAATATAAACTTCATAAAACACTTAAAAACAAATATGAAAAATAATAAGAATATATAATTTGGGGGGGGGGGGGGGGGGGGGGGGGGGGAGGGGAGAGGGGGGAAAAAAATATTTAAAAAAAAATTTCCCCCCCCCCCCCCCTTTATTAGGATTTAAAATAAAAAATAAGTAAAGA		-	['hypothetical protein']	['hypothetical protein']	651	189	-1	1
Methanosphaera cuniculi strain 1R-7 contig_18, whole genome shotgun sequence	6	GGGGGGGGGGGGGGG	TGAATAGTTAATTTAAAATTCTACTTTAAAATAATATATAAAACTAATAAACATTAAAAATCCTTAAAAACAAGTATAACAAATTATATAACATTAATTTGGGGGGGGGGGGGGGGGGGGGGGGGGGGGAGGAAACCCCCCCCCCCCCCCCGTTTATGGAAGTCATACCTTAAATAATTAATTTTATGGAAAGTAAATAGTTATATGCAAAATGT		+	['hypothetical protein']	['methanogenesis marker 16 metalloprotein']	211	158	-1	-1
Methanosphaera cuniculi strain 1R-7 contig_18, whole genome shotgun sequence	6	GGGGGGGGGGGGGGG	ATCCCTTTTTTTACTTTTTTTTATTAAAAATATACTACATTTTGCATATAACTATTTACTTTCCATAAAATTAATTATTTAAGGTATGACTTCCATAAACGGGGGGGGGGGGGGGGTTTCCTCCCCCCCCCCCCCCCCCCCCCCCCCCCCCAAATTAATGTTATATAATTTGTTATACTTGTTTTTAAGGATTTTTAATGTTTATTAGTTTTATA		-	['hypothetical protein']	['methanogenesis marker 16 metalloprotein']	232	137	-1	-1
Methanosphaera cuniculi strain 1R-7 contig_23, whole genome shotgun sequence	6	GGGGGGGGGGGGGGG	ATCTGAATAGTTAATTAGAAAGTATACTAAAATAGGGTATATAAGACTAATTTTGATTAAACAATCTTTAAAAATGGAAAAGCATGTTAAATTAAATTTCGGGGGGGGGGGGGGGGGGGGGAGGGGGGGGGAGGGGG		-	NONE
Methanosphaera cuniculi strain 1R-7 contig_3, whole genome shotgun sequence	6	GGGGGGGGGGGGGGG	CTCATTTTTTATATTTTTTTTTAGAAAAATTCTAATATATATAATATATAACTATTTACTTTCCATAAAATTAATTATTTAAGATATGACCTCCATAAACGGGGGGGGGGGGGGGGTTTTTTTATTTGTTATATTGTTTTTTTTTTTT		-	NONE
Natronobacterium gregoryi SP2 contig24, whole genome shotgun sequence	6	GGGGGGGGGGGGGGG			-			64	15			in ['DUF2497 domain-containing protein']
Natronobacterium gregoryi SP2 contig24, whole genome shotgun sequence	6	GGGGGGGGGGGGGGG			-			49	30			in ['DUF2497 domain-containing protein']
Natronobacterium gregoryi SP2 contig24, whole genome shotgun sequence	6	GGGGGGGGGGGGGGG			-			34	45			in ['DUF2497 domain-containing protein']
Natronobacterium gregoryi SP2 contig3, whole genome shotgun sequence	6	GGGGGGGGGGGGGGG			-	NONE
Natronobacterium gregoryi SP2 contig3, whole genome shotgun sequence	6	GGGGGGGGGGGGGGG			-	NONE
Natronobacterium gregoryi SP2 contig3, whole genome shotgun sequence	6	GGGGGGGGGGGGGGG			-	NONE
Methanosphaera stadtmanae strain PA5 PA5_contig_126, whole genome shotgun sequence	11	GGGGGGGGGGGGGGG			+	NONE
Methanosphaera stadtmanae strain PA5 PA5_contig_126, whole genome shotgun sequence	11	GGGGGGGGGGGGGGG	TGGGGGTGGTGGTGGGGGGTTTTTTATTTTTTTATAAATTATTTAAAAAAAAAGAGATATAAAAAAAAAGAAAAGACCAAACAAAAGGGGGGGGGGGGGTGGGGGGGGGGGGGGGGGGGGGGGGGGGGGGGGGGGGGGGGGGGGGGGGGGGGGGGGGGGGGGGGGGGGGGGGGGGGGGGGGGGGGGGGGGGGGGGGGGGGGGGGGGGGGGGGGGG		+			125	73			in ['energy transducer TonB']
Methanosphaera stadtmanae strain PA5 PA5_contig_126, whole genome shotgun sequence	11	GGGGGGGGGGGGGGG	GGGGTTTTTTATTTTTTTATAAATTATTTAAAAAAAAAGAGATATAAAAAAAAAGAAAAGACCAAACAAAAGGGGGGGGGGGGGTGGGGGGGGGGGGGGGGGGGGGGGGGGGGGGGGGGGGGGGGGGGGGGGGGGGGGGGGGGGGGGGGGGGGGGGGGGGGGGGGGGGGGGGGGGGGGGGGGGGGGGGGGGGGGGGGGGGGGGGGGGGGGGGGGG		+			110	88			in ['energy transducer TonB']
Methanosphaera stadtmanae strain PA5 PA5_contig_126, whole genome shotgun sequence	11	GGGGGGGGGGGGGGG	TTTATAAATTATTTAAAAAAAAAGAGATATAAAAAAAAAGAAAAGACCAAACAAAAGGGGGGGGGGGGGTGGGGGGGGGGGGGGGGGGGGGGGGGGGGGGGGGGGGGGGGGGGGGGGGGGGGGGGGGGGGGGGGGGGGGGGGGGGGGGGGGGGGGGGGGGGGGGGGGGGGGGGGGGGGGGGGGGGGGGGGGGGGGGGGGGGGGGGGGGGG		+			95	103			in ['energy transducer TonB']
Methanosphaera stadtmanae strain PA5 PA5_contig_126, whole genome shotgun sequence	11	GGGGGGGGGGGGGGG	AAAAAAAAGAGATATAAAAAAAAAGAAAAGACCAAACAAAAGGGGGGGGGGGGGTGGGGGGGGGGGGGGGGGGGGGGGGGGGGGGGGGGGGGGGGGGGGGGGGGGGGGGGGGGGGGGGGGGGGGGGGGGGGGGGGGGGGGGGGGGGGGGGGGGGGGGGGGGGGGGGGGGGGGGGGGGGGGGGGGGGGGGGGGGGG		+			80	118			in ['energy transducer TonB']
Methanosphaera stadtmanae strain PA5 PA5_contig_126, whole genome shotgun sequence	11	GGGGGGGGGGGGGGG	AAAAAAAAAGAAAAGACCAAACAAAAGGGGGGGGGGGGGTGGGGGGGGGGGGGGGGGGGGGGGGGGGGGGGGGGGGGGGGGGGGGGGGGGGGGGGGGGGGGGGGGGGGGGGGGGGGGGGGGGGGGGGGGGGGGGGGGGGGGGGGGGGGGGGGGGGGGGGGGGGGGGGGGGGGGGGGGGGG		+			65	133			in ['energy transducer TonB']
Methanosphaera stadtmanae strain PA5 PA5_contig_126, whole genome shotgun sequence	11	GGGGGGGGGGGGGGG	ACCAAACAAAAGGGGGGGGGGGGGTGGGGGGGGGGGGGGGGGGGGGGGGGGGGGGGGGGGGGGGGGGGGGGGGGGGGGGGGGGGGGGGGGGGGGGGGGGGGGGGGGGGGGGGGGGGGGGGGGGGGGGGGGGGGGGGGGGGGGGGGGGGGGGGGGGGGGGGGGGGG		+			50	148			in ['energy transducer TonB']
Methanosphaera stadtmanae strain PA5 PA5_contig_126, whole genome shotgun sequence	11	GGGGGGGGGGGGGGG	GGGGGGGGGTGGGGGGGGGGGGGGGGGGGGGGGGGGGGGGGGGGGGGGGGGGGGGGGGGGGGGGGGGGGGGGGGGGGGGGGGGGGGGGGGGGGGGGGGGGGGGGGGGGGGGGGGGGGGGGGGGGGGGGGGGGGGGGGGGGGGGGGGGGGG		+			35	163			in ['energy transducer TonB']
Methanosphaera stadtmanae strain PA5 PA5_contig_126, whole genome shotgun sequence	11	GGGGGGGGGGGGGGG	GGGGGGGGGGGGGGGGGGGGGGGGGGGGGGGGGGGGGGGGGGGGGGGGGGGGGGGGGGGGGGGGGGGGGGGGGGGGGGGGGGGGGGGGGGGGGGGGGGGGGGGGGGGGGGGGGGGGGGGGGGGGGGGGGGGGGGG		+			20	178			in ['energy transducer TonB']
Methanosphaera stadtmanae strain PA5 PA5_contig_126, whole genome shotgun sequence	11	GGGGGGGGGGGGGGG	GGGGGGGGGGGGGGGGGGGGGGGGGGGGGGGGGGGGGGGGGGGGGGGGGGGGGGGGGGGGGGGGGGGGGGGGGGGGGGGGGGGGGGGGGGGGGGGGGGGGGGGGGGGGGGGGGGGGGGGG		+			5	193			in ['energy transducer TonB']
Methanosphaera stadtmanae strain PA5 PA5_contig_22, whole genome shotgun sequence	11	GGGGGGGGGGGGGGG	ACTAACTTATCATTTAGAAATATACTAATCATTCACAATACAACCTTTATTTTATAAATAAACACGTGAAATATTTTTATAAAATAAAACAATAGAATTTGGGGGGGGGGGGGGGGG		+	NONE
Halorussus sp. HD8-51 Scaffold3, whole genome shotgun sequence	79	GGGGGGGGGGGGGGG	TGTTCGTCCTGCGCGCGGAGTCGGCTCCCGTCGAGACGACCGCGCGACTGCTCGGTGACTTCCGGTCGCCGGAACCGGTCGCGCTGGTCGTGAGCGAGTCGGGGGGGGGGGGGGGGGGGGCGGGGGCCGGGCGCCCCCNNNNNNNNNNGCGAGTCGGCGGCCGCGGTCGTCGCAACGACCGCGGCCGCCGACTCGGCCGGCAGTGGGATTTCCAG		+			1028	275			in ['exonuclease RecJ']
Halorussus sp. HD8-51 Scaffold4, whole genome shotgun sequence	79	GGGGGGGGGGGGGGG	CGGTAGTTCGACGCGCGTTCTCGCCGGCCGAGGAAACTGGTTCTCCAGCAGTGCGGGGGGGGGGGGGGCGGGGGCCCCCCCCCCCCCCCCCCCCCCCCCCGGGGGGGGGGGGGGGGGCGCCCCGCCNNNNNNNNNNCGGTCGGGCGGGGGCGGAGGTGGGCCGCGGGTCGGGCCCGACCGCACTGCGTTGGTGGTCTTGCTCTACCGCACTGCGT		+	['carbohydrate kinase family protein']	['BtpA/SgcQ family protein']	109	140	1	-1
Halorussus sp. HD8-51 Scaffold4, whole genome shotgun sequence	79	GGGGGGGGGGGGGGG	GCAAGACCACCAACGCAGTGCGGTCGGGCCCGACCCGCGGCCCACCTCCGCCCCCGCCCGACCGNNNNNNNNNNGGCGGGGCGCCCCCCCCCCCCCCCCCGGGGGGGGGGGGGGGGGGGGGGGGGGCCCCCGCCCCCCCCCCCCCCGCACTGCTGGAGAACCAGTTTCCTCGGCCGGCGAGAACGCGCGTCGAACTACCGCCCGTCGAGGAACGC		-	['carbohydrate kinase family protein']	['BtpA/SgcQ family protein']	79	170	1	-1
Halorussus sp. HD8-51 Scaffold5, whole genome shotgun sequence	79	GGGGGGGGGGGGGGG	CTATCGCCGCGACCAGCAGGGCAGTGTGGAACGTCGCAAGCGCCAGTACGACGAGGGGGTCGTCCGCGCCGGCGAGGAAACCGTTGCCGCCGCCGGAAGCGGGGGGGGGGGGGGGGGGGGGGGGGGGGGGGGCGCCCCCCGGGCGCCCCCACCGCNNNNNNNNNNGAGGAAACCGTTGCCGCCGCCGGAAGCGGGGCTGCGCGGGGGCGCGGTCG		-	['CopD family protein']	['hypothetical protein']	231	276	1	1
Halorussus sp. HD8-51 Scaffold5, whole genome shotgun sequence	79	GGGGGGGGGGGGGGG	GCAGGGCAGTGTGGAACGTCGCAAGCGCCAGTACGACGAGGGGGTCGTCCGCGCCGGCGAGGAAACCGTTGCCGCCGCCGGAAGCGGGGGGGGGGGGGGGGGGGGGGGGGGGGGGGGCGCCCCCCGGGCGCCCCCACCGCNNNNNNNNNNGAGGAAACCGTTGCCGCCGCCGGAAGCGGGGCTGCGCGGGGGCGCGGTCGAGTGGCCGCGCCCCC		-	['CopD family protein']	['hypothetical protein']	216	291	1	1
Halorussus sp. HD8-51 Scaffold6, whole genome shotgun sequence	79	GGGGGGGGGGGGGGG	GACCAGCCGACGCCTGCGGTCGCGGGGGGGGGGGGCGGGGGGGCGGGGGGGGCCCGCCCCCCCCCGCCCGCCCCCNNNNNNNNNNGGGGGGGGGGCCCCCGGGGGGGGGGGGGGGGGCGCGGGTGGGGCGGGGGGGGGCCCCCCCCGGGCCACCGCAGCGCTCTCCGTCCGAATCCAGTCCGCCGCGAACAAAATAACCGACTCGAACGCGGCCG		+	['hypothetical protein']	['alkaline phosphatase family protein']	188	102	1	-1
Halorussus sp. HD8-51 Scaffold7, whole genome shotgun sequence	79	GGGGGGGGGGGGGGG	CATCAGGAACAGCCGCTTGAGGAGGTAGTTCGTCCTATTCATCCTTCGGCGTCACGTCGCAGGTCGGGCGCTCGGTCGCGACTCGGCGGGACCTCGCCGCGGGGGGGGGGGGGGGGGGGCGGGGGGCCCCCCCCCCGGGGCCCCGGGGGGGGGGGGGGGGGCGCCCCCGCCCCCGCCCCCCCCGCGACCGAGGGTTCGTCGGCTGGTCTCGACGC		+	['ABC transporter permease']	['M28 family peptidase']	73	126	-1	-1
Halorussus sp. HD8-51 Scaffold7, whole genome shotgun sequence	79	GGGGGGGGGGGGGGG	TTCGGCGTCACGTCGCAGGTCGGGCGCTCGGTCGCGACTCGGCGGGACCTCGCCGCGGGGGGGGGGGGGGGGGGGCGGGGGGCCCCCCCCCCGGGGCCCCGGGGGGGGGGGGGGGGGCGCCCCCGCCCCCGCCCCCCCCGCGACCGAGGGTTCGTCGGCTGGTCTCGACGCCACCGACGTTTCGTCGGCTCGCCCGGTCACGGCCACCACTCCAT		+	['ABC transporter permease']	['M28 family peptidase']	117	82	-1	-1
Halorussus sp. HD8-51 Scaffold7, whole genome shotgun sequence	79	GGGGGGGGGGGGGGG	AGCTCTCGGCGTTGGAGAACGTTCGCGATTCTCGATACGTCCGTCCGGCGGCTGCGGTCGGGGGGCCCCCCCCCCGGGGCCCCGGGCCCCCCCCCCGCCCGGGGGGGGGGGGGGGGGGGGGGGGCGGAGAGGGGGGGGGGGGGGGGGGGGGNNNNNNNNNNCGCCTCTCGGCGGGGGGGGGGGCCCGGGCGGGCTTTTGCCGCACCGGCCCCCCC		-			132	177			in ['hypothetical protein']
Halorussus sp. HD8-51 Scaffold7, whole genome shotgun sequence	79	GGGGGGGGGGGGGGG	CTCGATACGTCCGTCCGGCGGCTGCGGTCGGGGGGCCCCCCCCCCGGGGCCCCGGGCCCCCCCCCCGCCCGGGGGGGGGGGGGGGGGGGGGGGGCGGAGAGGGGGGGGGGGGGGGGGGGGGNNNNNNNNNNCGCCTCTCGGCGGGGGGGGGGGCCCGGGCGGGCTTTTGCCGCACCGGCCCCCCCCCCCGCGAGCCGGGGAGTTCGGTGGTTCGG		-			162	147			in ['hypothetical protein']
Halorussus sp. HD8-51 Scaffold7, whole genome shotgun sequence	79	GGGGGGGGGGGGGGG	TGACCGTCCGCTACCCCGGCGGTGAGGGGAGCAGTGCGGCGGCGAGGCGAGTTGGGGTGAGCGGGGGAAGGGGAGCGGCGGGGGGGGGGGGCGGGGGGGCGGGGGGGGGGGGGGGGGGCGCGGGCGGGGGGCGGGGGGGGGGGGGCGGGGGGCGGGGGCGCCCCCCCGGGCGGGGGGGCGGGGGGCCCCGCCGCTCGCCGGCCGTCTTGGATGAG		-			62	34			in ['dicarboxylate/amino acid:cation symporter']
Halorussus sp. HD8-51 Scaffold8, whole genome shotgun sequence	79	GGGGGGGGGGGGGGG	CCACGATTATCAGTTCACCGTCGGTATCCCGGCGGTGTGTCGCCCGCGCCGCTGAGGCCCGTGCGGTCCACTGACAGCCCGGACGGGTGCTCGCGGTCGCGGGGGGGGGGGGGGGGGGGGGGGGGCGGCCGCGCGCGGGGGCGAGCGGGGGGGGGNNNNNNNNNNGCGCTGGCGGCCCCCCCCCCGCGGGGTGGGGGCCGGGGCGCGGCGGGGCC		-	['hypothetical protein']	['threonine--tRNA ligase']	409	138	1	-1
Halorussus sp. HD8-51 Scaffold8, whole genome shotgun sequence	79	GGGGGGGGGGGGGGG	TCCTCACGTTCGCGGGGCTGAGCCTCCTCCAAGGCGTCGACCCCGCACGCAATTTTGCGGTGGCCGCCCTCGGCTGGGGACTCGCCGCCTTCGGGTTCGTGGGGGGGGGGGGGGGGGGGCCCGCCCCCCCCCCCACGCCCCCCACCCCGGGAGGGGGCCGGGCCGCCGCGGTGGCCGTGGCGGGCGTCGCGTTCGCGCACGAACGCGACGCCAGC		-	['sugar phosphate isomerase/epimerase']	['hypothetical protein']	237	8	1	-1
Halorussus sp. HD8-51 Scaffold9, whole genome shotgun sequence	79	GGGGGGGGGGGGGGG	GCCGAAGCGACAGGGGAACCGAAAGCGATGGGAGGGCCGAAACAGGTGATCGACCAGCGAGGATCGAGAGCGAGCCGACCAGTCAGTCGCCCGCCGTGGCGGGGGGGGGGGGGGGGGGCGGGGGGGCCCCCCCCCCCCGCCACGTCGACGCGGCGACTCCATAGCAGGAGCATGCTCGGGAAGGCGTACACGCTCACGACGAACGACAGCGACAG		+	['DNA polymerase sliding clamp']	['MMPL family transporter']	295	19	1	-1
Halorussus sp. HD8-51 Scaffold9, whole genome shotgun sequence	79	GGGGGGGGGGGGGGG	GTCGCGGGCCCCCCCCCCCCGCCCGGCCCCCCGCCGCCCCCCAAGGGTTGTTACCCCAAANNNNNNNNNNGGCCGGGGGCCGGGCCCGGCGGCCCGGCGCGGGGGGGGGGGGGGGGGGGGGGGGGGGGGGGGGGCGCCCCCGCGACCGCAGCGTTTTGTTCCACGAGCGAGTAGTTCCCGCATGGAACGCGAATCCTCGCCCGAAGCTGCCGAAG		+	['YkgJ family cysteine cluster protein']	['hypothetical protein']	270	66	-1	1
Halorussus sp. HD8-51 Scaffold9, whole genome shotgun sequence	79	GGGGGGGGGGGGGGG	CCCCCGCCCGGCCCCCCGCCGCCCCCCAAGGGTTGTTACCCCAAANNNNNNNNNNGGCCGGGGGCCGGGCCCGGCGGCCCGGCGCGGGGGGGGGGGGGGGGGGGGGGGGGGGGGGGGGGCGCCCCCGCGACCGCAGCGTTTTGTTCCACGAGCGAGTAGTTCCCGCATGGAACGCGAATCCTCGCCCGAAGCTGCCGAAGGGACTGTAGCGGCCG		+	['YkgJ family cysteine cluster protein']	['hypothetical protein']	285	51	-1	1
Halorussus litoreus strain HD8-51 Scaffold10_1, whole genome shotgun sequence	79	GGGGGGGGGGGGGGG	TTCGAATGGAGAGAAGCTAGCTATTGCCGAGACATCGGAGAGACCGCATCGCGACTGCCACCGCACCGCGACGGCAGGCCTCACACCCTCCAGCCGCGGCGGGGGGGGGGGGGGGCCCCCCCCCCCCCCCCCCCCCCCCCCCCGCGGGCCCCCCCGGGGCCCCCCCCCCCCCCGCCCCCCCCCCCCCCCCCCCCCCCCCCCGCGGGCGGCGGCCC		+	['NUDIX domain-containing protein']	['DUF2497 domain-containing protein']	180	45	1	1
Halorussus litoreus strain HD8-51 Scaffold10_1, whole genome shotgun sequence	79	GGGGGGGGGGGGGGG	CGACTTCGACCGGAGTCTTGCAGTCCCGCCGTTCGACCTCGGCGACGTGACCGGCCACTTCCGCGAGCGGTTCGCCGCGACCCTGCGCGACCACCCCGGCGGGGGGGGGGGGGGGGGGGGGGGGGGGGGCCGGCCGCCCCGCCCCCCCCACCCTCCCCCCCCCCCCCGCCGCGGGGGCGTCCCGGGACAGCACCGACGCCGACGACCGCGACGCC		+			474	507			in ['DUF1726 domain-containing protein']
Halorussus litoreus strain HD8-51 Scaffold10_1, whole genome shotgun sequence	79	GGGGGGGGGGGGGGG	GGAGCGGTCCACGTCCAGATCGGACGGGAGCGGTCCACGTTGCGGTCGCGGTGGCGGGCACGAGGGTGGCGGGCACAAGGGCGGTCAGCACGAGGGCGGCGGGGGGGGGGGGGGGGGGGGGGGGGGGGGGGGCGGGGCCGCCGCCCGCGGGGGGGGGGGGGGGGGGGGGGGGGGGCGGGGGGGGGGGGGGCCCCGGGGGGGCCCGCGGGGGGGGG		-			74	31			in ['DUF2497 domain-containing protein']
Halorussus litoreus strain HD8-51 Scaffold10_1, whole genome shotgun sequence	79	GGGGGGGGGGGGGGG	CAGATCGGACGGGAGCGGTCCACGTTGCGGTCGCGGTGGCGGGCACGAGGGTGGCGGGCACAAGGGCGGTCAGCACGAGGGCGGCGGGGGGGGGGGGGGGGGGGGGGGGGGGGGGGGCGGGGCCGCCGCCCGCGGGGGGGGGGGGGGGGGGGGGGGGGGGCGGGGGGGGGGGGGGCCCCGGGGGGGCCCGCGGGGGGGGGGGGGGGGGGGGGGGG		-			59	46			in ['DUF2497 domain-containing protein']
Halorussus litoreus strain HD8-51 Scaffold10_1, whole genome shotgun sequence	79	GGGGGGGGGGGGGGG	CGGTGGCGGGCACGAGGGTGGCGGGCACAAGGGCGGTCAGCACGAGGGCGGCGGGGGGGGGGGGGGGGGGGGGGGGGGGGGGGGCGGGGCCGCCGCCCGCGGGGGGGGGGGGGGGGGGGGGGGGGGGCGGGGGGGGGGGGGGCCCCGGGGGGGCCCGCGGGGGGGGGGGGGGGGGGGGGGGGGGGGCCCCCCCCCCCCCCCGCCGCGGCTGGAGG		-			26	79			in ['DUF2497 domain-containing protein']
Halorussus litoreus strain HD8-51 Scaffold10_1, whole genome shotgun sequence	79	GGGGGGGGGGGGGGG	GGGGGGGGGGGGGGGGGGGGGGGGGGCGGGGCCGCCGCCCGCGGGGGGGGGGGGGGGGGGGGGGGGGGGCGGGGGGGGGGGGGGCCCCGGGGGGGCCCGCGGGGGGGGGGGGGGGGGGGGGGGGGGGGCCCCCCCCCCCCCCCGCCGCGGCTGGAGGGTGTGAGGCCTGCCGTCGCGGTGCGGTGGCAGTCGCGATGCGGTCTCTCCGATGTCTC		-	['NUDIX domain-containing protein']	['DUF2497 domain-containing protein']	193	32	1	1
Halorussus sp. HD8-51 Scaffold11, whole genome shotgun sequence	79	GGGGGGGGGGGGGGG	CCTCCTCGACGAGATCTGGCGAGTCGTTCGCGGGGTCGTTCAGCGCTGACGAAACGGGGTAGGCGTGCAGTTCGGAGGTCGGTCGGGGTTCGAGCAGGTCGGGGGGGGGGGGGGGGGGGGCCAGCAAGGTGGCCCGCCACGCATCGCAATATGGGTGGGCGTGGCCGCNNNNNNNNNNCAGCGCGCGGCCGGTGCGGGCCCCCCCCCGGGGGGCC		+	['HNH endonuclease']	['SOS response-associated peptidase family protein']	572	63	1	-1
Halorussus sp. HD8-51 Scaffold12, whole genome shotgun sequence	79	GGGGGGGGGGGGGGG	AACGCGAGGCGAGTCCCCGGCTCGGCCGATTTCTGCGGAGGGAGACCGTGTGACTGACTCGTCGCGCACCGTAGCAGAGACGTTCCCGGCGGACGGTCGCGGGGGGGGGGGGGGGGGGGGCGGCGGGGCCCAGTCGCGAGCGGCCGCGCNNNNNNNNNNGGACGGTCGCGCTGACGCGAATCGGTCCGAATCGGACCGATTCGCGTCAGCGCGAC		-	['MaoC family dehydratase']	['PQQ-binding-like beta-propeller repeat protein']	442	46	-1	1
Halorussus sp. HD8-51 Scaffold13, whole genome shotgun sequence	79	GGGGGGGGGGGGGGG	AAATCCCCGGGTTGCGCCGGTGCGGAATCGCGCGGCCGCGGGCCCGCCCGGAACCCCCCCCCCCCCGGCGGAAAAGGCCAAAACCCNNNNNNNNNNCGCCGGGGGGGGGGGGGGGGGGTGGGCCCCGCCGGGGGGGGCGGGGGGGGGGAATCGCGCGGACCGGTCCGCGCGATTCCGCACCGGCGCAAGTTCGAAACGGCAAACGCCAGTCACGA		+	['matrixin family metalloprotease']	['CCA tRNA nucleotidyltransferase']	275	123	-1	-1
Halorussus sp. HD8-51 Scaffold13, whole genome shotgun sequence	79	GGGGGGGGGGGGGGG	CGGCTATCGCCGGTCCCATCGTGTATCCGTTCATTCTCCCGGGTTTCGTGCCGCTCTACTACTTCGCTACGCGGTAGACACGGACCGTCCGAGGCGGTTTGGGGGGGGGGGGGGGGGGGGGGGGGGGGGGGGGCGCCCGGGCGGCCCCCCACCCGCGCAACCGCCAGCGAGCCACGATTCCTGCCAGAGCACGGAACTGGCTTGCACGCAGAGCG		-	['decarboxylating 6-phosphogluconate dehydrogenase']	['hypothetical protein']	166	38	-1	-1
Halorussus sp. HD8-51 Scaffold13, whole genome shotgun sequence	79	GGGGGGGGGGGGGGG	CCATCGTGTATCCGTTCATTCTCCCGGGTTTCGTGCCGCTCTACTACTTCGCTACGCGGTAGACACGGACCGTCCGAGGCGGTTTGGGGGGGGGGGGGGGGGGGGGGGGGGGGGGGGGCGCCCGGGCGGCCCCCCACCCGCGCAACCGCCAGCGAGCCACGATTCCTGCCAGAGCACGGAACTGGCTTGCACGCAGAGCGCGAAACAGCCTTCCC		-	['decarboxylating 6-phosphogluconate dehydrogenase']	['hypothetical protein']	151	53	-1	-1
Halorussus sp. HD8-51 Scaffold14, whole genome shotgun sequence	79	GGGGGGGGGGGGGGG	CCGCGAGGTCGATGCTCGACAGTTCCCGCTTCTGATCCATGCCCCGTTGTTCACTATCGGCGGGGAAAGGCGTATCGTTCCGGCGTCTCGGCGGTGGCGCGGGGGGGGGGGGGGGCCCCCCCCCGCCCCCCCCCCCCCCCCCCCCGGGGGGGGGGGGGGGGCGCCCCCCCCCCCCCCCCCCCCGCCACCGCCGACGTCGAGGTGAGCCGGGCGCT		+			69	90			in ['hypothetical protein']
Halorussus sp. HD8-51 Scaffold14, whole genome shotgun sequence	79	GGGGGGGGGGGGGGG	GTTGTTCACTATCGGCGGGGAAAGGCGTATCGTTCCGGCGTCTCGGCGGTGGCGCGGGGGGGGGGGGGGGCCCCCCCCCGCCCCCCCCCCCCCCCCCCCCGGGGGGGGGGGGGGGGCGCCCCCCCCCCCCCCCCCCCCGCCACCGCCGACGTCGAGGTGAGCCGGGCGCTCACACCTCCACGTCCATCCCGTCGCGGCCGAACTCCAGATTCAGT		+			114	45			in ['hypothetical protein']
Halorussus sp. HD8-51 Scaffold14, whole genome shotgun sequence	79	GGGGGGGGGGGGGGG	GAACTGGAGCGCGAGCACGAGGAACTGAATCTGGAGTTCGGCCGCGACGGGATGGACGTGGAGGTGTGAGCGCCCGGCTCACCTCGACGTCGGCGGTGGCGGGGGGGGGGGGGGGGGGGGCGCCCCCCCCCCCCCCCCGGGGGGGGGGGGGGGGGGGGCGGGGGGGGGCCCCCCCCCCCCCCCGCGCCACCGCCGAGACGCCGGAACGATACGCC		-			122	37			in ['hypothetical protein']
Halorussus sp. HD8-51 Scaffold14, whole genome shotgun sequence	79	GGGGGGGGGGGGGGG	CGGCCGCGACGGGATGGACGTGGAGGTGTGAGCGCCCGGCTCACCTCGACGTCGGCGGTGGCGGGGGGGGGGGGGGGGGGGGCGCCCCCCCCCCCCCCCCGGGGGGGGGGGGGGGGGGGGCGGGGGGGGGCCCCCCCCCCCCCCCGCGCCACCGCCGAGACGCCGGAACGATACGCCTTTCCCCGCCGATAGTGAACAACGGGGCATGGATCAGA		-			84	75			in ['hypothetical protein']
Halorussus sp. HD8-51 Scaffold14, whole genome shotgun sequence	79	GGGGGGGGGGGGGGG	CGCGCTACCGCAGCTTCGACAGACAGTCGCCGCAGTACCGCGCGCCGAGCATGTTCGAGGACCCGCAGTTCGAGCAGGCGGTCGACTCGGGCCGGGGCGCGGGGGGGGGGGGGGGCCGGCGGGGGCGGGCGAACGCGCGTTCAGCGTCGTCGGTACTCCCGCTTCCGTCCGCTCGAATCGGTCGCTTTTCGAGTACGCTGGCGGCGGCGCTGGAC		-			249	111			in ['hypothetical protein']
Halorussus sp. HD8-51 Scaffold15, whole genome shotgun sequence	79	GGGGGGGGGGGGGGG	GACCGGAGTGTCACGCCCCGCCGGACGACGAGGGTGGGGGGAGTGGGCCCGGAGGAGCCGGACCNNNNNNNNNNCCGGGGGGCGCCCCCCCCCCCCCCCCGGGGGGGGGGGGGGGGGGGCCCGGGGGGCCCCCCCCCCCCCCCACGACTCGCGTGGGTAGATTGGACCCGTACGCGCAGGCCCAGTTACTCGATTAGGTCCTCGAACTCGGGGAG		+	['UPF0058 family protein']	['DUF555 domain-containing protein']	485	70	1	-1
Halorussus sp. HD8-51 Scaffold15, whole genome shotgun sequence	79	GGGGGGGGGGGGGGG	CGACGGCGACGACGAGGACGACGAGGTTCTCCCCGAGTTCGAGGACCTAATCGAGTAACTGGGCCTGCGCGTACGGGTCCAATCTACCCACGCGAGTCGTGGGGGGGGGGGGGGGCCCCCCGGGCCCCCCCCCCCCCCCCCCCGGGGGGGGGGGGGGGGCGCCCCCCGGNNNNNNNNNNGGTCCGGCTCCTCCGGGCCCACTCCCCCCACCCTCG		-	['UPF0058 family protein']	['DUF555 domain-containing protein']	498	57	1	-1
Halorussus sp. HD8-51 Scaffold15, whole genome shotgun sequence	79	GGGGGGGGGGGGGGG	GACCTAATCGAGTAACTGGGCCTGCGCGTACGGGTCCAATCTACCCACGCGAGTCGTGGGGGGGGGGGGGGGCCCCCCGGGCCCCCCCCCCCCCCCCCCCGGGGGGGGGGGGGGGGCGCCCCCCGGNNNNNNNNNNGGTCCGGCTCCTCCGGGCCCACTCCCCCCACCCTCGTCGTCCGGCGGGGCGTGACACTCCGGTCACGCCCCGCCGGACG		-	['UPF0058 family protein']	['DUF555 domain-containing protein']	455	100	1	-1
Halorussus sp. HD8-51 Scaffold15, whole genome shotgun sequence	79	GGGGGGGGGGGGGGG	GTCAACCGCTGATGGTAAATCGGTTGTGGAATCCCCACTCACGAGGAGATGAGGCAACGAGCGGACGAAAGCGAGCACGTGTTCGGTCGCCTATCCGGTCGGGGGGGGGGGGGGGCGGGCGGGGCGGGGGCGGCGGGGGGACCGGCCGGGGGCATGGAGGGNNNNNNNNNNCCGGTCGGTGCGAACTGAGCGCGACCGGCAGTCGCGCTCAGTTC		-	['universal stress protein']	['hypothetical protein']	93	141	1	-1
Halorussus sp. HD8-51 Scaffold15, whole genome shotgun sequence	79	GGGGGGGGGGGGGGG	CCGCGACTCCTCGGTCGCCCCGTCTCTCGCCGGTGGCTCGCCGGTGGACCTCCCATCGGGGACTCGCCGGTTCCGCTACCGACTCCCGACTCCCGGTCGCGGGGGGGGGGGGGGGGGGGGGGGGGCGGGGGGGGGGGGGGGGGGGGGGGGGGGGGGGGGGGGCCGAGCGCTGGCGCTCGGCCGCGCGACCGGGAGTCGGATGAAGGGTCACTGCA		-			47	22			in ['DUF2497 domain-containing protein']
Halorussus sp. HD8-51 Scaffold15, whole genome shotgun sequence	79	GGGGGGGGGGGGGGG	TCGCCGGTGGCTCGCCGGTGGACCTCCCATCGGGGACTCGCCGGTTCCGCTACCGACTCCCGACTCCCGGTCGCGGGGGGGGGGGGGGGGGGGGGGGGGCGGGGGGGGGGGGGGGGGGGGGGGGGGGGGGGGGGGGCCGAGCGCTGGCGCTCGGCCGCGCGACCGGGAGTCGGATGAAGGGTCACTGCAGTCGGCCACTGTGGTCGGCCACTCGG		-			21	48			in ['DUF2497 domain-containing protein']
Halorussus sp. HD8-51 Scaffold15, whole genome shotgun sequence	79	GGGGGGGGGGGGGGG	CGGTGGACCTCCCATCGGGGACTCGCCGGTTCCGCTACCGACTCCCGACTCCCGGTCGCGGGGGGGGGGGGGGGGGGGGGGGGGCGGGGGGGGGGGGGGGGGGGGGGGGGGGGGGGGGGGGCCGAGCGCTGGCGCTCGGCCGCGCGACCGGGAGTCGGATGAAGGGTCACTGCAGTCGGCCACTGTGGTCGGCCACTCGGCTTTTGCGGTCGTTC		-			6	63			in ['DUF2497 domain-containing protein']
Halorussus litoreus strain HD8-51 Scaffold16_1, whole genome shotgun sequence	79	GGGGGGGGGGGGGGG	GGGGCGTACCTCCAGAAGGAACTGTGAACCGCCAGCAGTCGTGCACTGGCCAGCGGTCGTGAACTCGGCAGTAGCGAGGCCCCTCGGACTGGAAACCGGCGGGGGGGGGGGGGGGGGGGGGGGGGGGGGGCGGGGGGGGGGGGGGCGGGGCCGCCGCCCGCGGCCCCTGGCCTTGTAACCGGGGGGGGGGGTGGGTACCCCGCGGCCCCCCCGCC		-	['glutamate-1-semialdehyde 2,1-aminomutase']	['DUF5518 domain-containing protein']	161	88	-1	-1
Halorussus litoreus strain HD8-51 Scaffold16_1, whole genome shotgun sequence	79	GGGGGGGGGGGGGGG	AAGGAACTGTGAACCGCCAGCAGTCGTGCACTGGCCAGCGGTCGTGAACTCGGCAGTAGCGAGGCCCCTCGGACTGGAAACCGGCGGGGGGGGGGGGGGGGGGGGGGGGGGGGGGCGGGGGGGGGGGGGGCGGGGCCGCCGCCCGCGGCCCCTGGCCTTGTAACCGGGGGGGGGGGTGGGTACCCCGCGGCCCCCCCGCCTCCGCCCCCCCGCGC		-	['glutamate-1-semialdehyde 2,1-aminomutase']	['DUF5518 domain-containing protein']	146	103	-1	-1
Halorussus litoreus strain HD8-51 Scaffold18_1, whole genome shotgun sequence	79	GGGGGGGGGGGGGGG	CGAACCGGTGGTCGTGTTCTCCGAGTACCTCCAGTTCGAGCTCGTCTGAACAACCCGGGTGCGGTGGGGGGGGGGGGGGCCCCCCCGCCCCCCCCCCCCCGGGGGGGGGGGGGGGGGGCCCCCCCCCCCCGCCACCGCACCCGGGTTCGCGTGGTTTCTGCACTGGTCCGCGACGGAAGGTGTTCCAGCCAGCGACCGCGCTTCAGTCCGCGACC		+	['hypothetical protein']	['hypothetical protein']	66	136	1	1
[truncated: 665 more rows]
