# Supplementary material for: Recurrent Potential G-Quadruplex Sequences in Archaeal Genomes
Source: Front Microbiol. 2021 Mar 24;12:647851. doi: 10.3389/fmicb.2021.647851 (PMC8044849; doi:10.3389/fmicb.2021.647851)
Supplement: Supplementary file 3 [file Table_2.xlsx]

## Sheet: Table S2
		4							Distance to closest feature		Closest feature direction
Genome name	PQS position	Number PQS in curent genome	PQS	PQS context ±100bp		PQS strand	Gene before G4	Gene after G4	before	after	before	after
Methanoculleus marisnigri JR1, complete genome	654352	15	GGGTGGGGACAGGGGAGGG	CGACAGTTTCACTCCGAACGGTTGTATACTGCGGGCAGTCGTTTCAGTCGGAACATTACATGCCCCGTGTACGGCTTTCGAGGGGCTATCCCCGAGAGGGGGGTGGGGACAGGGGAGGGGGGAATACTCCCCCCTCCCCACCTGATGGTGGTCGAGCTCCGGTTCTACGAACCGTCGCACTCCCCGTCAGCCCCCCCGTATGGCGATAACGATGCGTGC		+	['right-handed parallel beta-helix repeat-containing protein']	['glycosyltransferase']	364	304	1	-1
Methanoculleus marisnigri JR1, complete genome	828923	15	GGGTGGGGACAGGGGAGGG	GCGGACAGTTCAAGGTGATGTTCTTTTTGATTGGGGCTGCTGGAATGGTAGGGATGGCAAAACCCCGGTACGCTGGACCGTGGGAGTATCGCCTTGGGGGGGGTGGGGACAGGGGAGGGGGGCACGCCCCCCTCCCCGTTAGCCCCTCCCCCCAGACGCGATACCCGATGGAAAGCCGTGGACGGGCAAGTGTAATTGAAGGGCGTATGAGCGTCGCAT		+	['ABC transporter substrate-binding protein']	['argininosuccinate lyase']	257	224	-1	1
Methanoculleus marisnigri JR1, complete genome	1040577	15	GGGTGGGGACAGGGGAGGG	TATAGGGTCTGGCACCAACTAGAAGAGGACAAGGACAGACACGATCCAGTTTTCCCCGCAATACGGGTGCAGTGGACCGTGGTGGCTATCGCCAAGCGGGGGGTGGGGACAGGGGAGGGGGGAGCATCCCCCTCCCCTGAAACCCCTCCCCCAAACGCGATATTCGATGGAAATCCGTGCTCTGGAGCGATTCTAGACGAGGTCATCTAGAAGATCGTC		+	['hypothetical protein']	['4-alpha-glucanotransferase']	194	146	1	-1
Methanoculleus marisnigri JR1, complete genome	1273830	15	GGGTGGGGACAGGGGAGGG	AAGTGAAGACGGTAAGTTCGAAGCTTTTCAGTTGAAAACAACAGAACAGCCTGACATGAGAATGTCCCCGTATAGTGGACCGTGGGAGAATCGCCACGGGGGGTGGGGACAGGGGAGGGGGGAGACCCCCCTCCCCACCTGACGGTGGTTGAGCTCCGTTCCTTCGCACCTTCGGTGCTCACGCTCCGGTTCTAACGATCCGTCGCGCTTCGGAACGTC		+	['triose-phosphate isomerase']	['hypothetical protein']	273	318	-1	1
Methanoculleus marisnigri JR1, complete genome	1312539	15	GGGTGGGGACAGGGGAGGG	TTGGGTGCGAAGGAAAAGAGTTGTTTAAAATTCGTTGACTGCCTTCTAGTCTCCTTCGATTGCACCTGGCACCGATTTCAGGGGGATATCGCCGAGAGGGGGGTGGGGACAGGGGAGGGGGGAATACTCCCCCCTCCCCGTCAGCCCCTTCCCCAGGGGCGATAGCCACCACGGTCCACTGCACCGGGCTTTCTCCTCGCTTCAGTCGCTCTGTTCGTC		+	['hypothetical protein']	['type III ribulose-bisphosphate carboxylase']	100	196	1	-1
Methanoculleus marisnigri JR1, complete genome	1583664	15	GGGTGGGGACAGGGGAGGG	TCGTTGGCCTCCGGTGCGTTGCGTTTTGGGCGATTGCCAGAACGGGTATGAACGTGGCAAGATTCTGTACAGTGGACTGTGGGGATATCGCCACGGAGGGGGGTGGGGACAGGGGAGGGGGGAATACTCCCCCCTCCCCGTCAGCCCCTCCCCCAATGGCGATATTCAGTGGAAATCCGTGTACAGGATATGAGCGTCTCGAATTGCGACTGACCTGTG		+	['hypothetical protein']	['MATE family efflux transporter']	151	318	1	-1
Methanoculleus marisnigri JR1, complete genome	1619571	15	GGGTGGGGACAGGGGAGGG	TGACGAAAATTAAGCGTTCTGGCTGTGTCACTACACCTGTTAAACAGATAAGAACGGGGGCAAAACCCAGTACACTGGACCGTGGGAGTATCGCCACGGGGGGTGGGGACAGGGGAGGGGGGAGACCCCCCTCCCCTGCAACCCCTCCCCCAAACGCGATATCCCCAAGGAAGCCGTGTATGGGCGTGTGTAATAGAAGGTAGGGAAAAAGGTCATGAA		-	['tRNA 4-thiouridine(8) synthase ThiI']	['O-phospho-L-seryl-tRNA:Cys-tRNA synthase']	115	258	1	-1
Methanoculleus marisnigri JR1, complete genome	1429701	15	GGGTGGGGACAGGGGAGGG	GGACCGGAGCGTGGGAACCGTCAGGTTTGAGTGCTGGCAACAACACGACCGAAATAAGGAGAGATCCCCATGCAGTGGACCGTGGGACTATCGCCGTGGGGGGTGGGGACAGGGGAGGGGGTTTCCCCCTCCCCACCTGACGGTGGTCGAGCTCCGGGCGTTCCGCCCATCGCACTCCCCGTCAGCCCCACCTCGCACCTTCGGTGCTCGAACTCCGCT		-	['(Fe-S)-cluster assembly protein']	['hypothetical protein']	482	842	1	-1
Methanoculleus marisnigri JR1, complete genome	1278954	15	GGGTGGGGACAGGGGAGGG	GGCCGTTCAACGAAAACCTGGCGGTTCTCAAGTTTCAGATCTGCATTGGGACTCACTAAATACCCGTCCACGGATTTCCACTGGATATCGCCACGCAGGGGGGTGGGGACAGGGGAGGGGGGAGCATCCCCCCTCCCCTGCAACCCCTCCCCCTATGGCGATATTCCCACGGTCCACTGCACCGGGTTTTTCTCGTTACACTGTCCGAAGAGAGGCACA		-	['type I 3-dehydroquinate dehydratase']	['chorismate synthase']	256	292	1	-1
Methanoculleus marisnigri JR1, complete genome	1169288	15	GGGTGGGGACAGGGGAGGG	ATGTTCGAGAAGGGCGACGACTTTCACTATGTGACAGACAAAATGGCCGAAGCGAGGAACAAGCCCGGTACCGTGAACCGTGGGGCTATCGCCGAGAGGGGGGTGGGGACAGGGGAGGGGGGAATACTCCCCCCTCCCCGTCAGCCCCTCCCCCAAACGCGATATCCCCTCGAAAGCCGTGCATAGGGACAGACGATTTAGATAGGAACCCCTGCCCAC		-	['glycosyltransferase']	['coenzyme F420-0:L-glutamate ligase']	194	281	1	1
Methanoculleus marisnigri JR1, complete genome	1068574	15	GGGTGGGGACAGGGGAGGG	TGGGATTCCCGCGCTCCGTCTAGCCATTCTCATGCTTCTCGGATAGTAGAAACGAGAGTAAATCCGATGCAGTGGACCGTGGGAATATCGCCACGCAGGGGGGTGGGGACAGGGGAGGGGGGATGCTCCCCCCTCCCCACCTGACGGTGGTCGAGCTCCGGGCGTTCGCACCTTCGGTGCTCATGCTCCCGCTCTGGCGACCGGTCGCATTCCGCCCAT		-	['hotdog fold thioesterase']	['peptide-methionine (S)-S-oxide reductase MsrA']	226	212	1	-1
Methanoculleus marisnigri JR1, complete genome	1026165	15	GGGTGGGGACAGGGGAGGG	CAGACCTGGGGGTTTCCTGCCACCGATAAGATAGGGCTTTCAGACTTGATTTTCCCAAACTTGCCCATGTAGTGGACCGTGGGGGTATCGCAACACAGGGGGGTGGGGACAGGGGAGGGGGGATGCTCCCCCCTCCCCGTCAGCCCCTTCCCCCTACGGCGATAGTCCCTCGAAATCCGTGCTAAGTGCAACCGAAGAGCAGATTCCAAGAGTAGACTG		-	['aminotransferase class V-fold PLP-dependent enzyme']	['formate dehydrogenase accessory sulfurtransferase FdhD']	169	211	1	-1
Methanoculleus marisnigri JR1, complete genome	955911	15	GGGTGGGGACAGGGGAGGG	ACGAGCGTGAAAAGGCATTAGGGTTCCTGCCACGGTTGATGTGACAACAAAAGCGAGGACAAAGCCCGATGCAGTGGACCGTGGGGATATCGCGCCTGGGGGGTGGGGACAGGGGAGGGGGGATGCTCCCCCCTCCCCGTCAGCCCCTCCCCCAATGACGATAGCCCATGGGAATCCGTGTCCGGGGATGTGAGACAATGGTCAAAGAACAGGCACATC		-	['sugar-specific transcriptional regulator TrmB']	['DUF2284 domain-containing protein']	205	248	1	1
Methanoculleus marisnigri JR1, complete genome	921196	15	GGGTGGGGACAGGGGAGGG	TTGCCCGGCAATCACAGGTACCCCCTTTTGACGAGACTGATGGAACGTTAGAGGCCCGGAAAAAACCCGATACACTGGACCGTGGGAATACCGCCACGGGGGGTGGGGACAGGGGAGGGGGGTCTCCCCCCTCCCCTGCAACCCCACCCCCAGACGCGATATTCACTGGAAAACCGTGTTTGGGACGCCGACGAACGTGACTCTGTTTCCAATTAAATC		-	['ribosome biogenesis/translation initiation ATPase RLI']	['hypothetical protein']	154	372	1	-1
Methanoculleus marisnigri JR1, complete genome	744886	15	GGGTGGGGACAGGGGAGGG	ACCGGAGCGTGATCGCCATCTGGTGCAAGTTGCAACAAACAAAACGACCGAAGCGAGGAAAAATCCCAATGTAGTGGACCGTGGGAGTATCGCCACGGGGGGGTGGGGACAGGGGAGGGGGGTCTCCCCCCTCCCCTGAAACCCCTCCCCAGACGCGATACCCCTCGAAATCCATGCCAGTTAATCGAAGGGCTGTCAGTTACGAGATACGACCAAAGG		-	['ferritin family protein']	['threonine--tRNA ligase']	297	245	-1	-1
Methanoculleus marisnigri JR1, complete genome	712754	7	GGGTGGGGCTGACGGGGAGGG	GCCGTGAGAGGGGGTGCATGTGGATTTTTAGGGCTCGTGCTCGTGGCTATCCTGTCCATAACGTTCTTGGACACGGATTCCCCTGGGATATCGCGCTTGGGGGTGGGGCTGACGGGGAGGGGGGAGTATCCCCCCTCCCCTGTCCCCTCCCCCCTATGGCGATTCCACCACGGTCCACTGTACTGGAATTGCCGGGGAATACCCTGCCACGGCCCCGGAGA		+	['hypothetical protein']	['TIGR00303 family protein']	239	195	-1	1
Methanoculleus marisnigri JR1, complete genome	1361037	7	GGGTGGGGCTGACGGGGAGGG	TCGGGAGGAGCGAAGCGAGCGGCAGGGTTCGTTGCGGTTGACACGACATCCGAAGCGATAATAAATCCAAATACAGTGGACCGTGGGAGTATCGCCATTGGGGTGGGGCTGACGGGGAGGGGGTCTCCCCCTCCCCTGTCTCTACCCGTAAGGTTCTACCCGTAACCCCCACCCCGCCCGGCCTCCGGCCTCCTCCCCCGCCCCTGGGGCGGGGGCAGTGC		+	['6-phosphofructokinase']	['hypothetical protein']	202	450	1	-1
Methanoculleus marisnigri JR1, complete genome	1436021	7	GGGTGGGGCTGACGGGGAGGG	GCGCACCTTCGCACCTTCGGTGCTCAAACTCCGTTCCTGAGGGAACGTCGTTCTCCGGTGCTCGAACTCCCGCCGTGCCGCCGGTCGCTTATCGCCACTGGGGTGGGGCTGACGGGGAGGGGGTCTCCCCCTCCCCTGTCTCCACGTTGTAATGGATCTCTGTAACCCCCACCACCCGCGCTTCGCGCTCCTCCCGCCCCAGGGGGGCGGGCAGTGCGTGG		+	['flavodoxin family protein']	['hypothetical protein']	330	461	1	-1
Methanoculleus marisnigri JR1, complete genome	1683790	7	GGGTGGGGCTGACGGGGAGGG	GGCGATACTCCCACGAAATCCGTAACCCCGGAGCGGGCCGGGACGCCGCACTTCCTCTAACATCTTCTCGGACGGTGGACCGTGGGGGTATCGCCGTTGGGGGTGGGGCTGACGGGGAGGGGGCAAGACCCCCTCCCCTGTCTCTACCCGCAAGACTGTACCTGTGCCCCCACTCGAAGGCCTCCGGCCTCCTCCCCCTTCCTGCTGGGCGGGGGCAGTTC		+	['bifunctional ADP-dependent NAD(P)H-hydrate dehydratase/NAD(P)H-hydrate epimerase']	['DHH family phosphoesterase']	534	271	-1	1
Methanoculleus marisnigri JR1, complete genome	991411	7	GGGTGGGGCTGACGGGGAGGG	CAGTCATGGCGATAGCCGGTGGAAAAAACATGGTTCGGGGCGCATACATCACATTTCCAGTATCTCCCCGGTGCAGTGGACCGTGAGGGTATCGCCACTGGGGTGGGGCTGACGGGGAGGGGGGACACGCCCCCCTCCCCTGTCTCTATCGCATATGGTTTCTCCCGGTATCACCCACCACTTCGGTATATCTGTAACCCCCACCCCGCCCGGCCTTCGGC		-	['radical SAM protein']	['alanine dehydrogenase']	476	250	1	-1
Methanoculleus marisnigri JR1, complete genome	406952	7	GGGTGGGGCTGACGGGGAGGG	CAGTGATGGTTGAGAATACTGCAGTGCTGTTGATCGCCAATAGACCTGTTGAGACAAGAGAGTCCCAATACAGTGGACCGTGGTGGCTATCGCCACGTGGGGGTGGGGCTGACGGGGAGGGGGGAGCATCCCCCCTCCCCTGTCTCCACGTCGGAATGAATGTCTGTAACCCCCACCCCACCCGCGCTTCGCGCTCCTCCTCCGCACCTTCGGTGCTCATG		-	['DEAD/DEAH box helicase']	['PAS domain S-box protein']	346	173	1	-1
Methanoculleus marisnigri JR1, complete genome	241850	7	GGGTGGGGCTGACGGGGAGGG	GTGGCGATAGCCGGTGGGAAGCCGTGTCCCGGGAGCGAGTTGGGATTCTGTTCTTTTTCGGGATCTCCCCATACTGTGGACCGTGGGGATATCGCCACGGGGGTGGGGCTGACGGGGAGGGGGCTCGCCCCCTCCCCTGTCTCTGCCTCGTGTCTTCAGTGTCCAGAATCAATTTCTACAGATAACTATACGCCTGTAACCTCCACTCGAAGACCTTCGGT		-	['methenyltetrahydromethanopterin cyclohydrolase']	['4Fe-4S dicluster domain-containing protein']	281	699	1	-1
Methanoculleus marisnigri JR1, complete genome	955879	14	GGGAGGGGCTGACGGGGAGGG	GAAGTGCTTATTTTTGAGTGACTCGCGCTTACGATGTGCCTGTTCTTTGACCATTGTCTCACATCCCCGGACACGGATTCCCATGGGCTATCGTCATTGGGGGAGGGGCTGACGGGGAGGGGGGAGCATCCCCCCTCCCCTGTCCCCACCCCCCAGGCGCGATATCCCCACGGTCCACTGCATCGGGCTTTGTCCTCGCTTTTGTTGTCACATCAACCGTG		+	['sugar-specific transcriptional regulator TrmB']	['DUF2284 domain-containing protein']	173	280	1	1
Methanoculleus marisnigri JR1, complete genome	985640	14	GGGAGGGGCTGACGGGGAGGG	GGGCTCAGGAACGTTGCACCTTCGGCCAGTCACACTCACGTCTCGTTCTTGGGAGACCGCTTACCCCTATGCACGGATTTCTTGGGGATATCGCCACAGGGGGAGGGGCTGACGGGGAGGGGGGGTGCAGCCCCCCTCCCCTGTCTCTACCTGGTTTGAGGACACCGCTAACCCCCACCCCGCCCGGCCTTCGGCCTCCTCCTCCGCACCTTCGGTGCTCA		+	['hypothetical protein']	['ornithine carbamoyltransferase']	387	432	1	-1
Methanoculleus marisnigri JR1, complete genome	1046119	14	GGGAGGGGCTGACGGGGAGGG	CTTCGGTTGAATGTAATCCGAGATCCAGCGTGCATGAGTTTAGGTCATGAGGACATTTACACACCCCTTGGCACGGATTTCCCATGGATATCGCCATTGGGGGAGGGGCTGACGGGGAGGGGGGAGTATTCCCCCCTCGAAACTCTTCGAGTTTCTCATGCTCACTCCGTTCGCACTCCCCATTGTCCCCACCCCCCTCTCGGGGATAGCCACCACGGTCC		+	['methyltransferase domain-containing protein']	['molecular chaperone DnaJ']	211	283	-1	-1
Methanoculleus marisnigri JR1, complete genome	1169255	14	GGGAGGGGCTGACGGGGAGGG	CTGTGTACCTGGTGGTGCTCAAACTCATGTCCTGTGGGCAGGGGTTCCTATCTAAATCGTCTGTCCCTATGCACGGCTTTCGAGGGGATATCGCGTTTGGGGGAGGGGCTGACGGGGAGGGGGGAGTATTCCCCCCTCCCCTGTCCCCACCCCCCTCTCGGCGATAGCCCCACGGTTCACGGTACCGGGCTTGTTCCTCGCTTCGGCCATTTTGTCTGTCA		+	['glycosyltransferase']	['coenzyme F420-0:L-glutamate ligase']	161	314	1	1
Methanoculleus marisnigri JR1, complete genome	1198621	14	GGGAGGGGCTGACGGGGAGGG	GGATTGAGAGAGGAGGCTTGTGCTTCATCAGCGCAAACGATTCTCGGCCTCCGCCCAGTCGCCCTCCCATGCACAGATTTTGGGTGGATATCGCCATTGGGGGAGGGGCTGACGGGGAGGGGGGAGCATCCCCCCTCCCCTGTCTCCAACTCGTATCTACGATGCTCACGCTCTACGCTTCAGCCAATTGTTCCCTCACGAGTTGATAGCCGCAAGCCCCA		+	['hypothetical protein']	['hypothetical protein']	437	406	-1	1
Methanoculleus marisnigri JR1, complete genome	1583695	14	GGGAGGGGCTGACGGGGAGGG	GGCTCATGCTCCGGAAGTCCTATTCATCAGACTCACAGGTCAGTCGCAATTCGAGACGCTCATATCCTGTACACGGATTTCCACTGAATATCGCCATTGGGGGAGGGGCTGACGGGGAGGGGGGAGTATTCCCCCCTCCCCTGTCCCCACCCCCCTCCGTGGCGATATCCCCACAGTCCACTGTACAGAATCTTGCCACGTTCATACCCGTTCTGGCAATC		-	['hypothetical protein']	['MATE family efflux transporter']	182	287	1	-1
Methanoculleus marisnigri JR1, complete genome	1397360	14	GGGAGGGGCTGACGGGGAGGG	GCCTCTCGTGCTCCCGCCCCTGCACCTGACGGTGCTCAAGCTCCTGTCCTACGCGCAGTCTACATCCCGTGCACGGCTTCCCAGTGACTATCGCCATTTGGGGAGGGGCTGACGGGGAGGGGGGAATATTCCCCCCTCGAAACTCTTCGAGTTTCTCATGCTCACTCCGTTCGCACTCCCCATTGTCCCCACCCCCCTGCGTGGCGATAGCCACCACGGTC		-	['cobalt ECF transporter T component CbiQ']	['hypothetical protein']	264	339	1	1
Methanoculleus marisnigri JR1, complete genome	1304328	14	GGGAGGGGCTGACGGGGAGGG	GGGTGTGATGGTGACGGAAGCAATCGCCTTCTGCTGGTGAGTGAAACCGACGAGACGGTTGAAAGTCCGGTACACTGGACTGTGGGAGTATCGCCCCTGGGGGAGGGGCTGACGGGGAGGGGGGTTCGCCCCCCTCCCCTGTCTCTTCACAACAGCCAATACCCAAACTTTGCTCCCTCTAGACATTCTTTTTCTTCGGATGCAATATTGACTGGTTTAAG		-	['PspC domain-containing protein']	['excinuclease ABC subunit UvrB']	401	153	1	-1
Methanoculleus marisnigri JR1, complete genome	1020581	14	GGGAGGGGCTGACGGGGAGGG	AGTTGCGTAAGGCCATCTACGGATTTCGGGTTCAACTTTCGAAAACGCATCATAACTATGAGGAGGCCAGTACACTGGACCGTGGGGGTATCGCCATTGGGGGAGGGGCTGACGGGGAGGGGGGTGCAACCCCCCTCCCCTGTCTCTACCTTGTAATCGGACATCTGTGACCCCACCCCACCCGGCCTTCGGCCTCCTCCCCCGCCCCAGGGGGCGGGGGC		-	['endonuclease III']	['inorganic phosphate transporter']	330	227	1	-1
Methanoculleus marisnigri JR1, complete genome	968400	14	GGGAGGGGCTGACGGGGAGGG	CGATAACATGAGCTCCGGCAGTGTAATTACGACCCCCTAACACAGAACTGTTGGACTCAGAGAGAGCCCCATGCACTGGACCGTGGGAGTATCGCCTTGGGGGAGGGGCTGACGGGGAGGGGGCATGCCCCCTCCCCTGTCTCAACTCTCAAAGATCTGTACTTCTCGTCACCCCACCCCACCCGCGCTTCGCGCTCCTCCCCCTTCCTGCGGGGCGGGGG		-	['uroporphyrinogen-III C-methyltransferase']	['dihydroxy-acid dehydratase']	290	282	1	1
Methanoculleus marisnigri JR1, complete genome	915104	14	GGGAGGGGCTGACGGGGAGGG	CGGGGACCTGAAGACAGTCGTAGTTCGAACCCAAGGAACTCAGATGCTCCTGCTGTTGCGCATTCCCGGAAACGGATTTCCAGTGGATATCGCCACGCGGGGGAGGGGCTGACGGGGAGGGGGGAGCATCCCCCCTCCCCTGTCCCCACAGCGAAACCCTTCGGGTTTCTCGAACTCCTGCCGTTCCGGCAGTCGTTCCCCCCTTAGGGCGATACCCCCAC		-	['peptidylprolyl isomerase']	['fibronectin-binding domain-containing protein']	324	244	1	1
Methanoculleus marisnigri JR1, complete genome	620186	14	GGGAGGGGCTGACGGGGAGGG	ACCCTATCTTTCGATAGCCTTTCTTGAAACAGATGAGACTCACGCTTACTTATAGCAAACGCGCTGGGGGACACGGATTTCCATCGGATATCGCCATTGGGGGAGGGGCTGACGGGGAGGGGGGAGCATCCCCCCTCCCCTGTCTCCAACCCGCACCTCCTGTGTTCGAACTCCGGCCGCTCGCTCCGCTCCCGCCCGTCGCAAGTCGAAAACGCTACGCG		-	['imidazole glycerol phosphate synthase subunit HisF']	['adenosylhomocysteinase']	265	369	-1	1
Methanoculleus marisnigri JR1, complete genome	599786	14	GGGAGGGGCTGACGGGGAGGG	GATGTCGGATTTTAGGTTTAGATGACAACAAGTACTAGAACCTGGAATATTCTGTCCATCACTTGCCCTTCCACGGCTTTCCATCGGATATCGCCACGCGGGGAGGGGCTGACGGGGAGGGGGTGCAACCCCCTCTCCTGTCTCTACCCCGTAAAGCTTTACCTACGCCCCCCCACCGCCCGCGCTTCGCGCTCCTCCCACCCCCCTGGGGGGGTGGGCAG		-	['formylmethanofuran--tetrahydromethanopterin N-formyltransferase']	['hypothetical protein']	336	579	1	1
Methanoculleus marisnigri JR1, complete genome	339390	14	GGGAGGGGCTGACGGGGAGGG	TGATGATGCACGGTCGCATTCTGTTTCTTGTACCTGAGGATTCGTGAACTCCACCAGCACATATGCCCGGCCACGGCTTTCCAGTGGATATCGCGTCTGGGGGAGGGGCTGACGGGGAGGGGGCTGGCCCCCTCCCCTGTCTCTACCCCGTAAGGTTCTACCTGTGACCCCACCCCGCCCGGCCTCCGGCCTCCTCCCCCGCCCCTTAGGGGCGGGGGGCA		-	['NAD(P)/FAD-dependent oxidoreductase']	['4Fe-4S dicluster domain-containing protein']	279	272	1	-1
Methanolacinia petrolearia DSM 11571, complete sequence	107458	5	GGGAGGGTCATAGGGAGGG	CAATCAGATACCTGCGAAATTGCGATAGCCCTGCCTGGATGAAGGTTTGGAGCAAGAGGGGATGCTTGTCCATCCCCGATTGCGACTTATCGCGATGAGGGGGAGGGTCATAGGGAGGGGGATTCTCCCCCCTCCCTTAATAGATTGAATTTAATCTGATACTCACTTAAAATTGAAAATTATAAAATCAGCAGGGCCTTAGTCTGTGCGAAATTTTCA		+	['GTP-dependent dephospho-CoA kinase family protein']	['30S ribosomal protein S24e']	171	526	1	1
Methanolacinia petrolearia DSM 11571, complete sequence	485172	5	GGGAGGGTCATAGGGAGGG	TCTATTGGAAAACGGAAAGTAAGTTATAAACAGTGGCTAAAAATATTCACGGAGCAGGAGGGACACTCGCCTGTCCCGACTGCGACCTATCGCCGTGAGAGGGAGGGTCATAGGGAGGGGGAATCGTCCCCCTCCCTTCCCTGTATGATTTGAATTTTTTCAGGAATTTATTTGGGCGTAAGCCCCGGACGGGGAGAAAAATTTTGGAAAACGTAAAAT		+	['hypothetical protein']	['type II toxin-antitoxin system HicB family antitoxin']	343	206	-1	1
Methanolacinia petrolearia DSM 11571, complete sequence	708205	5	GGGAGGGTCATAGGGAGGG	GTGAATCATAATAATAGCCTTGATAATTGTATTGTGATATTGGAAACAACAGGAGAAAAGGGGATGCTTGCCCATCCCCTTTGCGACTTATCGCAATCCGGGGAGGGTCATAGGGAGGGGGAATCTTCCCCCTCCCTTTTGGTGTCTTACAAGGTTATTCCCTTCCCCCTCCGGAAATCCTAACTTGTCAAATCTTATTTCACATTACATTCATATTTT		+	['TIGR03663 family protein']	['hypothetical protein']	443	157	1	1
Methanolacinia petrolearia DSM 11571, complete sequence	2087849	5	GGGAGGGTCATAGGGAGGG	AAAGGGCATAAGCCCCCTCCGGGGGCAGCCCCAAACGCAAATTTTCGAGGAGCAGGAGGGGATGCTTGTCCATCCCTGACTGCGACCTATCGCAGTGAGGGGGAGGGTCATAGGGAGGGGGAACCCTCCCCCTTCCTATATAACAATAAAACCTGAAATTTTTCCAAACCATTGAAATTTAAAAAATATTTCCCAAAGGCAACCCTTGCGCAAGTTCGC		+	['class IV adenylate cyclase']	['metallophosphoesterase']	128	454	1	-1
Methanolacinia petrolearia DSM 11571, complete sequence	1292665	5	GGGAGGGTCATAGGGAGGG	AGGGTAGCCTCGGCCGGGAATATAAAAATTAAATCCAATTGCAAAAAACAGGAGCCGGAGGGATGCTCGCCCATCCCGACGGCGACCTATCGCCACGAGGGGGAGGGTCATAGGGAGGGAGAATCATCCCCCTCCCTGAATAAAATCAAAATGTCAAAACTTCGGTTAAAAAAATTAAAAAAAAACTACTTCCTTAAATTGCCAATCATCTCTTTCATA		-	['DUF4405 domain-containing protein']	['4Fe-4S dicluster domain-containing protein']	66	348	1	-1
Methanolacinia petrolearia DSM 11571, complete sequence	432820	7	GGGAGGGTTCAAGGGAGGG	TAGCCTCGGCCGGGAAAACATTTTGAAAGGTACCCGAAAAAACTTTTTGGAGCAAAAGGGGATGCTTGTCCATCCCCTTTGCGACTTATCACGATAGAGGGGGAGGGTTCAAGGGAGGGGGAAACCTCCCCCTCCCTGTATTCTGATAAAATAGTTTATGTTTTGTTTTAGTATGCAAAAAGACTCTAAAATTTAAAAAGATCCAAAAAAAATTATTTT		+	['redox protein']	['dihydroxy-acid dehydratase']	222	112	1	-1
Methanolacinia petrolearia DSM 11571, complete sequence	1710280	7	GGGAGGGTTCAAGGGAGGG	AAACTTACTGGGAACGTAAAATAAGTTTTAGAAGGTGGTCCAAAAATTCACGGAGCCGGAGGGATGCCTGTCCATCCCGACGGTGACTATCGCCACGAGGGGGAGGGTTCAAGGGAGGGGGAAACCTCCCCCTCCCTGTATCTATTTCAAATTTTTTAATGTCATAACCCCCTTCCGGGCACCCCTCTGCTTAATTCCTTTCGCGAATTTTCGCAATGG		+	['hypothetical protein']	['hypothetical protein']	340	411	1	-1
Methanolacinia petrolearia DSM 11571, complete sequence	1710572	7	GGGAGGGTTCAAGGGAGGG	GGTGGCAAAGGATCATCCCGGCTTTTGAAACGTTAAAAAAGAAAATTCACGGAGCCGGAGGGATGCTCGCCCATCCCGACGGCGACCTATCGCCACGAGGGGGAGGGTTCAAGGGAGGGGGAAATCATCCCCCTCCCTGTAAATTATCTGTCCATTAATTTATCCAAAGTCTCGAAAGGGCAACAGTCCTTCGGTTGCCTCCCCGTCGTTCGAAAATTT		+	['hypothetical protein']	['hypothetical protein']	632	119	1	-1
Methanolacinia petrolearia DSM 11571, complete sequence	1725020	7	GGGAGGGTTCAAGGGAGGG	TTTTCAGGAATTTGTTTGGGCATAAGCCCCTCCGGGGGAGAGAAGAAAACCGGAGCCGAAGGGATGCCTGTCCATCCCGACGGCGACTATCGCCACGAGGGGGAGGGTTCAAGGGAGGGGGAAATCATCCCCCTTCCTGTATCTATTCCAAAACTTTGAGAGGGCATAAGCCCCCTTACCCTGTATAATTTAGATTTGGAATTTTTCAGGAATTTATTT		+	['hypothetical protein']	['fructose-1,6-bisphosphatase']	221	539	-1	1
Methanolacinia petrolearia DSM 11571, complete sequence	1739170	7	GGGAGGGTTCAAGGGAGGG	AAACTTTTGGAAAACGTAAAATAAGTTTTAGAAGGTGGTCCAAATATTCACGGAGCCGGAGGGATGCTTGCCCATCCCAACGGTGACTATCGCGACGAGGGGGAGGGTTCAAGGGAGGGGGAAATCATCCCCCTCCCTGTATTCCAAAACTTTGAGAGGGCCTAAGCCCCTTTGGGGCAACCCGGTGCTCAGTTCGCTACGCGAACTTTCGCAAAGATG		-	['biotin--[acetyl-CoA-carboxylase] ligase']	['biotin transporter BioY']	348	416	1	1
Methanolacinia petrolearia DSM 11571, complete sequence	1738903	7	GGGAGGGTTCAAGGGAGGG	GAGATCTATCAGAAAACGTAAAACAAGTTATAAGAAGCAGCCCAAAAAAACGGAGCCGGAGGGATGCTTGCCCATCCCGACGGTGACTATCGCCATGAGGGGGAGGGTTCAAGGGAGGGGGAAATCATCCCCCTCCCTGTATATATTCCAAAACTTTGAAAGGGGCTTATGCCCCCACAATAATACAATCCAAAAAAAAATCAAATAGGAGTGCAGTCC		-	['biotin--[acetyl-CoA-carboxylase] ligase']	['biotin transporter BioY']	81	683	1	1
Methanolacinia petrolearia DSM 11571, complete sequence	1263279	7	GGGAGGGTTCAAGGGAGGG	TCAGGGAATCAAAACCCGTTTTTAGTGGATCAACTTAATGGAGTTCACTTGGAGCAGGAGGGATGCTTGCTCATCCCGACTGCGACCTATCGCCATGAGGGGGAGGGTTCAAGGGAGGGGGGAACTTCACCCTCCCTATAAATCATTAAACAAAGAGGAGATTTCAACTACGATTCCTGCACTCGCACCTTCCGATCGTAAAAAAAACAACCAGCGAAA		-	['MFS transporter']	['PKD domain-containing protein']	44	373	1	-1
Methanolacinia petrolearia DSM 11571, complete sequence	1047758	7	GGGAGGGTCACAGGGAGGG	TTTAGAATCTGAAGTGGTTCTAGAGGATCAGTCGAAAAAGGAACTCTCTTGGAGCCGGAGGGATGCTTGCCCATCCCGACGGCGACCTATCGCCATGAGAGGGAGGGTCACAGGGAGGGGGGAAACCTCCCCCTCCCTTGTACATGATGGCGGATTCAAAGTTTCCAATCTCACAGAGATAAATTAATTCAAATCAAGAAAAAAATCCAAAATTTGGGT		+	['chloride channel protein']	['formate dehydrogenase subunit beta']	261	242	1	-1
Methanolacinia petrolearia DSM 11571, complete sequence	1524693	7	GGGAGGGTCACAGGGAGGG	AGATTACGATAAAAATCTACCACAATTTTGAATTGAATAAAATTCTTCACGGAACGGGAGGGATGCTCGACCATCCCGACCGCGACCTATCGCCATGAGGGGGAGGGTCACAGGGAGGGGGAATCTTCCCCCTCCCTTCAAAAGACCTGAAAATAAATTATCCGTACCCGGTTATCTCATATTTTATCTCGGTGGACTTTTCCACGCACTCTGCCCCGT		+	['ABC-ATPase domain-containing protein']	['thioredoxin family protein']	407	57	-1	-1
Methanolacinia petrolearia DSM 11571, complete sequence	1792704	7	GGGAGGGTCACAGGGAGGG	GCTACCCATCCGGGTAGCCTCGGCCGGGGAGAAAAAAACAAAGGGGTACCGGAGCCGGAGGGATGCTTGCCCATCCCGAAGGCGACCTATCGCCATGTGGGGGAGGGTCACAGGGAGGGGGAACCTTCCCCCTCCCTTAATCCGAATATTTTTTCAGGATAGATCCAACTTCTCTAAATCAAAAAAAAGGTGAAGAAATTTACTCAGAAAATTCGTCTA		+	['cobalt-precorrin-7 (C(5))-methyltransferase']	['ATP-binding cassette domain-containing protein']	220	99	1	-1
Methanolacinia petrolearia DSM 11571, complete sequence	2142849	7	GGGAGGGTCACAGGGAGGG	TATGAATCTGATGCGGTTTTTAGAGAGATCAACTGGACCTGACTTTTTTGGAGCATGAGGGGACGCTCGTCCGTCCCCGAGTGCGACCTATCGCAACGGGGGGAGGGTCACAGGGAGGGGGAGATCCCCCTCCCTTTCAGACACTCTCGCGAGGATTTTCCAAGGGGCTTATGCCCTTTTCATAATTCAAAAAAATCCCAAACCTCAATATTACACAGA		-	['TIGR00725 family protein']	['isoleucine--tRNA ligase']	117	613	-1	1
Methanolacinia petrolearia DSM 11571, complete sequence	1520132	7	GGGAGGGTCACAGGGAGGG	GGAATTACTTTTCTGAGATAAACCGGGAGAAAACAAAAATGAAGTTTACCGGAGCGGGAGGGACGCTCGTCCGTCCCGGGTGCGACCTATCGCGACGAGGGGGAGGGTCACAGGGAGGGGGAATCGTCCCCCTCTCCTGAAAATCTAGTAAATTATTTTTTGCTGTAAAAGTCCCCGTGAGTTTCATCATTCCTGTGTGATGGGCTCTCCATCATGAGG		-	['hypothetical protein']	['PAS domain-containing protein']	560	330	-1	-1
Methanolacinia petrolearia DSM 11571, complete sequence	944647	7	GGGAGGGTCACAGGGAGGG	CCTTCGGTTGCCTCGGCCGGGAGGGAGCTATTATGATTGTTATTATTTCTGGAGCCGGAGGGACGCTTGCCCGTCCCGAAGGCGACCTATCGCCACGAGGGGGAGGGTCACAGGGAGGGGGAAACTTCCCCCTCCCTTCACACAATCAGATATTACGACTCCCTTATGAAAATTAAGAATAGCATTTTTTCCGGAGACCGGTCCTCTCAAAGCGCCAAT		-	['geranylgeranylglycerol-phosphate geranylgeranyltransferase']	['phosphopantetheine adenylyltransferase']	136	411	-1	1
Methanolacinia petrolearia DSM 11571, complete sequence	677138	7	GGGAGGGTCACAGGGAGGG	TGAACTCAGGACTTTGTGCTTTTGTGATAGATGATCTCCGGCAAAAAAAAGGAGCAGGAGGGATGCTCGTCCATCCCTCCTGCGACATATCGCGATAGGGGGGAGGGTCACAGGGAGGGGGACCTCCCCCTCCCTGAACTAAATTCTAAAATCAATATCTTGATCTCTGTTTCCGTTCTCTTCTTGCAGGTTCAAAGGAAACCTCGTTCCCGCGAATCG		-	['DEAD/DEAH box helicase']	['DNA polymerase IV']	32	268	1	-1
Methanoculleus bourgensis MS2, complete genome	64481	30	GGGTGGGGGCAGGGGAGGG	ATGGTGCCCATGCAACAACCATCAGGCTACGCTCTCCGGGCTGCACGCATGAAAACAGTCTGCTCCCCGGACAGTGGACCGTGGTGGGCATCACCCTGGGGGGTGGGGGCAGGGGAGGGGGCTCGCCCCCTCCCCCCGTACGGAAGCCATGCCCGGGGCACAAACAGGGCCATGATTCCCCCACCCGCCAAACCAGGGCAGTTTTCATGGGAAATGTTA		+	['peptidase M12']	['Zn-dependent exopeptidase M28']	224	483	1	-1
Methanoculleus bourgensis MS2, complete genome	64781	30	GGGTGGGGGCAGGGGAGGG	ACGCGGGAGCATTCATGGGGTAGAGCGAGAGGCTCGACGCAGGAACGCGGAGTTTCCCCCGGCTCACCCGGGCAGGGGACCGTGGTGGCTATCGCCCTGGGGGTGGGGGCAGGGGAGGGGGCGAGCCCCCTCCCCGCACAACCCGGACCCGGAGGCACGATCGAACAGAGCAGGGGAGCCGCCCGGTCGCCAACCCAGGGAGGTCTCCGTGGAAAATTT		+	['peptidase M12']	['Zn-dependent exopeptidase M28']	524	183	1	-1
Methanoculleus bourgensis MS2, complete genome	106688	30	GGGTGGGGGCAGGGGAGGG	CGGGTTCAGGTGCTCGTCCCCACCCACCACAGCATGGGTGGTGAACGCGGAGTATCCCCCGGCTCACCCGGGCAGTGGACCGTGGTGGCTATCACCCTGGGGGTGGGGGCAGGGGAGGGGGCTCGCCCCCTCCCCGCACGAGGCACGAAACCCCTGTCCCCGGAGCAGGGCAGTGCGTGGTGATGCCCAGGTGTGGCGCCGGGACGCGCGACTGTCAAG		+	['thioredoxin']	['4a-hydroxytetrahydrobiopterin dehydratase']	438	182	1	-1
Methanoculleus bourgensis MS2, complete genome	358289	30	GGGTGGGGGCAGGGGAGGG	TGCGGGTTCTGGTGCGGATCACCAGCCTCACGCGTGAGGCAATGTTGCACATGCAACGACCTATGCCCCGGGCAGTGGACCGTGGTGGGAATCGCCCTGGGGGTGGGGGCAGGGGAGGGGGCTCGCCGCCTTCCCGCGCAAGCCGGAGCCGGGGCACAAACAGAGCCATGATTCCCCACCCGCAAAATCGGGGCGGTTTTTATGGGAAATTTTAGATGT		+	['30S ribosomal protein S3ae']	['hypothetical protein']	163	581	1	1
Methanoculleus bourgensis MS2, complete genome	879942	30	GGGTGGGGGCAGGGGAGGG	CGGTTCTGGTGTTCGTCCCCACCCACCTCAGCATGGGTGGTGAACGCGGAGTATCCCCGGGCTCTCCCCGGACAGTGGACCGTGGTGGGAATCGCCCTGGGGGTGGGGGCAGGGGAGGGGGCTCGCCCCCTCCCCGCTGGCGGCGATACCGCGAACCCCCCACCCCGCCCGGCCTGCGGCCTCCTCCCCCGCCCCCTCAGGGGGCGGGGGCAGTGTATG		+	['formate dehydrogenase subunit alpha']	['ATP-dependent DNA helicase']	503	706	-1	1
Methanoculleus bourgensis MS2, complete genome	887341	30	GGGTGGGGGCAGGGGAGGG	GCCCCGGAGCCCTGTTGGACCATTGCATCTCATATTTTCATGAAACACCCCATTTCCCCGCTTCACCCCATGCTGTGGACCGTGGTGGGCATCACCCTGGGGGTGGGGGCAGGGGAGGGGGCGAGCCCCATAAGCGCTAACTTTAACCATGAGAATTTGGGCGGATCATGCCCTATTCGGTGAAATGTGGCTGATTTGACGAGATATCCGCCACACAAT		+	['PQQ-binding-like beta-propeller repeat protein']	['dihydroorotate dehydrogenase electron transfer subunit']	176	817	1	-1
Methanoculleus bourgensis MS2, complete genome	1034842	30	GGGTGGGGGCAGGGGAGGG	GTGTGGATCACCAACCGCTCGCGTGAGGCGATGGTGCCCATGAACACGACCTATTCCCCGGGCGAGCCCGGGCAGTGGACCGTGGTGACTATCACCCTGGGGGTGGGGGCAGGGGAGGGGGCGAGCCCCCTCCCCGCACAAGCCGGACCCGGGGGGCCTCCCGGTCGCCAACCCGGGGATCTCTTCGTGGAAAATTCAGGTGAAATGCTCCAGTAGCGG		+	['TATA-box-binding protein']	['DEAD/DEAH box helicase']	742	304	1	-1
Methanoculleus bourgensis MS2, complete genome	1149890	30	GGGTGGGGGCAGGGGAGGG	GAGCATTCATGGGGCAGAGCGAGAGGCTGTACGCAGAAAAACACTCCATTCCCCAGGCTCTCACCCCATGCTGTGGACCGTGGTGGCTATCACCCTGGGGGGGTGGGGGCAGGGGAGGGGGCTCGCCCCCCCCGCACGGAAGCCATGCCCGGGGCACAAACAGAGCCATGATTCCCCCACCCGCCAGACCTGGGCAGTTTTCATGGGAAATGTTAGCTG		+	['SDR family oxidoreductase']	['tyrosine-type recombinase/integrase']	1041	288	-1	-1
Methanoculleus bourgensis MS2, complete genome	1251574	30	GGGTGGGGGCAGGGGAGGG	TGGAGCGTTCATGGGGCAGAGCGAGCGGCTGGACGCAGGAAAAACCCCATTCCCCAGGCTCTCACCCCATGCTGTGGACCGTGGTGGACATCACCCTGGGGGGTGGGGGCAGGGGAGGGGGCTCGCCCCCTCCCCCCATAAGGAAGCCATGCCCGGGGCACGACGCCAAACCGGGGCGGTTTCCATGGGAAATGTTAGCTGAAATGCTCCACTAGTGCA		+	['metal-dependent hydrolase']	['cobalamin B12-binding domain-containing protein']	403	1199	1	1
Methanoculleus bourgensis MS2, complete genome	1312565	30	GGGTGGGGGCAGGGGAGGG	TGTGGATCGCCAGCCGCTCGCGTGAGGCGATGATACACATGAACACGACGTATTCCCCGGGCGAGCCCGGGCAGGGGACCGTGGTGGGAATCGCCCAGGGGGGTGGGGGCAGGGGAGGGGGCTCGCCCCCTCCCCGCACAAGCCGGACCCGGGGCACGATGCACCAGAGCAGGCGGTCTCCCACTCGCCAAATTGGGGCGGTTTTCATGGAAATTTTAG		+	['hypothetical protein']	['hypothetical protein']	705	194	-1	-1
Methanoculleus bourgensis MS2, complete genome	2274056	30	GGGTGGGGGCAGGGGAGGG	TGCGGATCGCCAGCCGCTCGCGTGAGGCGATGGTACACATAAACACGACCTATTCCCCGGGCGATCCCGGGCAGGGGACCGTGGTGGGAATCGCCCTGGGGGGTGGGGGCAGGGGAGGGGGCGAGCCCCCTCCCCGCACAAGCCGGACCCGGGGCACGATGCACCAGAGCAGGGGGTCTCCCACTCGCCAAATCGGGGCGGTTTTCATGGGAAATTTTA		+	['plasma-membrane proton-efflux P-type ATPase']	['phosphoenolpyruvate synthase']	794	239	1	-1
Methanoculleus bourgensis MS2, complete genome	2692062	30	GGGTGGGGGCAGGGGAGGG	GGTTCTGATGATCCCGTCCCCACCCACCTCAGCATGGATGGAGAACGCGGAGTACCCCCCGGCTCACCCGGGCAGTGGACCGTGGTGGCTATCACCCCAGGGGTGGGGGCAGGGGAGGGGGCAAGCCCCCTCCCCGCAGGCGGCGGAACTCGCAGAACCCCCACTCCGCCCGGGGACGATGAACTCCCGGAGCGAACCGGTCGGGCTCTCACCGATTGC		+	['hypothetical protein']	['pro-sigmaK processing inhibitor BofA family protein']	194	268	1	-1
Methanoculleus bourgensis MS2, complete genome	2746061	30	GGGTGGGGGCAGGGGAGGG	CGGAAAGCCGCGCGGGAGAATTTATAGGGTAGAGCGAGAGGCTCTACGCATGAAAGCGATCTATTCCCCGGGCAGTGGACCGTGGTGGAAATCGCCCCGAGGGTGGGGGCAGGGGAGGGGGCGAGCCCCCTCCCCCCACAAGCCGGGCCCGGGGCACGATGGAACAGAGCAGGGGGGGCCTCCCGGTCGCCAAACCAGGGATCTCTCCGTGGAAAATTA		+	['hypothetical protein']	['hypothetical protein']	209	350	1	-1
Methanoculleus bourgensis MS2, complete genome	2457422	30	GGGTGGGGGCAGGGGAGGG	TGCGGATCGCCAGCCCCTCGCGTGAGGCGATGGTACCCATGAACACGACCGATTCCCCAGGCGAGCCCGAGCAGTGGACCGTGGTGGGAATCGCCCTGGGGGGTGGGGGCAGGGGAGGGGGCTCGCCCCCTCCCCGCACAAGCCGGACCCGGGGCACGATGCACCAGAGCAGGGGGTCTCCCACTCACCATATCGGGGCGGTTTTCATGGGAAATTTTA		-	['HEAT repeat domain-containing protein']	['hypothetical protein']	500	617	-1	1
Methanoculleus bourgensis MS2, complete genome	2420384	30	GGGTGGGGGCAGGGGAGGG	TGACCCCCTGTTCGGGTCCAGGTGCTCGTCCCCACCCCGGTGGGGTGGATTTTCCCCCGGCTCGCCCCGGGCAGTGGACCGTGGTGGGAATCACCCTGGGGGGTGGGGGCAGGGGAGGGGGCTCGCCCCCTCCCCGCACGAGGCACGAAACCCCCGTCCCCGGAGCGGGGCAGTACGTGGTGATGCCCCGGTGTGGCGCCGGGACACGCGAGTGTCAAG		-	['hypothetical protein']	['DUF4013 domain-containing protein']	408	905	1	1
Methanoculleus bourgensis MS2, complete genome	2109042	30	GGGTGGGGGCAGGGGAGGG	CGAGAGAATTCATGGGGCAGAGCGAGCGGCTGTACGCAGGATAAGACCCCATTCGCCCACTTCACCCCATGCTGTGGACCGTGGTGGACATCACCCTGGGGGGTGGGGGCAGGGGAGGGGGCGAGCCCCCTCCCCCCATAAGGAAGCCATGCCCGGGGCACGACGCCAAACCGGGGATGTCTTCATGGGAAATTTCAGCTGAAATGCTCCACTAGTGAA		-	['DUF3656 domain-containing protein']	['hypothetical protein']	190	176	1	-1
Methanoculleus bourgensis MS2, complete genome	2072871	30	GGGTGGGGGCAGGGGAGGG	ACGCGGGAGCGTTCATGGGGCAGAGCGAGAGGCTGTACGCATGAACGCGGAGTATCCCCCGGCACACCCGGGCAGTGGACCGTGGTGGCAATCATCCCGGGGGTGGGGGCAGGGGAGGGGGCGAGCCCCCTCCCCGCAGGCGGCGGTACTGCGAACCCCCCACCTCGCCCGGGCACGATGAACTTCTGGTGCAAACCGGTCGGGCTCTCACCGGTTGCC		-	['site-specific DNA-methyltransferase']	['hypothetical protein']	351	1067	1	-1
Methanoculleus bourgensis MS2, complete genome	1999675	30	GGGTGGGGGCAGGGGAGGG	GCGGGAGCATTCATGGGCCAGAGCGAGAGGCTGCACACAGGAACGCGACCTATTCCCCGGGCTCGCCCGGGCAGTGGACCGTGGTGGCTATCACCCCGGGGGGTGGGGGCAGGGGAGGGGGCTCGCCTCCTCCCCGCACAAGACGGACCCGGGGCACGATGGAGCAGAGCAGGGGAGCCTCCCGGGGAGGTCTTCATGGACAATAGTAGATGAAATGCT		-	['radical SAM protein']	['NAD(P)-binding domain-containing protein']	545	212	1	-1
Methanoculleus bourgensis MS2, complete genome	1595655	30	GGGTGGGGGCAGGGGAGGG	TGCGGATCGCCAGCCGCTCGCGTGAGGCGATGGTACACATGAACACGACCTATTCCCCGGGCGAGCCCGGGCCGTGGACCGTGGTGGGAATCGCCCTGGGGGGTGGGGGCAGGGGAGGGAATCGCCCCCTCCCCGCACAAGCCGGACCCGGGGCACGATGCACCAGAGCAGGGGGTCTCCCACTCGCCAAATCGGGGCGATTTTCATGGGAAATTTAGA		-	['nucleotidyltransferase family protein']	['hypothetical protein']	112	1027	1	1
Methanoculleus bourgensis MS2, complete genome	1491857	30	GGGTGGGGGCAGGGGAGGG	TATTACAGCGCCTGAAACCACTATGAGGCAGAGTCTCATGTTGCACGAATGAAAATCGCTTCATCCCCTGCTGTGGACCGTGGTGGACATCACCCCGGCGGGGTGGGGGCAGGGGAGGGGGGCTCGCCCCCTCCCTGCAGGCGGCGGGGGCAGTGTGTGACGATACCCGGAAAAACCCTGCCCGGGTATGATAAACTGCCCAAAACGGGGCGGTTTTCA		-	['phosphoenolpyruvate carboxylase']	['DUF1917 domain-containing protein']	167	104	1	-1
Methanoculleus bourgensis MS2, complete genome	1224470	30	GGGTGGGGGCAGGGGAGGG	TGCGGATCGCCAGCCGCTCGCGTGAGGCGATGTTGCACACGAACACGACCTATTCCCCGGGCGAGCCCGGGGAGTGGACTGTGGTGGGAATCGCCTCGGGGGGTGGGGGCAGGGGAGGGGACAAGCCCCCTCCCCGCACAAGGAAGCCATGCCCGGGGCACAAACAGAGCCATGTTCCCCCCCACTCGCCAAATAGGGGCGGTCTCCATGGGAGATTTT		-	['dihydrofolate reductase family protein']	['tRNA pseudouridine(13) synthase TruD']	182	305	1	-1
Methanoculleus bourgensis MS2, complete genome	1144549	30	GGGTGGGGGCAGGGGAGGG	ATGCGGATCGCCAGCCCCTCGCGTGAGGCGATGGTACCCATGAACACGACCCATTCCCCGGGCTCGCCCGAGCAGTGGACCGTGGTGGCTATCACCCGGGGGGTGGGGGCAGGGGAGGGGGCGAGCCCCCTCCCCCCACAAGCCGGACCCCGGGCACGATGCACCAGAGCAGGGGGTCTCCCACTCACCATATCGGGGCGGTTTTCATGGGAAATTTTA		-	['IS5/IS1182 family transposase']	['SRPBCC family protein']	328	382	-1	-1
Methanoculleus bourgensis MS2, complete genome	805594	30	GGGTGGGGGCAGGGGAGGG	GCGCGGGAGCATTCGTGGGGCAGAGCACGGGGCTGTACGCAGGAAAGCAACCTATTCCCCAGGTTCCCCGGGCAGGGGACCGTGGTGGGAATCGCCCTGGGGGTGGGGGCAGGGGAGGGGGCAAGCCCCCTCCCCGCACAACCCGGACCCGGGGCACGATGCACCAGAGCAGGGGAGCCTCCTTGTCGCCAAACTGGGGATGTCTGCATGAAAAATTAA		-	['prefoldin subunit beta']	['2-isopropylmalate synthase']	421	406	1	-1
Methanoculleus bourgensis MS2, complete genome	778748	30	GGGTGGGGGCAGGGGAGGG	GGCGAGGTTCAAGCTCGGTTGAACCCCCGTACCAGTTCTGCTGAACGCGGAGTATCCTCCGTCTCACCCGGGTAGTGGACCGTGGTGGGCATCACCCTGGGGGTGGGGGCAGGGGAGGGGGCTCGCCCCCTCCCCGCAAGGCGGCGGTACCGCGAAACCCCCACCCTGCCCGGGCCTGATAACCTCCCAGAGCGAACCGGTCGGGCTCTCGCCGATTGC		-	['glycosyltransferase']	['acetate--CoA ligase family protein']	483	430	1	-1
Methanoculleus bourgensis MS2, complete genome	712241	30	GGGTGGGGGCAGGGGAGGG	ATGCGGATCGCCAGCCGCTCGCGTGAGGCAATGTTGCACATGAACACGACCTATTCCCCGGGCGAGCCCGGGCAGTGGACCGTGGTGGGCATCCCCCTGGGGGTGGGGGCAGGGGAGGGGGCTCGCCCCCATAAGCGCTAACTTTAGTCATGAGAATTCGAGCGGATAATGTCCTATTCGGTGAAATGTGGCTGATTTGATGAGATATTGGCCACACAA		-	['nucleoside-diphosphate kinase']	['NAAT family transporter']	435	963	1	1
Methanoculleus bourgensis MS2, complete genome	549933	30	GGGTGGGGGCAGGGGAGGG	TCAGTTCTGGCGATCGTTCCCACCCACCTCAGCGTGGGTGGTGAACGCGGGGTATCCCCCGGCTCACCCAGGCAGTGGACCGTGGTGGGAATCACCCTGGGGGTGGGGGCAGGGGAGGGGGCGATACCCGGGGAAACCCCGCCTGAGGCCTGATAACCTCCCGGAGCGAACCGATCGGGCTCTCATCGTATGCTCCCTGACCGGGATCAAGACCGTTTC		-	['ubiquinone biosynthesis protein']	['ferredoxin:thioredoxin reductase']	229	586	1	-1
Methanoculleus bourgensis MS2, complete genome	260575	30	GGGTGGGGGCAGGGGAGGG	CGTCAAGGCTTCGCGCGAGAGCGCGAGAAGCTGTACGCATGAAAGCGACCTATTCCCCGGGCTCGCCCCGGGCAGTGGACCGTGGTGGCTATCGCCCTGGGGGTGGGGGCAGGGGAGGGGGCTCGCCCCCTCCCCCCACAACCCGAACCCGGGCACGATGGAACAGAGCGGGGGGGCCCCGGTCACCAACCCGGGGAGGTCTTCGTGGAAAATTCAGGT		-	['DUF5611 family protein']	['leucine--tRNA ligase']	445	1227	1	-1
Methanoculleus bourgensis MS2, complete genome	179000	30	GGGTGGGGGCAGGGGAGGG	ATGCGGATCGCCAGCCCCTCGCGTGAGGCGATGGTACCCATGAACACGACCCATTCCCCGGGCGAGCCCGAGCAGTGGACCGTGGTGGCTATCACCCGGGGGGTGGGGGCAGGGGAGGGGGCGAGCCCCCTCCCCCCACAAGCCGGACCCCGGGCACGATGCACCAGAGCAGGGGGTCTCCCACTCACCATATCGGGGCGGTTTTCATGGGAAATTTTA		-	['NusA-like transcription termination signal-binding factor']	['50S ribosomal protein P1']	489	263	1	-1
Methanoculleus bourgensis MS2, complete genome	122913	30	GGGTGGGGGCAGGGGAGGG	GCCAACCACTCGCGTGAGGCGAAGGTGCACATGAAACAACCATCAGGCTACGCTCTCCGGGCGAGCCCGGGCAGGGGACCGTGGTGGCTATCATCCTGGGGGGTGGGGGCAGGGGAGGGGGAGACCCCCTCCCCGCACAAGCCGGACCCGGGGCACAAACAGAGCCATGACCCCCACTCGCCAAATCGGGTGGTTTTCATAGGAAATATTAGATGAAAT		-	['rubredoxin']	['ATP-dependent zinc protease']	273	499	1	-1
Methanoculleus bourgensis MS2, complete genome	85537	30	GGGTGGGGGCAGGGGAGGG	CGCGAAGGGATGTGGAGCGCTCATGGGCAGAGCGCGGGGCTGTACGCAGGAAAAACCCTGCTCCCCGGACAGTGGACCGTGGTGGCTATCACCCCCGGGGGGGTGGGGGCAGGGGAGGGGGCCCGACCCCTCCCCGCACAAACCGGACCCGGGGCACAAACAGAGCCCTGATTCCCCCACTCGCCAAACCAGGGCGGTTTTCATGGGAAATGTTAGCTG		-	['flavodoxin family protein']	['cation transporter']	238	323	1	-1
Methanoculleus bourgensis MS2, complete genome	293243	5	GGGCGGGCGGGGTGGG	CTGAGACCATCCTCCACTTGTGGGCCCCGGCACGGTTCCTCCTCTGGCTATCGCCACGCACTGCCCCCGCCCCGGGTAGGGCGGGGGAGGAGCGCCGAATGGGCGGGCGGGGTGGGGGACGAAGGCCAGATGTGGTCTGTTAATTCAGAATCGTTGCGCTAGTCGCGGCCGAGCTCCGTGAGTTTCATCTCGGCCTCGCCGAGGAGGTCCTCGCAC		+	['DUF371 domain-containing protein']	['exodeoxyribonuclease VII small subunit']	598	58	1	-1
Methanoculleus bourgensis MS2, complete genome	2348721	5	GGGCGGGCGGGGTGGG	GTTTCACGCTTTCCGAGGGTTTGCATCCCGGGAACGGCGTTCCACCGGATATACACCCGGGCACTGCCCCCGCCCGGGGGGCGAGGGAGGAGCGCCGAATGGGCGGGCGGGGTGGGGAGAGGGAGGGAAGCGCTCCGCGGGGGATGGGGCGAAGGCCAGATATGGTCTGCCAATTTGGAATCGTTGCACTAGTGGAGCATTGCATCTAATATTGTC		+	['TIGR00300 family protein']	['archaeosine biosynthesis radical SAM protein RaSEA']	656	245	1	-1
Methanoculleus bourgensis MS2, complete genome	2457133	5	GGGCGGGCGGGGTGGG	ACGCTTTCCGGGTGTTTGCATCCCTGAGGATGGCTTTCCACCGGATATACGCCCGGACACTGCCCCCGCCCCTACCGGGGGCGGGAGAGGAGCGCCGAATGGGCGGGCGGGGTGGGGGGACGGATGGGAGCGCTCCGTGGGGGGTGGGATGAAGGCCAGATATGGTCTGTTCATTTGGAATCGGTGTACTAGCAGCGATCAAGACCACAGCACGCT		-	['HEAT repeat domain-containing protein']	['hypothetical protein']	211	906	-1	1
Methanoculleus bourgensis MS2, complete genome	2351433	5	GGGCGGGCGGGGTGGG	ATCATCATACCCGGAAAACGGTCTTGATCTCGGGCAGGTTTTTCCCGTGACCATCGCTACGCACTGCCCCCGCCCGGGGGGCGAGGGAGGAGCGCCGAATGGGCGGGCGGGGTGGGGGGGGTCGCGGGGTTCGCCTTTCGCGGGGAGGGGGTCTCCCTCTCCCCGGTCCCCCCCCATGAGGATAGCCACCACGGTCCACTGCCCGGGTGAGCCGGG		-	['hypothetical protein']	["pyridoxamine 5'-phosphate oxidase family protein"]	351	449	1	-1
Methanoculleus bourgensis MS2, complete genome	1243623	5	GGGCGGGCGGGGTGGG	TCGGGAAACCGGCGTCAGCACCACCCCCTGGCGCGGCGTTCCACCGGGTATCGCCATTGACTGCCCCCGCCCTCGGGGGGGCAGGGGAGGAGCGCCGAATGGGCGGGCGGGGTGGGGGGACGAAGGCCAGATATGAACTGCTAATTCGGAATCGGTGTACTGGAGATATGCCCGACAACGCCCTGCAGCACGCCACAGAAACGTTTCTGCATACAG		-	['hypothetical protein']	['YjbQ family protein']	176	596	-1	1
Methanoculleus bourgensis MS2, complete genome	741745	7	GGGTGGGGCTGACGGGGAGGG	TCCCGAAAGATCGGGAAGAATCGGCCAGCAAGAACCAGCTAGAAACTGGTTCTTCCCCGGGATCTCCCCGTGCAGTGGACCGTGGTGGATATCGCCATGGGGGTGGGGCTGACGGGGAGGGGGCTCGCCCCCATATGCGCTAACTTTAGCTATGAGGATCCGAGCGGATAATGCCCTATTCGGTGAAATAGGGCCAATTTGACGAGATATCAGCAACACAA		+	['hypothetical protein']	['glucosidase']	584	1019	-1	1
Methanoculleus bourgensis MS2, complete genome	839631	7	GGGTGGGGCTGACGGGGAGGG	TCCCGAAAGACCGGGAAGAATCGGCCAGCAAGAACCAGCTAGAAACTGGTTCTTCCCCGGGATCTCCCCATGCAGTGGACCGTGGTGGATATCGCCATGGGGGTGGGGCTGACGGGGAGGGGGCGTCGCCCCCTCCCCTGTCTCTGCCTCGTGTCTTCAGCGTCCAGACTCAATTCCTACAGATAGCCATACGCCTGTAACCCCCTCCCCGCAGGCGGGTA		+	['hydroxylamine reductase']	['hypothetical protein']	375	441	1	1
Methanoculleus bourgensis MS2, complete genome	2669845	7	GGGTGGGGCTGACGGGGAGGG	TTCTTCCCTGACGAGATTGGTGCCGGACCTGGCCTGAAGTTCGACCTTTTTCTTCTCAAGCATGTCCTCATGCCGTGGACCGTGGTGGCTATCGCCATGGGGGTGGGGCTGACGGGGAGGGGTCTCCCCCCCCATCTTGCGCAAAGAACCGCACACTCATCACCCCACCCCGCCCGGCCTCCGGCCTCCTCCCCCGCCCCCTGGGGCGGGGGCAGTCATGG		+	['hypothetical protein']	['recombinase family protein']	320	427	1	-1
Methanoculleus bourgensis MS2, complete genome	2005961	7	GGGTGGGGCTGACGGGGAGGG	CGAGGTTCAAGCTCTGGTGAACCCCTGTACCGGTTCTGGTGAACGCGGAGTATCCCCCGGCTCACCCGGACAGGGGACCGTGGTGGGAATCGCCCTGGAGGGGTGGGGCTGACGGGGAGGGGGCTCGCCCCCATTGGCGCGAACGTATTCCATGGTGCAACGTATCGATGAGGTTGATATCGGATCCAGACTGTTCCCCACCTCACCCGGACAGGGGACCG		-	['aldolase']	['NADPH-dependent F420 reductase']	538	887	-1	-1
Methanoculleus bourgensis MS2, complete genome	1392975	7	GGGTGGGGCTGACGGGGAGGG	GATCCTGGTGAGCGTCCCCACCTCAAAGGGGCGGGCGCCGGACACGGACCTTCCCTGGGCTTATCTCCGTGCAGTGGACCGTGGTGGCTATCGCAAATGGGGGTGGGGCTGACGGGGAGGGGGTTTCCCCCTCCCCTGTCTCTCGCACAGCGGTACCCGCAACCCCCACCCCACCCGGCCTGCGGCCTCCTCCCCCGCCCCAAAATGGGCGGGGGCAGTGC		-	['methionine synthase']	['hypothetical protein']	361	260	1	-1
Methanoculleus bourgensis MS2, complete genome	130990	7	GGGTGGGGCTGACGGGGAGGG	GTGGCGATAGCCGGTGGGAAGCCGTGTCCCGGGAGCGAGTTGGGATTCTGTTCTTTTTCGGAATCTCCCCATACTGTGAACCGTGGGGATATCGCCACGGGGGTGGGGCTGACGGGGAGGGGGCTCGCCCCCTTCCCTGTCTCTGCCTCATGTCTTCAGTGTCCAGAATCAATTTCTACAGATAACTATACGCCTGTAACCTCCACTCGAAGACCTTCGGT		-	['methenyltetrahydromethanopterin cyclohydrolase']	['hypothetical protein']	281	180	1	-1
Methanoculleus bourgensis MS2, complete genome	100432	7	GGGTGGGGCTGACGGGGAGGG	GAACGTATCCTATGGTGCAATGTATCGATGAGGTTGATGTCGGATCCGGCCTGTTCCTCGCCTCACCCAGGCAGTGGACCGTGGTGGAAATCGCCATTAGGGGTGGGGCTGACGGGGAGGGGGAGGAGCATCCCCCCTCCCCCTGTCTCGAACCCATAACGAGACACACATATCAACCCCACCCCACCCCCCCGCCCCTCAGGGGCGCTGAGGGGCGGGGG		-	['phosphoribosylformylglycinamidine cyclo-ligase']	['DUF2281 domain-containing protein']	264	394	1	-1
Methanoculleus bourgensis MS2, complete genome	895156	17	GGGTGGGGACCGGGGAGGG	GAACGTATCCTATGGTGCAATGTATCGATGAAGTTGATGCCGGATCCGGACTGTTCGACGGCTCACCCGGGCAGTGGACCGTGGTGGGCATCACCCCGGGGGGTGGGGACCGGGGAGGGGGCTCGCCCCCGCCCCGCAGGCGGCGGAACTCGCAGAACCCTCCTCATAGCCCCCACCCTGCCCGGCCTCCGGCCTCCTCCCCCGCCCCCTCGGGGGGCG		+	['hypothetical protein']	['hypothetical protein']	541	491	1	1
Methanoculleus bourgensis MS2, complete genome	2059368	17	GGGTGGGGACCGGGGAGGG	GGAGTTCCCGGAGGGGGGCAGGGGGTCCAGAGATAGACAGAGCCCGGTTCATTCCCGTGCATCTCCCCGTACAGTGGACCGTGGTGGCCATCGCCCTTGGGGGTGGGGACCGGGGAGGGGGCGGCCCCCTCCCCGCAGGCGGCGGAACTCATAGGTCCCTCCTCGTTGCCCCACCCCGCCCGGCCTCCGGCCTCCTCCCCCGCCCCTGGGGGGCGGGGG		+	['DUF4118 domain-containing protein']	['rubredoxin']	340	383	1	-1
Methanoculleus bourgensis MS2, complete genome	2254565	17	GGGTGGGGACCGGGGAGGG	CTCATCAATTGCCTGAGATACGGAATTTCGATGCCCGGTGCCGGAACCGGACGGTTCCCCGGCTCACCCGGACAGTGGACCGTGGTGGGAATCGCCTCGGGGGTGGGGACCGGGGAGGGGGCTCGCCCCATAGGCGTTAACTTACCAGCTGGGTGGAATGCATTCTCGGTGATACCGGCAAGCACCAGGCAATCGGCGAGTTCTCATCTCTGCCCCAAG		+	['DUF4935 domain-containing protein']	['HesA/MoeB/ThiF family protein']	393	1112	1	1
Methanoculleus bourgensis MS2, complete genome	2297510	17	GGGTGGGGACCGGGGAGGG	GTTTTGAAACCCGGATCTGACGAAGCCCGGTGCCGGATGCCGGATCTGGACTGTTCCCCGGCTCACCCGAACAGGGGACCGTGGTGGGAATCGCTCTGGGGGGTGGGGACCGGGGAGGGGGCTCGCCCCCTCCCCGCAGGCGGCTACCTCAAACCTCCTCCCGGAGAGAAGGTTCATATCGATCCCTCCCAACCCTGCCCCATATCGACGAGGGGCCGC		+	['PH domain-containing protein']	["pyridoxamine 5'-phosphate oxidase family protein"]	445	73	1	-1
Methanoculleus bourgensis MS2, complete genome	2534849	17	GGGTGGGGACCGGGGAGGG	TGAAACGCTCATGAGGCAGAGCGAGAGGCCGTACGCATGAAAACAGCCCGCACTCTGGGATCGCCCCAGGCAGTGGACCGTGGTGGACATCCCATATGGGGGGTGGGGACCGGGGAGGGGGTCTCCCCTCCCCGGACAAGGCAATATTCTCAGTCCCTCATCCCGCCCCTGAGGGGCAGCGTGTGGTGATACACGGGGGAAAACCCTGCCCGGGCGTGA		+	['hypothetical protein']	['IS1634 family transposase']	337	331	-1	-1
Methanoculleus bourgensis MS2, complete genome	2129969	17	GGGTGGGGACCGGGGAGGG	AAGATGACAACAAGCACGAGCACGCCCATATCCGACGTTGAATGATTGACTCGGCACTAGGCTCACCCGTACTGTGGACCGTGGTGGACATCACCCTGGGGGGTGGGGACCGGGGAGGGGTTCTCCCCTCCCCGCACGAGGCACGACCCACGAAACCCCTGTCCCCGGGCAGTGGACCGTGGTGACTCTTCACCCCGCCGGGCGACCCTCGATCCCGCT		-	['UvrD-helicase domain-containing protein']	['cadmium-translocating P-type ATPase']	70	1001	1	-1
Methanoculleus bourgensis MS2, complete genome	2092228	17	GGGTGGGGACCGGGGAGGG	AGTCAATTGCTTGAAACCCGGATCTGACGAAGCCCGGATACCAGATCTGGACTGTTCCCCGCCTCACACGGACAGGGGACCGTGGTGGTTATCACCCGGGGGGTGGGGACCGGGGAGGGGGCTCGCCCCCTCCCCGCACAGGGCGGAACTCGTAGGTTCCTCCTCGTCGCCCCCACCCCGCCCGGCCTCCGGCCTCCTCCCCCGCCCCCTGAGGGGGCG		-	['triose-phosphate isomerase']	['hypothetical protein']	577	409	-1	1
Methanoculleus bourgensis MS2, complete genome	2060791	17	GGGTGGGGACCGGGGAGGG	TTGACCCCCTGTTCGGGTCCAGGTGCTCGTCCCCGCCCCGGCGGGGTGGATTTCCTCGGGCTCGCCCCGGGCAGTGGGCCGTGGTGGGAATCGCCTTGGGGGGTGGGGACCGGGGAGGGGGCAAGCCCCCTCCCCGCACGAGGCACGCCCCACGAAACCCCCGTCCCCGGAGCGGGGCAGTGCGTGGTGATGCCCCGGTGTGGCGCCGGGACGCGCGAG		-	['rubredoxin']	['flavodoxin domain-containing protein']	689	165	-1	-1
Methanoculleus bourgensis MS2, complete genome	1954009	17	GGGTGGGGACCGGGGAGGG	TGCTTGAAACCCGGATCTGACGAAGCCCGGTGCCGGATGCCGGATCTGGACTGTTCCCCGACTCACCCGGACAGGGGACCGTGGTGGGAATCGCCCTGGGGGGTGGGGACCGGGGAGGGGGCGGAACTCGTAGGTCCCTCCTCGTTGCCCCCACCCCGCCCGGCCTCCGGCCTCCTCCCCCGCCCCTCTGGGGCGGGGGCAGTGTATGGTGATACCCAG		-	['GxxExxY protein']	['type II toxin-antitoxin system HicA family toxin']	856	699	1	-1
Methanoculleus bourgensis MS2, complete genome	1524574	17	GGGTGGGGACCGGGGAGGG	TGTGAAACCCACACGGGGCTATGCGAGAGGCTGCACGCATGAAAATGGCCTCCCCTCAGGTTTGTCCCCGGAGAGTGGACCGTGGTGGGCATCGCCCTGGGGGTGGGGACCGGGGAGGGGGCGAGCCCCCATGAGCGCTAACTTTAGCCATGAGAATTCGAGCGGATAATATCCTATTCGGTGAAATGTGGCTGATTTGACGAGATATCAGCCACACAA		-	['DNA repair protein RadC']	['YIP1 family protein']	853	350	1	1
Methanoculleus bourgensis MS2, complete genome	1503865	17	GGGTGGGGACCGGGGAGGG	GGCGATAGACGGGAGGAAAGCCGTATCCGGGGGTAGCCAGAACCTGATTCTTCCCCGGGCTTAGCCCCATGCAGTGGACCGTGGTGGATATCGCAATTGGGGGTGGGGACCGGGGAGGGGGTCTCCCCCTCTCCGCAGAGGCGATACCCGTGGGAAATCTGTGCCCGGGGCCTGATGAGCGAATTCCCTGAAACGTCCCGCTCGCCAACCCTACACGGT		-	['ADP-ribosylglycohydrolase family protein']	['UPF0179 family protein']	131	417	1	-1
Methanoculleus bourgensis MS2, complete genome	924995	17	GGGTGGGGACCGGGGAGGG	AACGGTGCACGTGAAGCTACGCTCTCCGGGCTGCACGCATGAAAACCACCTTTCTCCCGTCGCATCCGGGGCAGTGGACCGTGGTGGGAATCGCCTCGGGGGGTGGGGACCGGGGAGGGGGCGAGCCCCCATTGGCGCAAACTTACCACATGGTGCACTGCGTTCCGGGTTGGCTATCGGCGAGGTTCAAGCTCTGTTGAACCCCCATGTCGATTCTGG		-	['hypothetical protein']	['replication factor C large subunit']	619	193	1	-1
Methanoculleus bourgensis MS2, complete genome	924816	17	GGGTGGGGACCGGGGAGGG	GCGAGGTTCAAGCTCTGTTGAACCCCCATGTCGATTCTGGTGAACGCGGAGTATCCCCCGGCTCACCCGGGCAGTGGACCGTGGTGGGAATCGCCCCGGGGGGTGGGGACCGGGGAGGGGGCTCGCGCCCCTCCCCGCACAAGGCGGCGGAACCCGTAGATCCTTCCTCGTAGCCCCCACCCCGCCCGGCCTCCGGCCTCCTCCCCCGCCCCCAGGGGC		-	['hypothetical protein']	['replication factor C large subunit']	440	372	1	-1
Methanoculleus bourgensis MS2, complete genome	769620	17	GGGTGGGGACCGGGGAGGG	GTGGGAGAATCCATGGGCAGAGCGGGAGGCTGTACGCAGGAAAGCGACCGATTCCCCAAGCTCGCCTCGGGCAGTGGACCGTGGTGGGAATCGCCTCGGGGGGTGGGGACCGGGGAGGGGGTCTCCCCCTCCCCGCACAAGCCGGACCTGGGCATAATGGAAAAGAGCAGGAGAGCCTCCCTGTCGTCAATCCGGGGATGTCTTCGTGGAAGATTAAGG		-	['DUF3006 family protein']	['ATPase']	263	413	1	1
Methanoculleus bourgensis MS2, complete genome	336022	17	GGGTGGGGACCGGGGAGGG	CGAGGTGCAAGCTCGGTTGAATCCCCATGTCGGTTCTGGTGGACGCGGAGTATCCCCCGGCTCACCCAGGCAGTGGACCGTGGTGGGCATCGCCCTGGGGGGGTGGGGACCGGGGAGGGGGCTCGCCCCCTCCCCGCAGGCGGCGGAACTCGCAGAACCCTCCTCGTTGCCCCCACCCCGCCCGGCCTCCGGCCTCCTCCCCCGCCCCCTCAGGGGGCG		-	['deoxyribonuclease V']	['hypothetical protein']	497	426	1	1
Methanoculleus bourgensis MS2, complete genome	319294	17	GGGTGGGGACCGGGGAGGG	CCGGTCTCACGCGTTGGACGCGAAGGGGACTATACCGTCCAGCGACCGATATCCCAGGCTCGCCCCTAGCAGTGGACCGTGGTGGGAATCGCCTTGGGGGGGGTGGGGACCGGGGAGGGGGCGAGCCCCCTCACCGCAGGCGGCGGAACTCGTAGATCCCTCCTCGTAGCCCCCACCCCGCCCCAGTGGGACGGGGGCAGTGTGTGGCGATACCCGGGA		-	['3-isopropylmalate dehydrogenase']	['PH domain-containing protein']	513	161	1	-1
Methanoculleus bourgensis MS2, complete genome	282188	17	GGGTGGGGACCGGGGAGGG	TCGGTTCTGGTGATCGTCCCCACCCACCTCAGCATGGGTGGTGGACGCGGAGTATCCCCCGGTTCACCCGGGCAGTGGACCGTGGTGGGAATCCCCTGGGGGGTGGGGACCGGGGAGGGGGCTCGCCCCCTCCCCGCACAAGCCGGACCCGGAGCAGGGGAGCCTCCCGGTCGCCAATCCAGGGAGGTCTTCGTGGAAAATTCAGGTGAAATAATCCAC		-	['NDP-sugar synthase']	['CBS domain-containing protein']	99	613	1	-1
Methanoculleus bourgensis MS2, complete genome	1289978	5	GGGCGGGGTGGGGGGACGGAGGG	TTTTACACACTATCCGGCGTTTGCATCCCGGGAATGGCTTTTCCTGGGTATCCCCACGCACTGCCCCCGCCCCCGGGGGCGGGGGAGGAGGCCGCAGGCCGGGCGGGGTGGGGGGACGGAGGGGAGCGCTCCGTGGGAGATGATGGGATGAAGGCCAGATATGGCCTGTTCATTTGGAATCGGTGTATTAGTATCACCGCCTGATCCCGCCCTTACCTTCGCA		+	['FAD-dependent oxidoreductase']	['FAD-dependent oxidoreductase']	804	112	-1	-1
Methanoculleus bourgensis MS2, complete genome	2264333	5	GGGCGGGGTGGGGGGACGGAGGG	GGGAAACCGGCGTCAGCACCACCCCCTGGCGCGGCGTTCCACCGGATATCGCCATGACTGCCCCCGCCCCCGGTAGGGGCGGGGGAGGAGGCCGCAGGCCGGGCGGGGTGGGGGGACGGAGGGGAGCGCTCCGCGGGGGATGGGACGAAGGCCAGATATGATCTGCTAATTTGGAATCGGTGTAGTAGGTGTCCGGCGATTGAAGGTCCACATGGTTTAGAGC		+	['DUF5591 domain-containg protein']	['ferritin family protein']	990	699	-1	1
Methanoculleus bourgensis MS2, complete genome	2567286	5	GGGCGGGGTGGGGGGACGGAGGG	GGGAAACCGGCGTCAGCACCACCCCCTGGCGCGGCTTTCCACCGGATATCGCCATGACTGCCCCCGCCCCCGGTAGGGGCGGGGGAGGAGCGCGAAGCGCGGGCGGGGTGGGGGGACGGAGGGGAGCGCTCCGCGGGGGATGGGACGAAGGCCCGATATGATCTGCTAATTTGGAATCGGTGTACTAGGGGCCGCTCCAGGACACGGGGCTTCCCACCGGATA		+	['PAS domain S-box protein']	['M48 family metallopeptidase']	950	249	1	-1
Methanoculleus bourgensis MS2, complete genome	1313710	5	GGGCGGGGTGGGGGGACGGAGGG	CACACTCTCCGGGGGTTTGCATCCCGGAGGACGGCGTTCCACCGGATATACGCCCGGGAACTGCCCCCGCCCCCAGGGGCGGGGGAGGAGGCCGCAGGCCGGGCGGGGTGGGGGGACGGAGGGGAGCGCTCCGCGGGGGATGGGACGAAGGCCCGATATGATCTGCTAATTTGGAATCGGTGTACTAGTTTTCCCTGTCGCTCTCCCCGTTTATCCTCGTATT		-	['hypothetical protein']	['hypothetical protein']	354	196	-1	1
Methanoculleus bourgensis MS2, complete genome	1251254	5	GGGCGGGGTGGGGGGACGGAGGG	ACGGAGGAAAGCATCAACCTTTTTTTACACACTATCCGGGGGTCTGCATCCCGGAGGACAGCGTTCCACCGGATATACGCCTGGGCACTGCCCCCGGTAGGGGCGGGGTGGGGGGACGGAGGGGAGCGCTCCGTGGGGGATGGGACGAAGGCCAGATATGATCTGCTAATTTGGAATCGGTGTACTAGAGTCAGCGCTTATGCCCCTCACTCCCCGGCGCTTT		-	['metal-dependent hydrolase']	['cobalamin B12-binding domain-containing protein']	83	1519	1	1
Methanoculleus bourgensis MS2, complete genome	1369137	6	GGGAGGGACCGGGAGGG	CCACATGACTCAGAGCATTCTGACGCACATTCGCAAAGAATTGAGCAATATCCTGCGTCAAAAGCGCTAACATGGCTTTCCACCGGGTGTCGCCTCGCGGGGGAGGGACCGGGAGGGGGTGTCCCCCATAGGCGTTAACTTACCCGCTGGGTGGAATGCATTCTCGGTGATACCGGCAAGTACCAAGCAATCGGCGAGTTCTCATCTCTGCCCCAAG		+	['Coenzyme F420 hydrogenase/dehydrogenase, beta subunit C-terminal domain']	['IS1634 family transposase']	164	241	1	1
Methanoculleus bourgensis MS2, complete genome	1808992	6	GGGAGGGACCGGGAGGG	CCACATGGTTCAGAGCATTCCGAAGCACGTTCGCAAAGAATTGAGCACTATCCGGCGTCAAAAACGCTGACACGGCTTTCCCCCGGCTATCGCCTCGTGGGGGAGGGACCGGGAGGGGGCGTCCCCCTCCAGGTAGAGGCGTTTTGGGACGACCTCGTTGTAAAATCGATGGGCCTGACCGGATTCGAACCGGTGATCTTCGCCGTGTAAGGGCGAC		+	['TOBE domain-containing protein']	['methenyltetrahydromethanopterin cyclohydrolase']	277	826	-1	-1
Methanoculleus bourgensis MS2, complete genome	2320701	6	GGGAGGGACCGGGAGGG	TCCACCTGATGTAGAGCACTCTTACGCAGATTTTCGGAGGGATTGGCATTCTACGGCATCGAATTACTGACACGGCTTCCTACTGGATATCACAACTCGGGGGAGGGACCGGGAGGGGGGTGTCCCCCTCCCCGCTGAGGGATTTGGGGACGACCTCGCTGGGACTCAACCCCATGAGTGCCACAAAAGAACCCCAAATTGGAGTTATTTTCTCCTG		+	['tetratricopeptide repeat protein']	['hypothetical protein']	454	280	-1	-1
Methanoculleus bourgensis MS2, complete genome	2403793	6	GGGAGGGACCGGGAGGG	TCCGTATGGTTCAGAGCATTCTGACGCACTTTCGCGAAGAATTGATCAATATCCAGCGTCAAATCCCTGACACGGCATTCCACTGGGTATCGCCTCGCGGGGGAGGGACCGGGAGGGGGTGTCCCCCTCCCGGAAGAGGCGTTTTGGGACGACCTCAAAGTCACGTGGGGGAGAGAATTTTGCCTGTTAGACGCAGCGTCATGGGTGTTTAGGACGC		+	['alpha-glucan family phosphorylase']	['DUF2795 domain-containing protein']	187	259	1	-1
Methanoculleus bourgensis MS2, complete genome	1954217	6	GGGAGGGACCGGGAGGG	CACATGGTTCAGAGCACTCTGGCGCACGTTCGCAGATAATTGAGCAATATCCAGCGCCAAATCGCGGACACGGCTTTCCACCGGGTATACGCCCGGGCGGGGGAGGGACCGGGAGGGGGTGTCCCCCATTGGCGCGAACGTATCATGGGTGCATTGCACTCATGGTGATACCGGAGAGTCTCAACCTTTGCTGAATCCCAGTCAATTGCTTGAAACC		-	['GxxExxY protein']	['type II toxin-antitoxin system HicA family toxin']	1064	491	1	-1
Methanoculleus bourgensis MS2, complete genome	1596112	6	GGGAGGGACCGGGAGGG	CCATGTGGTTCAGAGCATACTGACGCATGTTTGCAAGGAATTGAGCAATAGCCCGCGTCAAAAGTGCTGACACGGCTTTCCACCGGGTATCGCCTCGCGGGGGAGGGACCGGGAGGGGACCCCCCATTGGCGCGAACTTATCCTATGGTGCAATGTATCGATGAGGTTGATTCGGATCCGGACGGTTCCCTGCCTCACCCGGGCCTCACCCCCTCCC		-	['nucleotidyltransferase family protein']	['hypothetical protein']	569	570	1	1
Methanoculleus bourgensis MS2, complete genome	1444974	6	GGGTGGGGACAGGGGAGGG	ACGCGGGAGAATACATGGGGCAGAGCGAGAGGCTGCATGCATGAACGCGGAGTACCCCCCGGCTCACCCGGGCAGTGGACCGTGGTGGCAATCACCCCGGGGGTGGGGACAGGGGAGGGGAGCCTCCCCGTCGCTAACCCGGGGAGGTCTTCGTGGAAAATTTAGCTGTAATGCTCCACTACGGGGGAGATTGCACCATTTTTTACCCCCGGAGGTGCG		+	['protease inhibitor I42 family protein']	['50S ribosomal protein L40e']	708	251	1	-1
Methanoculleus bourgensis MS2, complete genome	2261193	6	GGGTGGGGACAGGGGAGGG	GGTGCACATGAAACAACCATCAGGCTACGCTCTTCGGGCTGCACGCATGAAAACAGCCTGCTCCCCCGGGCTGTGGACCGTGGTGGGAATCGCCCCCGGGGGGTGGGGACAGGGGAGGGGGCTCGCCCCTCCCCGCACAAGCCATGCCCGGGGCACGACGCCAAACCGGGGATGTCTTCATGGGAAATGTTAGCTGAAATGGTGCACTACCTCAAATGG		+	['hypothetical protein']	['type III ribulose-bisphosphate carboxylase']	419	163	1	1
Methanoculleus bourgensis MS2, complete genome	2692984	6	GGGTGGGGACAGGGGAGGG	TGGAGCGTTCATGGGGCAGAGCGAGCGGCTGGACGCAGGAAAACAACCTATCCCCCAGGCTCTCACCCCATGTTGTGGACCGTGGTGGCTATCACCCCGGGGGTGGGGACAGGGGAGGGGGCGAGCCCCCTCTCCGCAGGCGGCGGAACCTGTCGGTCCTTCCTCGTAGCCCCCACCCCGCCCGGCCTCCGGCCTCCTCCCCCGCCCCCTCAGGGGGCG		+	['pro-sigmaK processing inhibitor BofA family protein']	['transglutaminase domain-containing protein']	378	438	-1	-1
Methanoculleus bourgensis MS2, complete genome	1418036	6	GGGTGGGGACAGGGGAGGG	GGGAGAATTCATGGGGCAGAGCGAGAGGCTGTACGCATGAGCGCGACCTATTCCCTGGGCTCGTCCCGGGCAAGTGGACCGTGGTGGCTATCACCCTGGGGGGTGGGGACAGGGGAGGGGGCTCGCCCCCTCCCCGCAGGCGGCGATACCGCGAACCCGCCACCCCGCCCGGCCTCCGGCCTCCTCCCCCGCCCCCTCGGGGGGCGGGGGCAGTGCCCG		-	['coenzyme F420 hydrogenase subunit beta']	['S-adenosylmethionine decarboxylase']	697	522	1	-1
Methanoculleus bourgensis MS2, complete genome	929534	6	GGGTGGGGACAGGGGAGGG	TCGGTTCTGGTGCTCGTCCCCATCCACCTCAGCGTGGGTGGTGAACGCGGAGTATCCCCCGGCTCACCCGGGCAGTGGACCGTGGTGGCTATCACCCTGGGGGTGGGGACAGGGGAGGGGGCTCGCCCCCTCCCCGCAGGCAGCGGTATCGCGAAATCCGGATATCCCCTCCTGGCCAGGGTGGAACCTTGAGTTCCTGGATATCCCCATCAGCTGATT		-	['NFYB/HAP3 family transcription factor subunit']	['imidazoleglycerol-phosphate dehydratase HisB']	609	457	1	-1
Methanoculleus bourgensis MS2, complete genome	349271	6	GGGTGGGGACAGGGGAGGG	GCGAGAGAATTCATGGGGCAGAGCAAGAGGCTGTACGCAGGAACGCGGATTATTCCCCGGGCTCGCCCCGGGCAGTGGACCGTGGTGGGAATCGCCCTGGGGGTGGGGACAGGGGAGGGGGCTCGCCCCCTCCCCGCACAAGCCGGACCCGGGGCACAAACAGGGCCATGATTCCCCCACCCGCCAAACCGGGGAGGTCTTCAAGGAAAATTTAGGCGA
Methanoculleus bourgensis MS2, complete genome	1954217	6	GGGAGGGACCGGGAGGG	CACATGGTTCAGAGCACTCTGGCGCACGTTCGCAGATAATTGAGCAATATCCAGCGCCAAATCGCGGACACGGCTTTCCACCGGGTATACGCCCGGGCGGGGGAGGGACCGGGAGGGGGTGTCCCCCATTGGCGCGAACGTATCATGGGTGCATTGCACTCATGGTGATACCGGAGAGTCTCAACCTTTGCTGAATCCCAGTCAATTGCTTGAAACC		-	['GxxExxY protein']	['type II toxin-antitoxin system HicA family toxin']	1064	491	1	-1
Methanoculleus bourgensis MS2, complete genome	1596112	6	GGGAGGGACCGGGAGGG	CCATGTGGTTCAGAGCATACTGACGCATGTTTGCAAGGAATTGAGCAATAGCCCGCGTCAAAAGTGCTGACACGGCTTTCCACCGGGTATCGCCTCGCGGGGGAGGGACCGGGAGGGGACCCCCCATTGGCGCGAACTTATCCTATGGTGCAATGTATCGATGAGGTTGATTCGGATCCGGACGGTTCCCTGCCTCACCCGGGCCTCACCCCCTCCC		-	['nucleotidyltransferase family protein']	['hypothetical protein']	569	570	1	1
Methanoculleus bourgensis MS2, complete genome	1444974	6	GGGTGGGGACAGGGGAGGG	ACGCGGGAGAATACATGGGGCAGAGCGAGAGGCTGCATGCATGAACGCGGAGTACCCCCCGGCTCACCCGGGCAGTGGACCGTGGTGGCAATCACCCCGGGGGTGGGGACAGGGGAGGGGAGCCTCCCCGTCGCTAACCCGGGGAGGTCTTCGTGGAAAATTTAGCTGTAATGCTCCACTACGGGGGAGATTGCACCATTTTTTACCCCCGGAGGTGCG		+	['protease inhibitor I42 family protein']	['50S ribosomal protein L40e']	708	251	1	-1
Methanoculleus bourgensis MS2, complete genome	2261193	6	GGGTGGGGACAGGGGAGGG	GGTGCACATGAAACAACCATCAGGCTACGCTCTTCGGGCTGCACGCATGAAAACAGCCTGCTCCCCCGGGCTGTGGACCGTGGTGGGAATCGCCCCCGGGGGGTGGGGACAGGGGAGGGGGCTCGCCCCTCCCCGCACAAGCCATGCCCGGGGCACGACGCCAAACCGGGGATGTCTTCATGGGAAATGTTAGCTGAAATGGTGCACTACCTCAAATGG		+	['hypothetical protein']	['type III ribulose-bisphosphate carboxylase']	419	163	1	1
Methanoculleus bourgensis MS2, complete genome	2692984	6	GGGTGGGGACAGGGGAGGG	TGGAGCGTTCATGGGGCAGAGCGAGCGGCTGGACGCAGGAAAACAACCTATCCCCCAGGCTCTCACCCCATGTTGTGGACCGTGGTGGCTATCACCCCGGGGGTGGGGACAGGGGAGGGGGCGAGCCCCCTCTCCGCAGGCGGCGGAACCTGTCGGTCCTTCCTCGTAGCCCCCACCCCGCCCGGCCTCCGGCCTCCTCCCCCGCCCCCTCAGGGGGCG		+	['pro-sigmaK processing inhibitor BofA family protein']	['transglutaminase domain-containing protein']	378	438	-1	-1
Methanoculleus bourgensis MS2, complete genome	1418036	6	GGGTGGGGACAGGGGAGGG	GGGAGAATTCATGGGGCAGAGCGAGAGGCTGTACGCATGAGCGCGACCTATTCCCTGGGCTCGTCCCGGGCAAGTGGACCGTGGTGGCTATCACCCTGGGGGGTGGGGACAGGGGAGGGGGCTCGCCCCCTCCCCGCAGGCGGCGATACCGCGAACCCGCCACCCCGCCCGGCCTCCGGCCTCCTCCCCCGCCCCCTCGGGGGGCGGGGGCAGTGCCCG		-	['coenzyme F420 hydrogenase subunit beta']	['S-adenosylmethionine decarboxylase']	697	522	1	-1
Methanoculleus bourgensis MS2, complete genome	929534	6	GGGTGGGGACAGGGGAGGG	TCGGTTCTGGTGCTCGTCCCCATCCACCTCAGCGTGGGTGGTGAACGCGGAGTATCCCCCGGCTCACCCGGGCAGTGGACCGTGGTGGCTATCACCCTGGGGGTGGGGACAGGGGAGGGGGCTCGCCCCCTCCCCGCAGGCAGCGGTATCGCGAAATCCGGATATCCCCTCCTGGCCAGGGTGGAACCTTGAGTTCCTGGATATCCCCATCAGCTGATT		-	['NFYB/HAP3 family transcription factor subunit']	['imidazoleglycerol-phosphate dehydratase HisB']	609	457	1	-1
Methanoculleus bourgensis MS2, complete genome	349271	6	GGGTGGGGACAGGGGAGGG	GCGAGAGAATTCATGGGGCAGAGCAAGAGGCTGTACGCAGGAACGCGGATTATTCCCCGGGCTCGCCCCGGGCAGTGGACCGTGGTGGGAATCGCCCTGGGGGTGGGGACAGGGGAGGGGGCTCGCCCCCTCCCCGCACAAGCCGGACCCGGGGCACAAACAGGGCCATGATTCCCCCACCCGCCAAACCGGGGAGGTCTTCAAGGAAAATTTAGGCGA		-	['DNA adenine methylase']	['response regulator']	381	430	1	1
Methanoculleus sp. MH98A c6, whole genome shotgun sequence	88110	6	GGGTGGGGCTGACGGGGAGGG	GTGCCCGCCATCGCGTCCTTCGGACAGCCACGCGGAAGTGGCAGCAGACGAAGCGGTCGAACGACACCTAGCACGGATTTCATGAGGATATCGCCCCTGGGGGTGGGGCTGACGGGGAGGGGGGAGCATCCCCCCTCCCCTGTCTCCACATACGAGGGAATTCCTGTAACCCCCACTCGAAGACCTTCGGTCTTCTCAAGCTCCGGACGTCCCGTCCGTCG		+	['threonine--tRNA ligase']	['ferritin family protein']	372	483	1	1
Methanoculleus sp. MH98A c12, whole genome shotgun sequence	22711	6	GGGTGGGGCTGACGGGGAGGG	CAGTCATGGCGATAGCCGGTGGAAAAAACATGGTTCGGGGCGCATACATCACATTTCCAGTATCTCCCCGGTGCAGTGGACCGTGAGGGTATCGCCACTGGGGTGGGGCTGACGGGGAGGGGGGACACGCCCCCCTCCCCTGTCTCTATCGCATATGGTTTCTCCCGGTATCACCCACCACTTCGGTATATCTGTAACCCCCACCCCGCCCGGCCTTCGGC		-	['radical SAM protein']	['NAD(P)-binding domain-containing protein']	519	252	1	-1
Methanoculleus sp. MH98A c13, whole genome shotgun sequence	30565	6	GGGTGGGGCTGACGGGGAGGG	GTGGCGATAGCCGGTGGGAAGCCGTGTCCCGGGAGCGAGTTGGGATTCTGTTCTTTTTCGGAATCTCCCCATACTGTGGACCGTGGGGATATCGCCACGGGGGTGGGGCTGACGGGGAGGGGGCTCGCCCCCTTCCCTGTCTCTGCCTCATGTCTTCAGTGTCCAGAATCAATTTCTACAGATAACTATACGCCTGTAACCTCCACTCGAAGACCTTCGGT		+	['hypothetical protein']	['methenyltetrahydromethanopterin cyclohydrolase']	212	303	1	-1
Methanoculleus sp. MH98A c19, whole genome shotgun sequence	18188	6	GGGTGGGGCTGACGGGGAGGG	TACCCCGATGAGGTTGGTGCTGGGCCCGGCTTGTCCCTAGGATCGGCCTTTTTCCTCGAGCATGTCCCCATACAGTGGACCGTGGTGGCTATCGCCACTGGGGTGGGGCTGACGGGGAGGGGGGAATGCCCCCCCTCCCCTGTCTCCAATTCGTAAAGATCCACACATCTCATTTGCCCCACCCCACCCGCGCTTCGCGCTCCTCACTCGCACCTTCGGTG		-	['endonuclease']	['hypothetical protein']	521	291	1	-1
Methanoculleus sp. MH98A c24, whole genome shotgun sequence	13910	6	GGGTGGGGCTGACGGGGAGGG	TGGATGTAAGCGCTCCGAACAGGGCGTACCGCAGGTTCAGAGATCTTTTTGGGACGACCTCACACATAGCACGGCTTCCGTGGTGGCTATCGCTACGCGGGGGTGGGGCTGACGGGGAGGGGGCTCGCCCCCTCCCCTGTCTCCATTGCTCAAGGAAGCATGTCCCGTCGCTTACCTCCTCAGTCCCCGGCTGTACCTGAGCACGTTGTAGACCGCGTAGA		-	['AarF/ABC1/UbiB kinase family protein']	['ferredoxin:thioredoxin reductase']	50	542	1	-1
Methanoculleus sp. MH98A c71, whole genome shotgun sequence	290	6	GGGTGGGGCTGACGGGGAGGG	TTTACAGGGGCATACCGCACTTCGAACAGTTAATCGACATTGACCCTTCCTTCGACCACACATCCCCGTTCACGGCTTTCCACCGAATATCGCCGTAGAGGGGTGGGGCTGACGGGGAGGGGGAGCATCCCCCTCCCCTGTCTCTATCGCGTAAGGCTCTATCGATAGCCCACCCCGCGCCTTCGGCCTCCTCCCCCGCCCCAAGGGGCGGGGGCAGTGCG		-	['hypothetical protein']	['argininosuccinate lyase']	149	247	-1	1
Methanoculleus sp. MH98A c6, whole genome shotgun sequence	25515	14	GGGAGGGGCTGACGGGGAGGG	TGGATTATACGCCTGAAGTTGTGAGTTAGCCACGACGAACAGGGCGACTGAAGCGAGGGGAAAGCCCGGTGCAGTGGACCGTGGTGGCTATCGCCCTTGGGGGAGGGGCTGACGGGGAGGGGGGAGTATTCCCCCCTCCCCTGTCCCCACCCCCCTCCGTGGCGATATCCCCACAGTCCACTGTACAGAATCTTGCCACGTTCATACCCGTTCCGGCAATC		-	['hypothetical protein']	['type III ribulose-bisphosphate carboxylase']	182	166	1	-1
Methanoculleus sp. MH98A c11, whole genome shotgun sequence	19322	14	GGGAGGGGCTGACGGGGAGGG	ATAGGAGTTAGAGAAACTGAAGCCCCTCGCTGTGTGGCAACAAAGCAGTCAAAACGAGAATATGTCATGGTGCAGTGAACAGTGGGGATATCGCCGTTGGGGGAGGGGCTGACGGGGAGGGGGCTCGCCCCCTCCCCTGTCTCCAAGCCTAAAACTGACGTGCCATAGAGATTTTTAAAGAGCTCTCGTCTATGAGATGATATCTGTAGCCCCCACCCCAC		-	['peptidylprolyl isomerase']	['HlyC/CorC family transporter']	320	225	1	-1
Methanoculleus sp. MH98A c12, whole genome shotgun sequence	39226	14	GGGAGGGGCTGACGGGGAGGG	GCATACCCTAATCGGAGAGCATAATTCCTAGAAATCTGCCATATGAGGCCAATTCTAGGCGTTGAGGGTGAAACGGCTTTCCATTGGGTATCGCCATTGGGGGAGGGGCTGACGGGGAGGGGGCGTGCCCCCCTCCCCTGTCTCTACCTTGTACTCGGACATCTGTAACCCCCACCACCCGCGCTTCGCGCTCCTCCCCCGCACCTTCGGTGCTTCAACTC		+	['HypC/HybG/HupF family hydrogenase formation chaperone']	['class I SAM-dependent methyltransferase']	489	736	-1	-1
Methanoculleus sp. MH98A c12, whole genome shotgun sequence	17047	14	GGGAGGGGCTGACGGGGAGGG	GAATCGTTGCGATTCGAAACCAGGTAACATCTCAAGCTCGAACATACGCCCTGGCCGTGAGAAATCCCGGGACACTGGATCGTGGGGGTATCGCCATTGGGGGAGGGGCTGACGGGGAGGGGGCATGCCCCCTCCCCTGTCTCCACTACATACAGATACTCCTGTAACCCCACCCCACCCGCGCTTCGCGCTCCTCCCCCGCCCAGGGGGCGGGGGTAGTG		-	['hypothetical protein']	['ornithine carbamoyltransferase']	453	282	1	-1
Methanoculleus sp. MH98A c17, whole genome shotgun sequence	20630	14	GGGAGGGGCTGACGGGGAGGG	GACGTTTTCGGAAGTAATCTGTTTTTAGAGTGAATTCTGAGGCAATTCTGTTCTACTCGCGTAACCCCGTCAACCGATATGTCCTGGGTATCGCCACGTGGGGAGGGGCTGACGGGGAGGGGGGTTCGCCCCCCTCCCCTGTCTCTGTAACATAAGGTGACACTGTAACCCCCACCCCACCCGGCCTTCGGCTCCTCATTCGCACCTGCGGTGCTCATGCT		-	['IS200/IS605 family element transposase accessory protein TnpB']	['TIGR00269 family protein']	352	183	-1	-1
Methanoculleus sp. MH98A c19, whole genome shotgun sequence	1259	14	GGGAGGGGCTGACGGGGAGGG	GAAGGTTTCCTTTATGGCTGATTCTGTTCCCCTTACGGCTGATTCTTCCTCACGATGTCGCAAAGCCTGTACACGGCTTTCCACTGGATATCGCCATTGGGGGAGGGGCTGACGGGGAGGGGGGCATGCCCCCCTCCCCTGTATCTGCCAGTACGCCGACATCTGTAACCCCACTCGAAGACTTTCGGTTTTCTCAAACTCCTAGAGTTGTCCGTCGCCCT		-	['metal-dependent hydrolase']	['sulfurtransferase']	368	474	1	1
Methanoculleus sp. MH98A c26, whole genome shotgun sequence	12179	14	GGGAGGGGCTGACGGGGAGGG	TTTCCCTGGTGAGGCTGGTGCCGGGCCCGGCTGTCCCCAGGATCAACCTTTTTCCTCGAACATGTCCCCATGCAGTGGACCGTGGGAGAATCGCCATTGGGGGAGGGGCTGACGGGGAGGGGGTGTCCCCCTCCCCTGTCTCTCCGCGTTGTAATGGATCTCTGTAACACCACCGCGCTCCGCGCTCCTCCCGCCCCCAGGGGGGCGGGCAGTGTGTGGCG		+	['DNA gyrase subunit A']	['hypothetical protein']	265	660	1	-1
Methanoculleus sp. MH98A c26, whole genome shotgun sequence	6648	14	GGGAGGGGCTGACGGGGAGGG	CCTCTCGTGCTCCCGCCCCCGCACCTGACGGTGCTCAAGCTCCTGTCCTACGCGCAGTCTACATCCCGTGCACGGCTTCCCAGTGACTATCGCCATTTGGGGGAGGGGCTGACGGGGAGGGGGAATATTCCCCCTCGAAACTCTTCGAGTTTCTCATGCTCACTCCGTTCGCACTCCCCATTGTCCCCACCCCCCTGCGTGGCGATAAGCGACGTTCCGGC		-	['hypothetical protein']	['hypothetical protein']	206	339	1	1
Methanoculleus sp. MH98A c34, whole genome shotgun sequence	12352	14	GGGAGGGGCTGACGGGGAGGG	GTTCTTTTTTTTTGGCGCTTATTAAGTCGCGTTGCGACGAATTAAACAGTTGAACAAGGAAAAAGCCCGATATACTGGACTGTGGTGCTATCGCCCTTGGGGGAGGGGCTGACGGGGAGGGGGGAGCATCCCCCCTCCCCTGTCTCCACACCCAAAATGGATGTTCCATGGAGACTCGTTAATATGAAGCAATGATCCCCTCAGGAACAAATATGGAATAT		+	NONE
Methanoculleus sp. MH98A c34, whole genome shotgun sequence	1072	14	GGGAGGGGCTGACGGGGAGGG	CACGAGCGTGAAAAGGCATTAGGGTTCCTGCCACGGTTGATGTGACAACCAAAGCGAGGACAAAGCCCGATGCAGTGGACCGTGGGGATATCGCGTCTGGGGGAGGGGCTGACGGGGAGGGGGCATGCCCCCTCCCCTGTCTCTATAATTCACACCCGCGGTGCTCGAACCCTCATATTCATGGAATGATTATGTCACAGGCAGTCGGTAGTATGGTGCTC		-	['DUF1016 family protein']	['DUF2284 domain-containing protein']	108	250	1	1
Methanoculleus sp. MH98A c62, whole genome shotgun sequence	19897	14	GGGAGGGGCTGACGGGGAGGG	ATCTAGGCCCGGGAGTTTCCTGCCACCGGTAAGATAGTGCGTTCAGATTTAATTTTCCCAAATTTGCCCATGTAGTGAACCGTGGGGGTATCGCCATTGGGGGAGGGGCTGACGGGGAGGGGGCGTGCCCCCTCCCCTGTCTCTACCTTGTACGCGGACATCTGTAACCCCCACCACCCGCGCTTCACGCTCCTCCCGCCCCCAAGGGGGCGGGCAGTGCA		+	['formate dehydrogenase accessory sulfurtransferase FdhD']	['aminotransferase class V-fold PLP-dependent enzyme']	199	355	1	-1
Methanoculleus sp. MH98A c77, whole genome shotgun sequence	17648	14	GGGAGGGGCTGACGGGGAGGG	TAGCTGCGTGGCCTGTTTCTTTGATGATGAAAGATGGGCACCATCGTTCGGTGTTATTTACACATCCCGATGCAGTGGACCGTGGGGATATCGCGTCTGGGGGAGGGGCTGACGGGGAGGGGGCATGCCCCCTCCCCTGTCTCTATAATTCACACCCGCGGTGCTCGAACCCTCATATTCATGGAATGATTATGTCACAGGCAGTCGGTAGTATGGTGCTC		+	['GHMP kinase']	['DUF1016 family protein']	208	129	1	-1
Methanoculleus sp. MH98A c100, whole genome shotgun sequence	12024	14	GGGAGGGGCTGACGGGGAGGG	GGAGCACGAAAAGGCCGAAGGCCTTCGCTGCGTGAATGATAAAATGACTGAAGCGAGGAAAAAGCCCGGTGCAGTGGACCGTGGTGGCTATCGCCATTGGGGGAGGGGCTGACGGGGAGGGGGAGTATTCCCCCCTC		+	NONE
Methanoculleus sp. MH98A c118, whole genome shotgun sequence	4824	14	GGGAGGGGCTGACGGGGAGGG	GGATTGAGAGAGGAGGCTTGTGCTTCATCAGCGCAAACGATTCTCGGCCTCCGCCCAGTCGCCCTCCCATGCACAGATTTTGGGTGGATATCGCCATTGGGGGAGGGGCTGACGGGGAGGGGGGAGCATCCCCCTCCCCTGTCTCCAACTCGTATCTACGATGCTCACGCTCTACGCTTCAGCCAATTGTTCCCTCACGAGTTGATAGCCGCAAGCACCCC		-	['hypothetical protein']	['hypothetical protein']	240	227	1	-1
Methanolacinia paynteri strain DSM 2545 PGA_5, whole genome shotgun sequence	22657	8	GGGAGGGTCACAGGGAGGG	AAAAAAACATCAGGAGATCATCCGAGATTATCAGATAATAAAGATTTCGCGGAGCGGGAGGGATGCTCGTCCATCCCGACTGCGACTTATCGCCATGAAGGGGAGGGTCACAGGGAGGGGGAATCTTCCCCCTCCCTGTATTATTTAGATTTAGAAATCCTTTTTTTGGAAATTTATAGAGGCAAAACCCCCCAAATTAAAAAAACGCTGTATATAAAT		+	['hypothetical protein']	['hypothetical protein']	222	144	1	-1
Methanolacinia paynteri strain DSM 2545 PGA_scaffold_7, whole genome shotgun sequence	40311	8	GGGAGGGTCACAGGGAGGG	TTTTTATCTGGAGGGAGAGTTGCTATTTTGGGTAATTAATTGCAATTTTTTGGAACCGGAGGGATGCTCGTCCATCCCGAGGCGACCTATCGCAACGAGGGGGAGGGTCACAGGGAGGGGGAAAACATCCCCCTCTCTGAATACTGATTTGATTAGGGCATAAGCCCCTGACGGGGCAGCCCTATGCTCAGTCCGCTTCGCGAACTTTCGCAATCGTGA		+	['YggU family protein']	['DNA primase']	175	415	1	1
Methanolacinia paynteri strain DSM 2545 PGA_scaffold_15, whole genome shotgun sequence	141552	8	GGGAGGGTCACAGGGAGGG	TTTTTGGCTATGATTCGGTTGAGGGATCTTAATTGGACTGGAGTTATTTTGGAGCGGGAGGGGACGCTTGTCCGTCCCCGAGTGCGACCTATCGCAACGGGGGAGGGTCACAGGGAGGGGGTTCTCCCCCTCCCTTTCAAACACATGGATTTTGTCCTTGGCCTAATATTTTCATAATGGTCGCCATAGGTTTCGAAAGGGATGGAGCTCTCCGATGGG		+	['RND family transporter']	['PAS domain-containing protein']	284	284	1	-1
Methanolacinia paynteri strain DSM 2545 PGA_scaffold_21, whole genome shotgun sequence	10	8	GGGAGGGTCACAGGGAGGG			+	NONE
Methanolacinia paynteri strain DSM 2545 PGA_scaffold_22, whole genome shotgun sequence	86763	8	GGGAGGGTCACAGGGAGGG	GAACTCAGGGCTTTGTGCTTTTGTGATAGATGATCTCCGGCAAAAAAACAGGAGTAGGAGGGATGCTCGTCCATCCCTCCTGCGACATATCGCGATAGGGGGGAGGGTCACAGGGAGGGGGCCTCCTCCTCCCTGAACTAAATTCTAAAATCAGTATCTTGATCTCTGCTTCCGTTCTCTTCTTGCAGGTTCAAAGGAAACCTCGTTCCCGCGAATCGT		-	['DEAD/DEAH box helicase']	['DNA polymerase IV']	31	269	1	-1
Methanolacinia paynteri strain DSM 2545 PGA_scaffold_32, whole genome shotgun sequence	147331	8	GGGAGGGTCACAGGGAGGG	AGCGTTTTTTACCATGCCTTTACACAGACAATACATGGACATACCCCCCGGAGAAAGTGAGGATGCTCGCCCATCCTCACTTTCGACTATCGCCATCAGGGGGAGGGTCACAGGGAGGGGGACTTGTTCCCCCTCCCTCTCAATAACCCAGACACAATAATAACCCCTGCCAGTAAAAACAGAAAACATGGTTTTCAATAAAAATTCAGGTGGTCCGGC		-	['QacE family quaternary ammonium compound efflux SMR transporter']	['alpha/beta hydrolase']	110	476	-1	-1
Methanolacinia paynteri strain DSM 2545 PGA_scaffold_33, whole genome shotgun sequence	171728	8	GGGAGGGTCACAGGGAGGG	CAGTGATCTGAGTCGCAAAGAATTTAAAAAAACAAGTCGGGAAAAGACCTGGAGCCGGAGGGATGCTTGCCCATCCCGACGGCGACCTATCGTCATGAGAGGGAGGGTCACAGGGAGGGGGATACCTCCCCCTCCCTTGTATAACGTCTGTTTTAACACCCCATTCAAGAATTTCAAAAATCAAAACAAAATTCAAAGAAAAAACAATCCTAAATTTGG		-	['Coenzyme F420 hydrogenase/dehydrogenase, beta subunit C-terminal domain']	['chloride channel protein']	223	311	1	-1
Methanolacinia paynteri strain DSM 2545 PGA_scaffold_45, whole genome shotgun sequence	16972	8	GGGAGGGTCACAGGGAGGG	TTAATTTTGATTATTAAATCAGTTGGATTCCCACCGGAAAAGGAAATACGGAGCCTGAGGGACGCTAGCCCGTCCCGACGGCGACCTATCGCCATAGAGGGGGAGGGTCACAGGGAGGGGGAAACCTCCCCCTCCCCGATACAATACTGCTAAAAGAGATTCAAGCGCCCTTTTTCTTTCAGAAAAAACCGCCTTCCTATACAACTTCATGCACTTTTT		-	['hypothetical protein']	['bifunctional hydroxymethylpyrimidine kinase/phosphomethylpyrimidine kinase']	126	296	-1	1
Methanolacinia paynteri strain DSM 2545 PGA_scaffold_15, whole genome shotgun sequence	93534	4	GGGAGGGTCATAGGGAGGG	TTTAGTAGATCAGATGTGATCTCATTCATTCAGGTGTACATAATTTATGGAGCATGAGGGGATGCCCGCCCATCCCCGAATGCGACCTATCGCGATTAGGGGGAGGGTCATAGGGAGGGGGAACTTACCCCTCCCTCTATAACAATAAAAAAAAGCCCTAGTTTTGAAAAGGGCATAAGCCCCTCCGGGGCAACCCGGACGCAGGTTTCTGCGAAACCT		-	['hypothetical protein']	['IS5/IS1182 family transposase']	291	525	1	-1
Methanolacinia paynteri strain DSM 2545 PGA_scaffold_22, whole genome shotgun sequence	117531	4	GGGAGGGTCATAGGGAGGG	AATCATAATAATCGCCTTGATAATTGTATTGTGATATTGGAAAAAACTGGAGCAAAAAGGGGATGCTTGTCCATCCCCTTTGCGACTTATCGCGATCAGGGGGAGGGTCATAGGGAGGGGGAATCTTCCCTCTCCCTTTTGTTGTTATCGCGTGTTATTACTCCACGAACATAAATCGAAACTTGTCAAATCTTATTTCACATTACATTCATATTTTTA		+	['TIGR03663 family protein']	['polymer-forming cytoskeletal protein']	315	155	1	1
Methanolacinia paynteri strain DSM 2545 PGA_scaffold_36, whole genome shotgun sequence	97562	4	GGGAGGGTCATAGGGAGGG	GACAGCCCGACCTGGACGCTACCCATCAGGGTAGCCCCAACCGGGAAGAGGAGCCGGGGGGATGCTTGCCCATCCCGGAGGTGATTAATCGCGATAGAGGGGGAGGGTCATAGGGAGGGGGGCCATCCTCCTCCCTTATTCACATCACATTTGAGGGCATAAGCCCCTTCAGGGGCAGCCCTGTGCTTAATTCGCTACGCGAATTTTCGCAAATGATGA		+	['acyltransferase family protein']	['RND family transporter']	207	245	-1	-1
Methanolacinia paynteri strain DSM 2545 PGA_scaffold_37, whole genome shotgun sequence	169926	4	GGGAGGGTCATAGGGAGGG	GAACATAACCCTGTTTTCTGGAATTTTGAGACCAACAACAAAACATTTTGGAGCAGGAGGGGACGCTTGCCCGTCCCCGAGTGAGACTTATCGCCATGGGGGGAGGGTCATAGGGAGGGGGATCTCCCCCTCCCTTTCTATTTATAGTAAATATTTTTTAGAAGCAACCCTTGCGCAAGTT		+	NONE
Methanoculleus sediminis strain S3Fa S3Fa_contig_1, whole genome shotgun sequence	519775	5	GGGTGGGGCTGACGGGGAGGG	ATGATGAGGGAAGCCCGGCGCGGTGGTCTGTGGGGCCTGCGCGCCTGACGATTTTCTTTGGTTGCATCTGGCACGGATTTCAAGGGTATATCGCAATTGGGGGTGGGGCTGACGGGGAGGGGGCGTGCCCCCTCCCCTGTCTCCCCCCCTAAAACCATACTTGTAACCCCCACCCCGCCCGGCCTCCGGCCTCCTCATTCGCACCTGCGGTGCTCATGCTC		+	['NAAT family transporter']	['nucleoside-diphosphate kinase']	292	444	-1	-1
Methanoculleus sediminis strain S3Fa S3Fa_contig_1, whole genome shotgun sequence	220381	5	GGGTGGGGCTGACGGGGAGGG	CAGTGATGGTTGAGAATACTGCAGTGCTGTTGATCGCCAATAGACCTGTTGAGACAAGAGAGTCCCAATACAGTGGACCGTGGTGGCTATCGCCACGTGGGGGTGGGGCTGACGGGGAGGGGGGAGCATCCCCCCTCCCCTGTCTCCACGTCGGAATGAATGTCTGTAACCCCCACCCCACCCGCGCTTCGCGCTCCTCCTCCGCACCTTCGGTGCTCATG		-	['DEAD/DEAH box helicase']	['PAS domain S-box protein']	337	173	1	-1
Methanoculleus sediminis strain S3Fa S3Fa_contig_2, whole genome shotgun sequence	41602	5	GGGTGGGGCTGACGGGGAGGG	GTTGACCGCACCAGACAGTACCCCACTCCTGCTCAATAGCCAGTAGATCTTCGAGATAGCTAGAACTCGTGCACGGCTTTCCACTGGATATCGCGACTGGGGGTGGGGCTGACGGGGAGGGGGGAGCATCTCCCCTCCCCTGTCTCCAACGCCCATCTCAGGTGCTTTGGATCGGGTTAAGTTACTCTTCCCTTTCACCCCCACCCCGCCCGCGCTTCGCG		+	['AAA family ATPase']	['endonuclease III']	150	312	1	1
Methanoculleus sediminis strain S3Fa S3Fa_contig_2, whole genome shotgun sequence	340	5	GGGTGGGGCTGACGGGGAGGG	GGGAGTCGGATGTCGGAACCGGCTTGGTGGTGCTCACATTCCTGTATCTTGGACTGTCGCTCACAACCGTCCACGGCTTTCAAGGGGATATCGCGACTGGGGGTGGGGCTGACGGGGAGGGGGGAGCATCCCCCCTCCCCTGTCCCCTCCCCCCTATGGTGATACTCCCACGGAAACCGTGCTATGTGTAACCACAAGGAATTAGCAGATTTGAAGGGCAG		-	NONE
Methanoculleus sediminis strain S3Fa S3Fa_contig_3, whole genome shotgun sequence	175972	5	GGGTGGGGCTGACGGGGAGGG	TCAATCTACTCAAAGCGCTCTATGATCGGGGTGCGCAGAAGTTCATCCTCGAATCACCGCAACTCCCATGCGCGGATTTCTAGGGGATATCGCCATTAGGGGGTGGGGCTGACGGGGAGGGGGGCTCGCCCCCCCTCCCTGTCCCCTCCCCCCGTGGCGATACTCCCACGGTCCAGCGTACGGGTTTTGTCCAAAGTCCCAGTATTTCTGCCCCGGTCACA		-	['DEAD/DEAH box helicase']	['TATA-box-binding protein']	214	261	1	-1
Methanoculleus sediminis strain S3Fa S3Fa_contig_5, whole genome shotgun sequence	73133	7	GGGAGGGGCTGACGGGGAGGG	GTAACATCGCAACTCGAAGCCGGATGCTACCTCTATTTTCGAAAATGCGTCATAATTACGAGGAGGCCGGTACACAGGACCATGGGGATATCGCCATTGGGGGAGGGGCTGACGGGGAGGGGGGTGCAGCCCCCCTCCCCTGTCTCTACCTTGTACGTGGACATCTGTGACCCCACCCCACCCCGCCCGGCCTTCGGCCTCCTCACCCGCACCTTCGGTGC		+	['endonuclease III']	['inorganic phosphate transporter']	262	468	1	-1
Methanoculleus sediminis strain S3Fa S3Fa_contig_5, whole genome shotgun sequence	39024	7	GGGAGGGGCTGACGGGGAGGG	CTCTGGCGGGAGGAGCCCGTCCAGGGATTTTTCAGGTCTCTGTTCTTACTGGAACACCACCTATCCCCATGCACGGCTTTCCAGTGGATATCGCCGTTGGGGGAGGGGCTGACGGGGAGGGGGGAGTATTCCCCCCTCCGGGGGGAGTATTCCCCCCTCCCCTGTCCCCACCCCCCTCCGTGGCGATACTCCCACGGTCCAGTGTACGGGTGAGGCGAAGA		-	['hypothetical protein']	['ornithine carbamoyltransferase']	208	204	1	-1
Methanoculleus sediminis strain S3Fa S3Fa_contig_6, whole genome shotgun sequence	46172	7	GGGAGGGGCTGACGGGGAGGG	GCTCGACCATGCAGATCGGTCTCGATCACGGTTGCAAAGAACCCATAAACTACTTTTCTGCGGTCACACTGGCACGGCTTCTGTGGGAGTATCGCCATAGGGGAGGGGCTGACGGGGAGGGGGGAGCATCCCCCCTCCCCTGTCTCCAGATCATTATCTGACACCTACTACCCCCACCCCGCCCGGCCTCCGGCCTCCTCCCCCGCCCCCAAGGGGGCGGG		+	['peptidylprolyl isomerase']	['HlyC/CorC family transporter']	152	324	1	-1
Methanoculleus sediminis strain S3Fa S3Fa_contig_6, whole genome shotgun sequence	60343	7	GGGAGGGGCTGACGGGGAGGG	ATTGGGATCGCTCTTATATGCGAACTATAGTTAAGCAGGAAACTGTGTGTCCTGTTCATCCGCGATTCTAGACACGGATTTCCACTGGCTATCGCCATTGGGGAGGGGCTGACGGGGAGGGGGGCGTGCCCCCCTCCCCTGTCTCCACAGCAAAACGTTTTGGGTTCCTCGTGCTCACTTTGCTCATGCAGCGAAGACCTACGGTTTTCCTATTGCACCCC		-	['DUF5591 domain-containg protein']	['type III ribulose-bisphosphate carboxylase']	109	382	1	-1
Methanoculleus sediminis strain S3Fa S3Fa_contig_6, whole genome shotgun sequence	52609	7	GGGAGGGGCTGACGGGGAGGG	GACCGGGACGGCAAAGGTGGCAACCTCCGTTGTTTTGGCAGTAAATCTGTTGAGGTGATGGAAAGCCCGGTGCAGTGGACCGTGGGAGTATCGCCATTGGGGGAGGGGCTGACGGGGAGGGGGGAGCATCCCCCCTCCCCTGTCTCCAACTTATAAGGCTACACCTGCAACCCCCACCCCGCCCGGCCTCCTCCCCCGCCCCGAGGGGCGGGGGCAGTGCG		-	['PspC domain-containing protein']	['excinuclease ABC subunit UvrB']	245	180	1	-1
Methanoculleus sediminis strain S3Fa S3Fa_contig_7, whole genome shotgun sequence	13368	7	GGGAGGGGCTGACGGGGAGGG	GAGGAAGATCAACCCATACTTTCGGTGCTCGCGCTCCTCCGGCCACATTTTGGGACATCTCAAGTCCCGTGCACGGATTTCCATCGGATATCGCCATTTGGGGAGGGGCTGACGGGGAGGGGGGCTTGCCCCCCTCCCCTGTCTCTACCGCATAAGGCTCTACCTGTGACCCCCACCGCCCGCGCTTCGCGCTCCTCCCGCCCCCCAGGGGGGCGGGCAGT		+	['metal-dependent hydrolase']	['sulfurtransferase']	189	673	1	1
Methanoculleus sediminis strain S3Fa S3Fa_contig_7, whole genome shotgun sequence	16	7	GGGAGGGGCTGACGGGGAGGG	GCCTCTCGTGCTCCCGCCCCCGCACCTGACGGTGCTCAAGCTCCTGTCCTACGCGCAGTCTACATCCCGTGCACGGCTTCCCAGTGACTATCGCCATTTGGGGAGGGGCTGACGGGGAGGGGGGAATATTCCCCCCT		-	NONE
Methanoculleus thermophilus strain CR-1, whole genome shotgun sequence	197806	6	GGGAGGGGACAGGGGAGGG	CAACATAGAGACAGGGAGGAGCGAGGATCAAGTTTGAGTAAGACCGGAAGTAAGCGGCAAAACCCAGCACACTGGACCGTGGGGACATCGCATTTCGGGGGGGAGGGGACAGGGGAGGGGGGATGCTCCCCCCTCGCACCTAACGGTGCTCAAGCTCCGCTCTTTCAGAGCGTCGCACTCCTCTGAAACCCCACCCCCTAATGCGATACCCCCATGGAA		+	['sugar-specific transcriptional regulator TrmB']	['inositol-3-phosphate synthase']	398	504	1	-1
Methanoculleus thermophilus strain CR-1, whole genome shotgun sequence	102513	6	GGGAGGGGACAGGGGAGGG	TGGTGGGTTTGTGGTGTGTGTTTGTGCCTGGCGGGGGGCGATGGCAAAAATGCGAATACAAAAACCCATGCACTGGACCGTGGGGGCATCGCATTTTGGGGGGAGGGGACAGGGGAGGGGGATACTCCCCCCTCCCCACCAGACGGTGGTCGAACTCAGGGCGTTCCGCCCCTCATTCTCCCCGTCAGCCCCACCCCCCCTAATGCGATGTCCAGCGGG		+	['hypothetical protein']	['class I SAM-dependent methyltransferase']	109	574	1	-1
Methanoculleus thermophilus strain CR-1, whole genome shotgun sequence	145770	6	GGGAGGGGACAGGGGAGGG	GGTCGGGAGGTATGCTTGCGTATGGCTGGCTGCCGGCGTGGGCCGGGAACTGGTGGGAAAAACCCGATACACTGGACCGTGGGGGCATCACAATATAGGGGGGAGGGGACAGGGGAGGGGGGATGCTCCCCCCCGTCAGCCCCACCCCCAAGCGTGATGTCCCCACGGAATCCGTGTCAGGTGGAGCCATATAGGTATCAGCACGTTTCAAGTTGTCCT		+	['ABC transporter substrate-binding protein']	['argininosuccinate lyase']	247	440	-1	1
Methanoculleus thermophilus strain CR-1, whole genome shotgun sequence	205298	6	GGGAGGGGACAGGGGAGGG	AGCAACCTTACTGCAATGTTCGAGTTGCTGCTCTCCCTGACTTGCTGATTCCCGTTGATTAAACCAGGCACGGATTCCTACCGGACATCGCATTACAGGGGGGAGGGGACAGGGGAGGGGGGGAGCATCCCCCCTCCCCTGAAACCCCACCCCAAAGCGCGATACCCCAGTGGTCCAGTGTACTGGACTTTATCCTCGTTTGCGCTGTTTTCGTCTGCA		+	['S-adenosylmethionine decarboxylase']	['coenzyme F420 hydrogenase subunit beta']	400	469	1	-1
Methanoculleus thermophilus strain CR-1, whole genome shotgun sequence	348422	6	GGGAGGGGACAGGGGAGGG	CGAATTTCTCAGAACCCATCCCTTCAGGGCAGCTTGAAATGTGTTGATACTCTTATGGCTTCACCTGACGCGGATTCCCACTGGACATCGCATTGCAGGGGGGAGGGGACAGGGGAGGGGGGAGCATCGGTTGCCCCAGGATGACGGACCTGACCGTCAAAAAGACCGGTCCACGGAGGTCCACCTTTCTGTTGTGGTCGGTGATATACCGCATCGCGT		+	NONE
Methanoculleus thermophilus strain CR-1, whole genome shotgun sequence	207432	6	GGGAGGGGACAGGGGAGGG	GTGTGTCTCCATAGAGATGGGCCTTGAGTGTAAGGGTGGAATGAGCGGATAGCGATATAAAACACCGTAAACTGGACCGTGGGGGCATCGCATTCTAGGGGGGAGGGGACAGGGGAGGGGGGATGCTCCCCCCTCCCCTGAAACCCCACCCCCATTTGTGATATCCCCATGAAATCCGTGCACGGGGTTCATCATGTCGTCAAAGGGGTCAAATTTGAG		-	['glucose-6-phosphate isomerase']	['TIGR00269 family protein']	242	119	1	-1
Methanoculleus thermophilus strain CR-1, whole genome shotgun sequence	134478	5	GGGTGGGGACAGGGGAGGG	CCAGATTTTGAGAAGGCCGAAGGCCTTTACTGTGCGGCAAACCGGGTGACCCGAGCGGGGAATATCCCCATGCAGTGGACCGTGGGACTATCACCATGGGGGGTGGGGACAGGGGAGGGGGGCTCGCCCCTTCGCACCTAACGGTGCTCGAACTCAGGGCGTTTCGCCCTTCGTTCCTCGAAACTCTTCGAGTTTCTCAAGCTCCTGACCTCCGGTCAG		-	['F420-dependent methylenetetrahydromethanopterin dehydrogenase']	['aldehyde dehydrogenase family protein']	321	129	1	-1
Methanoculleus thermophilus strain CR-1, whole genome shotgun sequence	82690	5	GGGTGGGGACAGGGGAGGG	ACCTCTAACATAGGTTCCTGAGCGACTTCTGTGAAGAAACTGGATTAAACTTCCGTCTCAAGCAACAGCACGGATTCCTGGGGGGAATCGCCTCGCAGGGGGGTGGGGACAGGGGAGGGGGGAGTATCCCCCCTCGCACCTATCGGTGCTCGAGCTCCGGTCCTTCGGACCGTCGCACTCCCCGTCAGCCCCTCCCCCCAAGTGCGATAGCCCCCACGG		-	['tRNA(Ile2) 2-agmatinylcytidine synthetase']	['formylmethanofuran--tetrahydromethanopterin N-formyltransferase']	330	283	-1	-1
Methanoculleus thermophilus strain CR-1, whole genome shotgun sequence	59078	5	GGGTGGGGACAGGGGAGGG	GTGTGTTGCATATTGGATCTGGTCTAAAAACCGGAGCCCATCCATGAGGTTTTGTTCTTAAGAGTGTGTGCACGGCTTTCCATGGGGCATCGTATCTGGGGGGTGGGGACAGGGGAGGGGGGCGTGCCCCCCTCGCACCTACCGGTGCTCGAGCTCCGGTCCTTCGGACCGTCGCACTCCCCGTCAGCCCCACCCCCCATGGCGATTCCCCCACGGTCC		-	['NAD(P)/FAD-dependent oxidoreductase']	['peptidyl-tRNA hydrolase']	460	281	-1	1
Methanoculleus thermophilus strain CR-1, whole genome shotgun sequence	13752	5	GGGTGGGGACAGGGGAGGG	CTGGAAAATCAGGACTGTTTTCCATAAAAATTGTGAGTGAGTTAGAATTCGTCCTTCCGAGATTCCGGGCCCGGCTTTCCATGGGGTATCGCCAAGAGGGGGGTGGGGACAGGGGAGGGGGATACTCCCCCCTCCCCGTCAGCCCCTCCCCAAAATACGATTGCCACCACAGTCCACTGCACGGGGCTTTTTCCCCGCTTCAGTCACCCAGTCCATCGT		-	['type III ribulose-bisphosphate carboxylase']	['DUF5591 domain-containg protein']	180	283	1	-1
Methanoculleus thermophilus strain CR-1, whole genome shotgun sequence	20876	5	GGGTGGGGACAGGGGAGGG	GGCTGTGTGGTCCTGACGTGGGGTATAAGGTTGTGACAGAAGAATCGGGAATACCAAACTTAACCCAGTACACTGGACCGTGGGGGCTATCGCCATGTGGGGGTGGGGACAGGGGAGGGGGGGCGAACCCCCTTCGCACCTAACGGTGCTCGAACTCAGGGCGTTCCGCCCTTCGTTCCTCGAAACTCTTCGAGTTTCTCAAGCTCGCTTCGCTCGCAC		-	['hypothetical protein']	['TIGR04255 family protein']	291	364	1	1
Methanoculleus horonobensis strain JCM 15517, whole genome shotgun sequence	22873	14	GGGAGGGGCTGACGGGGAGGG	TGGAGGATGTCAACAGGACCTCGCGCGAAGGGCGCGAAGCCGCGAAGTTCGGTGCCCGGGTTCTCACCCATGCAGTGGACCGTGGGGGTATCGCCACTGGGGGAGGGGCTGACGGGGAGGGGGCACGCCCCCTCCCCTGTCTCTATTGCGTAAGGTCCTTCCTTTGTAGCCCCCACCCACTCCTCCCGACCCGCCACAATGACAGCCCCAAAACCTCCATC		-	['deoxyhypusine synthase']	['CBS domain-containing protein']	170	376	-1	-1
Methanoculleus horonobensis strain JCM 15517, whole genome shotgun sequence	152626	14	GGGAGGGGCTGACGGGGAGGG	CGGAGTCCGGGGTTCAGGCAGCAGGTTGGCGCTGATGCGGCTATTGAGACTTCAAGCGTCGAGAAGTCACGTACAGTGGACCGTGGGGATATCGCCATTGGGGAGGGGCTGACGGGGAGGGGGGCTCGCCTCCCTCCCCTGTCTCTACCTAGGTATTAGCCTATGACCCCACCCCACCCGGCCTTCGGCCTCCTCATTCGCACCTTCGGTGCTTCAACTCC		-	['phosphopantetheine adenylyltransferase']	['gamma carbonic anhydrase family protein']	288	209	-1	1
Methanoculleus horonobensis strain JCM 15517, whole genome shotgun sequence	92802	14	GGGAGGGGCTGACGGGGAGGG	GGTGCTCAAACTCCGGCCCACCGCAACTCGCACCATCGGTGTGCGAATTCTGTTTAGTCGCACATGCCCATGCAGTGGACAGTGGGGCTATCGCGTTTGGGGGAGGGGCTGACGGGGAGGGGGGAGTATTCCCCCCTCCCCTGTCCCCACCCCCCTCACGGCGATACCCCCACGAAATCCGTACACGGACATGTAGCCAAACGAGATTCAAGCACCGCCAG		+	['UPF0179 family protein']	['AMP-binding protein']	149	175	1	-1
Methanoculleus horonobensis strain JCM 15517, whole genome shotgun sequence	153166	14	GGGAGGGGCTGACGGGGAGGG	GCCCGGCTCTGCAGATCGGCCTCTATCGCAGTTGCAGAGAACTCATAAACCACTTTTCTCTCGCCACACTGGCACGGCTTCTGTGGGAGTATCGCCATAGGGGAGGGGCTGACGGGGAGGGGGGAGCATCCCCCCTCCCCTGTCTCCAGATCATTATCTGACACCTACTACCCCCACCCCGCCCGGCCTCCGGCCTCCTCCCCCGCCCCCAAGGGGGCGGG		+	['peptidylprolyl isomerase']	['HlyC/CorC family transporter']	152	324	1	-1
Methanoculleus horonobensis strain JCM 15517, whole genome shotgun sequence	237232	14	GGGAGGGGCTGACGGGGAGGG	GTGCAGCGAGGAACCAGAGGGGGTTGTGTCTATTTACTCCAGCCGTTCGTTGGAACATTGCAAACCCCAGTACACGGATTTCCATTGGATATCGCCATAGGGGAGGGGCTGACGGGGAGGGGGGGCATGCTCCCCTCCCCTGTCCCCACCCCCCAACTGCGATATTCCCACGGTCCACTCTACGGGATTTCTCACGGTTTATCCTCCCGCTAATACCCACA		+	['peptidyl-tRNA hydrolase']	['NAD(P)/FAD-dependent oxidoreductase']	301	364	-1	1
Methanoculleus horonobensis strain JCM 15517, whole genome shotgun sequence	257721	14	GGGAGGGGCTGACGGGGAGGG	CGCGACCCGCACCTAACAGTGCTCACGCTCCTGTCCTGCAGACAGTCGCGACTGCAACGTCGCTTACGTACACGGATTTCCATCGAATATCGCCAATAGGGGGAGGGGCTGACGGGGAGGGGGGAGCATCCCCCCTCCCCTGTCTCTATCCCATAAAGCTCTACTTGTGACCCCACCTCACCCGGCCTCCGGCCTCCTCCTCTGCACCTGCGGTGCTCAAA		+	['metal-dependent hydrolase']	['sulfurtransferase']	247	793	1	1
Methanoculleus horonobensis strain JCM 15517, whole genome shotgun sequence	408436	14	GGGAGGGGCTGACGGGGAGGG	GCGGGGCGGGGGCAGTGCGTGGCGATAGTCGGGGGAAAGCCGTGCATGGTTCTTCTCCGGGGTCACCCCATGTAGTGGACCGTGGGACTATCGCCATTGGGGGAGGGGCTGACGGGGAGGGGGTGCAACCCCCTCCCCTGTCTCTACCCGTAAGGCTCTACCTGTGACCCCCACTCGAAGACCTTCGGTCTTCTCAAGCTCCGGACGTCCGTCCGTCGCAC		+	['phosphomethylpyrimidine synthase ThiC']	['carboxymuconolactone decarboxylase family protein']	446	404	1	1
Methanoculleus horonobensis strain JCM 15517, whole genome shotgun sequence	159610	14	GGGAGGGGCTGACGGGGAGGG	GGGCTGTGACGGTAAACGTGGTAACCTCTCTTGTTTTGACGACAAAACTGTTGAGGCGATGGAAAGCCCGGTACAGTGGGCCGTGAGGATATCGCCATTGGGGAGGGGCTGACGGGGAGGGGGGCGAGCCCCCTCCCCTGTCTCTGTCCCTTAAGGAAGGACGCGTGTAACCCCCACCCCACCCGGCCTTCGGCCTCCTCCCCCGCCCACGAGGGGCGGGG		-	['PspC domain-containing protein']	['excinuclease ABC subunit UvrB']	289	164	1	-1
Methanoculleus horonobensis strain JCM 15517, whole genome shotgun sequence	133634	14	GGGAGGGGCTGACGGGGAGGG	TGCCTTGCGAGGTATCGCTATCCCTGTGGAACCGAGATTGCTAGACCAACGGATATCAAGTAAGGCCCGATGCGGTGGACCGTGGGGGTATCGCCATTGGGGGAGGGGCTGACGGGGAGGGGGGCGACCCCCCTCCCCTGTCTCCAACTTGCATAAACCGTGCTCGAACTCTTGTCTTTAGGCAGTTGCCGCCCACAAGTTGACAGTTGCAAACCCCCACC		-	['type I 3-dehydroquinate dehydratase']	['chorismate synthase']	323	196	1	-1
Methanoculleus horonobensis strain JCM 15517, whole genome shotgun sequence	128538	14	GGGAGGGGCTGACGGGGAGGG	TTGTTTTATCGTGATCGGAACGCAGTATGAAGTTTTTTCCCACTTGATCTGTAGTAGAAGCCAGAATGTAGAACGGATCTTATCCCGGTATCGCCATGTGGGGAGGGGCTGACGGGGAGGGGGGAGCATCCCTCTCCCCTGTCTCACCACTAAGGGATTCCTGTAACCCCCACTCCACCCGGCCTCCGGCCTCCTCCCCCGCCCCGGGGGGCGGGGGCAGT		-	['triose-phosphate isomerase']	['hypothetical protein']	734	209	-1	1
Methanoculleus horonobensis strain JCM 15517, whole genome shotgun sequence	468830	14	GGGAGGGGCTGACGGGGAGGG	AGTGAATATCGCGATTCGAACCCCGTGACGTCTCAAACACGAACACGAATCATAACTGTGAGAGATCCCGTACACTGGACCGTGGGGATATCGCCACGCGGGGAGGGGCTGACGGGGAGGGGGGTGCAGCCCCCCTCCCCTGTCTCTACCTTGTACGTGGACATCTGTGACCCCACCCCGCCCGGCCTTCGGCCTCCTCCCCCGCCCCAGGGGCGGGGGCA		+	['endonuclease III']	['inorganic phosphate transporter']	224	279	1	-1
Methanoculleus horonobensis strain JCM 15517, whole genome shotgun sequence	426944	14	GGGAGGGGCTGACGGGGAGGG	TCCTGGCTGAGAGTCTCGTCAAAGGGTTTTTTTAGGGCACTGTCCTTACTGGATCATCGTTTATCCTGATGCACGGATTTCCAGGGGATATCGCCACTGGGGGAGGGGCTGACGGGGAGGGGGGTGCAGCCCCCCTCCCCTGTCTCTACCTGGTTCGAGGACACTGCTAACCCCCACCCCGCCCGCGCTTCGCGCTCCTCACTCGCACCTTCGCACCTGCG		-	['carbamoyl-phosphate synthase large subunit']	['hypothetical protein']	518	255	1	-1
Methanoculleus horonobensis strain JCM 15517, whole genome shotgun sequence	417916	14	GGGAGGGGCTGACGGGGAGGG	CGATAACATGAGCTCCGGCAGTGTAATTACGACCCCCTAACACAGAACTGTTGGACTCAGAGAGAGCCCCATGCACTGGACCGTGGGAGTATCGCCTTGGGGGAGGGGCTGACGGGGAGGGGGCATGCCCCCTCCCCTGTCTCAACTCTCAAAGATCTGTACTTCTCGTCACCCCACCCCACCCGCGCTTCGCGCTCCTCCCCCTTCCTGCGGGGCGGGGG		-	['uroporphyrinogen-III C-methyltransferase']	['dihydroxy-acid dehydratase']	290	282	1	1
Methanoculleus horonobensis strain JCM 15517, whole genome shotgun sequence	73807	14	GGGAGGGGCTGACGGGGAGGG	ACCGCTATTGACGGATACCCTTCAGGAGCATCCCCAAAGCGTTCAGCCATTATCCTGTCGCAAAAAGCGGAAACGGATCTCCACCGGATATCGCCATTGGGGGAGGGGCTGACGGGGAGGGGGGAGCATCCCCCCTCCCCTGTCTCCAACCCGCTCCTCCTGTGTTCGTGCTCCGGTTCCAACGAAACTTCGCAAGTCGAAAACGCTACGCGTTTTCTCCT		-	['imidazole glycerol phosphate synthase subunit HisF']	['adenosylhomocysteinase']	256	251	-1	1
Methanoculleus horonobensis strain JCM 15517, whole genome shotgun sequence	92835	8	GGGTGGGGACAGGGGAGGG	TGGACGACTTCGCCGGGGCGCAATTCGCTATCTGGCGGTGCTTGAATCTCGTTTGGCTACATGTCCGTGTACGGATTTCGTGGGGGTATCGCCGTGAGGGGGGTGGGGACAGGGGAGGGGGGAATACTCCCCCCTCCCCGTCAGCCCCTCCCCCAAACGCGATAGCCCCACTGTCCACTGCATGGGCATGTGCGACTAAACAGAATTCGCACACCGATG		-	['UPF0179 family protein']	['AMP-binding protein']	182	142	1	-1
Methanoculleus horonobensis strain JCM 15517, whole genome shotgun sequence	149	8	GGGTGGGGACAGGGGAGGG	CGACTGCCGGGAGCGGAGCGGACGGCGGGAGTTTGAGCACCGCAGGTGCAGAGGAGGGGGCCGGAGGCCGGGCGGGGTGGGGGTTACACGTCAACTTATGGGGTGGGGACAGGGGAGGGGGGAGTATCCCCCCTCCCCGCGAGCCGCCTCCCCAAATGGCGATAGCCACCTGAAAGCCGTGTTAGCGATGCGATCTCCACAGCAAACCTAAGATTATCA		+	NONE
Methanoculleus horonobensis strain JCM 15517, whole genome shotgun sequence	21929	8	GGGTGGGGACAGGGGAGGG	TTGAAAAAACGAAGGCAAGACGTTTTGGTTCTAAAACTTGGGCTCAAACTTTCTTCAGTTGAGTTCCTGACACGGATTTCGAGGGGATATCGCGCCTGGGGGGTGGGGACAGGGGAGGGGGGCTCGCCCCCCTCCCCTGCAACCCCTCCCCGCGTGGCGATAGTCACCACGGTCCACTGCATCGGGATTTTACCTCGCGTCGGCTATTTTTGTCTCTCG		+	['DUF1922 domain-containing protein']	['FAD-dependent oxidoreductase']	217	165	-1	-1
Methanoculleus horonobensis strain JCM 15517, whole genome shotgun sequence	167061	8	GGGTGGGGACAGGGGAGGG	TTGGGTGCGAAGGAAAAGAGTTGTTTAAAATTCGTTGACTGCCTTCTAGTCTCCTTCGATTGCACCTGGCACCGATTTCAGGGGGATATCGCCGAGAGGGGGGTGGGGACAGGGGAGGGGGGAATACTCCCCCCTTCGCACCTATCGGTGCTCAAGCTCGCTTCACTCGCACTCCCCGTCAGCCCCTTCCCCAGGGGCGATAGCCACCACGGTCCACTG		+	['DUF5591 domain-containg protein']	['type III ribulose-bisphosphate carboxylase']	100	234	1	-1
Methanoculleus horonobensis strain JCM 15517, whole genome shotgun sequence	237264	8	GGGTGGGGACAGGGGAGGG	GCCCGAAATAGGAGGAGATCTTCGTTTTTTTGTGGGTATTAGCGGGAGGATAAACCGTGAGAAATCCCGTAGAGTGGACCGTGGGAATATCGCAGTTGGGGGGTGGGGACAGGGGAGGGGAGCATGCCCCCCCTCCCCGTCAGCCCCTCCCCTATGGCGATATCCAATGGAAATCCGTGTACTGGGGTTTGCAATGTTCCAACGAACGGCTGGAGTAAA		-	['peptidyl-tRNA hydrolase']	['NAD(P)/FAD-dependent oxidoreductase']	333	332	-1	1
Methanoculleus horonobensis strain JCM 15517, whole genome shotgun sequence	108108	8	GGGTGGGGACAGGGGAGGG	CGACAGTTTCACTCCGAACGGTTGTATACTGCGGGCAGTCGTTTCAGTCGGAACATTACATGCCCCGTGTACGGCTTTCGAGGGGCTATCCCCGAGAGGGGGGTGGGGACAGGGGAGGGGGGAATACTCCCCCCTCCCCACCTGATGGTGGTCGAGCTCCGGTTCTACGAACCGTCGCACTCCCCGTCAGCCCCCCCGTATGGCGATAACGATGCGTGC		+	['right-handed parallel beta-helix repeat-containing protein']	['glycosyltransferase']	366	304	1	-1
Methanoculleus horonobensis strain JCM 15517, whole genome shotgun sequence	520169	8	GGGTGGGGACAGGGGAGGG	GTTTTTGATGCGGCAAATGTCCCCGAGCGTGCAGGCTCTAATGGGCATTGTACCTCACGGATCTCGTACACGGATTTCCAGTGGATATCGCCACGCAGGGGGGTGGGGACAGGGGAGGGGGGAT		+	NONE
Methanoculleus horonobensis strain JCM 15517, whole genome shotgun sequence	10	8	GGGTGGGGACAGGGGAGGG	GTTTCGGTTCCAGAGATCGTAATTGAGGAGCGGTAAACTGAGTGACCAGAGCGAGGAAATATCCCGGTATACGGATTTCAAGGGCTATCGCCACGGAGGGGGGTGGGGACAGGGGAGGGGGGAATGATC		-	NONE
Methanoculleus horonobensis strain JCM 15517, whole genome shotgun sequence	10140	14	GGGTGGGGCTGACGGGGAGGG	TACCTTGGCGAAATTAATACTAGAATAGGCTTGTCCCTGGAATCAGTTTTTTCTTCGAGCGTGTTCCCATGCAGTGGACCGTGGTGGCTATCGCCACTGGGGGTGGGGCTGACGGGGAGGGGGTCTCCCCCTCCCCTGTCTCCACCTCGCTACAATCCGCACATCCCATCAACCCCACCCCACCCGCGCTTCGCGCTCCTCAATCGCACCTGACGGTGCTT		-	['isocitrate/isopropylmalate dehydrogenase family protein']	['oxidoreductase']	501	215	1	1
Methanoculleus horonobensis strain JCM 15517, whole genome shotgun sequence	147039	14	GGGTGGGGCTGACGGGGAGGG	AGTCTTGGAAAAACGGTTGCTTGCAAGTATGGGTTGAGGCGCCGGAGCAACCGTAACGATAAAGAACCTCGTACGCTGGACCGTGGGAGTATCGCCTTTGGGGTGGGGCTGACGGGGAGGGGGCATCCCCCCTCCCCTGTCTCTACCCAATAAGGCTTTACCTGTAACCCCCCACCGCCCGCGCTTCGCGCTCCTCATTCGCACCTGACGGTGCTCAAACT		-	['bifunctional ADP-dependent NAD(P)H-hydrate dehydratase/NAD(P)H-hydrate epimerase']	['DHH family phosphoesterase']	468	226	-1	1
Methanoculleus horonobensis strain JCM 15517, whole genome shotgun sequence	105913	14	GGGTGGGGCTGACGGGGAGGG	AAGCCATCAGGCTTCGAAGGGGTGTCCCCCTCCCGGCAAAGAGGTTTTGGGACAACTTCGCGTATAGTGTGCACGGATTTCCGCTGGATATCGCCGCTCGGGGTGGGGCTGACGGGGAGGGGGGCGCAGCCCCCTCCCCTGTCTCAACCGCAGAAGGCCCTACCTGTGACCCCCACCGCCCGCGCTTCGCGCTCCTCCCGCCCCCATGGGGGCGGGCAGTG		+	['alpha-glucan family phosphorylase']	['4-alpha-glucanotransferase']	618	246	-1	-1
Methanoculleus horonobensis strain JCM 15517, whole genome shotgun sequence	241585	14	GGGTGGGGCTGACGGGGAGGG	TTTCTCATACACCGGACGTTCTATCCGGTGTATCTTTGGCCAGTCATTCTCCGGCACATCATGAAGCCGTGCACGGATTTCCACCGAATATCGCGACTGGGGGTGGGGCTGACGGGGAGGGGGGGTGCCCCCCTCCCCTGTCTCTGTCACATAATAGGATACCTGTAACCCCCACCCCACCCGGCCTCCGGCCTCCTCCCCCACCCCCAGGGGTGGGGGCA		+	['cobalt ECF transporter T component CbiQ']	['hypothetical protein']	130	416	1	1
Methanoculleus horonobensis strain JCM 15517, whole genome shotgun sequence	121265	14	GGGTGGGGCTGACGGGGAGGG	TCGCTGCAGGGCGTCGTTATTCATATCTGTGGCACTCAAGGGTCAAAACAGTCGAGCGAGGATAAAGCCCGGTACAGTGGACCGTGGGAGTATCGCCATGGGGTGGGGCTGACGGGGAGGGGGAGTATCCCCCCTCCCCTGTCTCCAACTCATACGAGGATGATTATAACCCCACCCGCCCGGCCTCCTCCCCCGCCCCAGAGGGGCGGGGGCAGTGCGTG		-	['YbjQ family protein']	['DUF5591 domain-containg protein']	320	186	1	-1
Methanoculleus horonobensis strain JCM 15517, whole genome shotgun sequence	94769	14	GGGTGGGGCTGACGGGGAGGG	GGGGACTTGTGCCGTCAAGTGTGCGCCGTCGATCCTACACAAGAGTGCTGTTCTTGCACGCAATTCACATGCACGGCTTCCGTGTGGGCATCGCCATTGGGGGTGGGGCTGACGGGGAGGGGGGCACGCCCCCCTCCCCTGTCTCCACTCGTAACCTGATCTCTGCAACCCCCACCCCACCCGGCCTTCGGCCTCCTCCCCCGCCCCAAGGGGCGGGGGCA		-	['DEAD/DEAH box helicase']	['TATA-box-binding protein']	209	272	1	-1
Methanoculleus horonobensis strain JCM 15517, whole genome shotgun sequence	53319	14	GGGTGGGGCTGACGGGGAGGG	TGGCGATAGCCGGTGGGAAGCCGTGTCCCGGGAGCGAGTTGGGATTCTGTTCTTTTTCGGGATCTCCCCATACTGTGGACCGTGGGGATATCGCCACTGGGGGTGGGGCTGACGGGGAGGGGGGAGCATCCCCCCTCCCCTGTTTCTCGGAAAAAGGACATCTGTAGCCCCCACTCGAAGACCCGTGGTCTTCTCGAACTCCGGACGTCCCGTCCGTCGCA		+	['formylmethanofuran--tetrahydromethanopterin N-formyltransferase']	['DUF1743 domain-containing protein']	565	522	1	1
Methanoculleus horonobensis strain JCM 15517, whole genome shotgun sequence	494851	14	GGGTGGGGCTGACGGGGAGGG	GGTCGGTCGAGCTTGAAACCTGGTGGGCTCTCGGATTCACGGGAACAGCAGAAGCGGGGGAAAAGCCTGGTACGGCGGACTGTGGGGATATCGCGATTGGGGGTGGGGCTGACGGGGAGGGGGGATACTCCCCCCTCCCCTGTCTCCATCCCATAAGTTGACGTGTAACCCCCACCCCGCCCGGCCTCCGGCCTCCTCCTCTGCACCTGCGGTGCTCAAAC		+	['methyltransferase domain-containing protein']	['molecular chaperone DnaJ']	245	389	-1	-1
Methanoculleus horonobensis strain JCM 15517, whole genome shotgun sequence	406796	14	GGGTGGGGCTGACGGGGAGGG	AGTGAGCATGAGAAGGCTCTAGGATAACTATCACGGCAAATAGAACAATCGAAGCGATAATATAGCCTGGTACACTGGACCGTGGGGATATCGCCATTGGGGGTGGGGCTGACGGGGAGGGGGGAGCATCCCCCCTCCCCTGTCTCCACGTTGTAATGGATCTTTGTAACCCCCACCACCCGCGCTTCGCGCTCCTCCCGCCCCCATGGGGGGCGGGCAGT		-	['sugar-specific transcriptional regulator TrmB']	['DUF2284 domain-containing protein']	453	271	1	1
Methanoculleus horonobensis strain JCM 15517, whole genome shotgun sequence	201467	14	GGGTGGGGCTGACGGGGAGGG	ACGCACCTTCGGTGCTCGTGCTCCTGCCCCCGCACCTCCGGTGCTCGAACTCCGTTCCAGAGGAATGTCGCACCTTCGGCCAGTCGCATATCGCCATCGGGGGTGGGGCTGACGGGGAGGGGGGAGCATCCCCCCTCCCCTGTCTCCACATACGAGGGAATTCCTGTAACCCCCACTCGAAGACCTTCGGTCTTCTCAAGCTCCGGACGTCCCGTCCGTCA		-	['ferritin family protein']	['threonine--tRNA ligase']	451	332	-1	-1
Methanoculleus horonobensis strain JCM 15517, whole genome shotgun sequence	153003	14	GGGTGGGGCTGACGGGGAGGG	ATGCGAGGAAAGACCCCGTGCAGTGGACCGTGAGGACTGCGCACCTGACGATTTTCTTTGGTTGCATCTGGCACGGATTTCAAGGGGATATCGCCATTGGGGGTGGGGCTGACGGGGAGGGGGCACGCCCCCTCCCCTGTCTCCACCGCTCAAAAATTGCCCTGTGATTCTCTTCACCCCCCCACCGCCCGCGCTTCGCGCTCCTCCCGCCCCCCTGGGGG		-	['NAAT family transporter']	['nucleoside-diphosphate kinase']	608	337	-1	-1
Methanoculleus horonobensis strain JCM 15517, whole genome shotgun sequence	676007	14	GGGTGGGGCTGACGGGGAGGG	CGGCCGCCCATCACGTCTAAGATCTTTGAGCATCTTCCGAGCGTATCTGCAAGGCTATGTAAAAGCCCGAAAACGGCTTCCAAGGGGATATCGCCATTGGGGGTGGGGCTGACGGGGAGGGGGCATCCCCCCTCCCCTGTCTCTACCCCGTAAGGCTCTACCTTTGACCCCCACCCCGCCCGGCCTCCGGCCTCCTCCCCCGCCCCCAAGGGGCGGGGGCA		-	['coenzyme-B sulfoethylthiotransferase subunit alpha']	['DNA polymerase IV']	514	306	1	1
Methanoculleus horonobensis strain JCM 15517, whole genome shotgun sequence	589225	14	GGGTGGGGCTGACGGGGAGGG	TTCGGAGGGGTTCGCTCCCATAGGAGTCTTATGCCTGAAGAAGCTTGAACGCCCTCAGAGTGCACCCCTGGCACGGATTTCGAGGGGATATCGCCACAGGGGGTGGGGCTGACGGGGAGGGGGTCTCCCCCCTCCCCTGTCCCCACTCCGAAAATAAGGCTGTAACCCCCACCCCTCCCGGCCTTCGGCCTCCTCACCCGCACCTGTGGTGCCTCAACTCC		-	['sigmaK-factor processing regulatory BofA']	['hypothetical protein']	294	256	1	1
Methanoculleus horonobensis strain JCM 15517, whole genome shotgun sequence	572739	14	GGGTGGGGCTGACGGGGAGGG	CTATCGATGGAAGCAAGGGCATCCTGAAACACACACCTATGAGAGTGTGTTGGGCCACAGCACCGACCAGTACGCTGGACCGTGGTGGATATCGCCACGGGGGTGGGGCTGACGGGGAGGGGGCGAGCCCCCTCCCCTGTCTCTGCCTCGTGTCTTCAGCGTTCAGAACCAATTTCTACAGATAACTATACGCCTGTAACCCCCACTCGAAGACCTTTGGT		-	['methenyltetrahydromethanopterin cyclohydrolase']	['4Fe-4S dicluster domain-containing protein']	269	166	1	-1
Methanofollis sp. FWC-SCC2 FWC-SCC2_1_length_763690, whole genome shotgun sequence	389763	10	GGGTGGGTCCGGGAGGG	GGCGGTTTTGAGCGAAGGTTCGGAGGGGAAATTCCGCCCCGGACAAAACGCCTCCACCTCCTTCCACCGATATCCTCTATCCCCCCCATCCCACTGAGGGGGGTGGGTCCGGGAGGGGGTGTCCCCTCCCGGTCGGGAGCGATAAGCGGTGACGGGGGGTTCCACCCCCCGTTCCCCCCGGTCGATGCGATAGGGGCGGGGCGGGCCAGATTGAACA		+	['glyoxalase']	['CHAD domain-containing protein']	137	442	1	-1
Methanofollis sp. FWC-SCC2 FWC-SCC2_1_length_763690, whole genome shotgun sequence	401924	10	GGGTGGGTCCGGGAGGG	AGCGTCCCCCAACTAACTCCGCGGTGCATGAGACATTCGGGAATACATGCCAAAATCCCCATCTGCACGATTCCCTCCTTCCCCCCTATCCCATTGACGGGGGTGGGTCCGGGAGGGGTCTCCCCTCGCGGTCAGGAGCAGACAGCGGTGACGGGGTGTTTCACCCCATGAATCCTCCGCACAATAGGGGCGGGGGCGGTACAGGAGGAACACCGGA		+	['hypothetical protein']	['MogA/MoaB family molybdenum cofactor biosynthesis protein']	290	371	1	-1
Methanofollis sp. FWC-SCC2 FWC-SCC2_1_length_763690, whole genome shotgun sequence	684636	10	GGGTGGGTCCGGGAGGG	TCAGGGGTGCTCTCAGTTGAAGGGGAGGGTTGAGCTGAATTGCTCCGCCCTATCCCCTCACCTGCACGATTTTCTCGGTCCCGCCCCTATCTCATTGATGGGGTGGGTCCGGGAGGGGTCTCCCCTCCCGGTCAGGGGCGGATCGCTCTTCCTGCAAAACACCGGATGGGGGGTTTCACCCCCCGCTCCCCCGGTCACTACGATAGGGGCCGGGATA		+	['peptidylprolyl isomerase']	['DUF47 family protein']	272	247	-1	-1
Methanofollis sp. FWC-SCC2 FWC-SCC2_1_length_763690, whole genome shotgun sequence	647778	10	GGGTGGGTCCGGGAGGG	AAGCTCCCCGGAGTAGACAGGAGGATTTTCAGCATAAAACGCCCTCATCACCTCCACTTCATCACGATTATCATCAATCCCCTCCCTATCGCATTGACAGGGGTGGGTCCGGGAGGGGTCTCCCCTCCCGGTCTCGGGGGGAGAGATATCCCGGATCAGCGGTGACCGGGCCCATCACCCCTGACCATGATAGCATTTCGTGCCGTTTCCGAACCGG		-	['hypothetical protein']	['condensation protein']	57	274	1	-1
Methanofollis sp. FWC-SCC2 FWC-SCC2_1_length_763690, whole genome shotgun sequence	623525	10	GGGTGGGTCCGGGAGGG	TTTGTGCATCCATCCGGGAGGATGCAAACCGTTTGCCAGAAACATCTGCATCAACCCCACCTCCACGGTTCCATCGATCCTGCCCCTATCCCATCGACGGGGGTGGGTCCGGGAGGGGTCTCCCCTCCCGGTCAGAGGCGGTACACCAAACTCGCAAAGCATGGGTCGGGGGGTTCCACCCCCCGATACCCTCCGGTCGATGCGATAGGAGCGGGAC		-	['hypothetical protein']	['hypothetical protein']	273	433	1	-1
Methanofollis sp. FWC-SCC2 FWC-SCC2_1_length_763690, whole genome shotgun sequence	423729	10	GGGTGGGTCCGGGAGGG	TCAGTCCCCGACAGATGCCGGGGTGTATGAACCATTCAGGACAAACACCCTCACCCCCCCTTCTACCGATTCCTCCAATCCCGCCTCTATCTAATTGAGGGGGTGGGTCCGGGAGGGGCACTCCCCTCCCGGCAGAGGAAAATCGCTTTTTTCGAACAGCATGGGACGGGGGGTTTTCACCTCCCGCTCCCCCGATCGATATGATAGGGGTCGGGAC		-	['sodium-translocating pyrophosphatase']	['mechanosensitive ion channel family protein']	590	199	1	-1
Methanofollis sp. FWC-SCC2 FWC-SCC2_3_length_568879, whole genome shotgun sequence	34809	10	GGGTGGGTCCGGGAGGG	ACGTCCCTGATACAATTCTGGAGTGAAGAGGCACCGGGAATAACCTCCTGAACGCCCCCATCTCCACCGTCCACCAATCCCGCCCCTATCCCATTGATGGGGGTGGGTCCGGGAGGGGTCTCCCCTCCCGGTCAGGGGCGGATCGAACGCTGGAGTACACACGGGTCGGGGGGTTCCACCCCCCATTCCCCCGGTCATTGCGATAGGGAGTGGGACG		+	['hydrogenase maturation protease']	['glycine betaine ABC transporter substrate-binding protein']	542	556	-1	-1
Methanofollis sp. FWC-SCC2 FWC-SCC2_3_length_568879, whole genome shotgun sequence	53443	10	GGGTGGGTCCGGGAGGG	TCCCGGATACCATTCTGGAGGGAAGACACACCCGGGGAAAAATCACATGGAACTCCCCCAAATGCATGATTCCATCAATCCCGCCCCTATCCCATCGAGGGGGTGGGTCCGGGAGGGGTCTCCCCTCCCGGTCTGGAGCAGATCACTAATCTCGCAAAGCACGGGACGGGGGGTTCCACCCCCCGCTCCCCCCGGTCGATGCGATGGGGGCGGGGGT		-	['excinuclease ABC subunit UvrB']	['MBL fold metallo-hydrolase']	375	798	1	1
Methanofollis sp. FWC-SCC2 FWC-SCC2_4_length_120598, whole genome shotgun sequence	72809	10	GGGTGGGTCCGGGAGGG	GGGTTTATACGCTATCCCTGGCCGGAGAGATAGATCAGCAGAACGCCGTTCACGTTTTCATCATTCTGGTGCAACAATGGTACCTTCCCTATCGCATGGGGGGTGGGTCCGGGAGGGGTGCTCCCCTCCCGGTGGAGGCGGATCCGGGTTCATGGTCGTTCTATCGGGAGGGTGAAATCTACCAGTTCGTCCCGACTAAGGGTCCCCGCCCTGTGAA		-	['DUF86 domain-containing protein']	['hypothetical protein']	150	316	1	1
Methanofollis sp. FWC-SCC2 FWC-SCC2_7_length_59488, whole genome shotgun sequence	48596	10	GGGTGGGTCCGGGAGGG	TCCCGTCAATCATCATGGGACAGAGGGACCCACCAGCCAGAATAACCCACATCCTCTTCATATCCACGGCTTCAATGATCCGCTCCCTATCCTATCGAGGGGGTGGGTCCGGGAGGGGCCTCCCCTCCCGGCCAGGTGCGATTAATCGATCGCGAACAGCATGGGACGGGGGTTTCCATCCCCCGCACTCTCCATATATCTACACGGGCAGGGGCCA		+	['SIMPL domain-containing protein']	['potassium channel family protein']	809	188	-1	-1
Methanofollis sp. FWC-SCC2 FWC-SCC2_17_length_378, whole genome shotgun sequence	201	5	GGGCGGGTCCGGGAGGG	TCCCTGAGACGATTCTGGAGTGAAGACACACCCGGGGAAAAACCTCCTGAACGCCCCCACCTCTACTAGTCCACCAATCCCGCCCCTATCCCATTGACGGGGGCGGGTCCGGGAGGGGTCTCCCCTCCCGGTCAGAGGGCAGATCGAACGCTGGAGTACACACGGGTCGTGGGGTTCCGCCCCTCGTTCCTCCCCGGTCATTGCGATAGGGAGTGGG		-	NONE
Methanofollis sp. FWC-SCC2 FWC-SCC2_1_length_763690, whole genome shotgun sequence	623777	5	GGGCGGGTCCGGGAGGG	AAGGGGCAGGGACTGTTATTCGAGCATCCCATGATGAAAGGGCAGATCAAAAGATCAGGGAGAAAAACATCCACAGCCCCGCCCCTATCATAATGACGGGGGGCGGGTCCGGGAGGGGGTCGCCCCCCGATCAGGGGCGGACCGCCCTTCCCAAACAGCACGGGACGGGGGGTTCCACCCCCCGATACCCCCGGTCAATGCGATAGGGACGGTGACT		-	['hypothetical protein']	['hypothetical protein']	525	181	1	-1
Methanofollis sp. FWC-SCC2 FWC-SCC2_3_length_568879, whole genome shotgun sequence	30086	5	GGGCGGGTCCGGGAGGG	AGAGCGTCCCGGATACAATTCTGGAATGAAGAGGCACCGGGAAAAATCTCCTGAACTCTCCCACCTGAATGGTTCCATCAATCCTGGCCCTATCGCACGGGGGCGGGTCCGGGAGGGGTTCTCCCCTCCCGGTCAGGGGCGGATCATTCTTCTTAAAAGTCGCGTTGTCCAGAATGGTTCCAGGCGATGAACTCCCGGATCAGTTTTGCTGCCACCG		+	['ribosome biogenesis/translation initiation ATPase RLI']	['agmatinase']	430	52	1	-1
Methanofollis sp. FWC-SCC2 FWC-SCC2_3_length_568879, whole genome shotgun sequence	34566	5	GGGCGGGTCCGGGAGGG	ACCTCCCTGATACAATTCTGGAGTGAAGAGGCACCGGGAATAACCTCCTGAACGCCCCCACCTCCACCGTCCACCAATCCCGCCCCTATCCCATTGACGGGGGCGGGTCCGGGAGGGGTCTCCCCTCCCGGTCAGGGGTGGATCGAACCCCGGATCGCATGGGTCGGGGGGTTCCACCCCCCATTCCCCCGGTCATTGCGATAGGGAGTGGGACGGT		+	['hydrogenase maturation protease']	['glycine betaine ABC transporter substrate-binding protein']	299	799	-1	-1
Methanofollis sp. FWC-SCC2 FWC-SCC2_3_length_568879, whole genome shotgun sequence	35057	5	GGGCGGGTCCGGGAGGG	TCCCTGAGACGATTCTGGAGTGAAGACACACCCGGGGAAAAACCTCCTGAACGCCCCCACCTCTACCAGTCCACCAATCCCGCCCCTATCCCATTGACGGGGGCGGGTCCGGGAGGGGTCTCCCCTCCCGGTCAGAGGGCAGATCGAACGCTGGAGTACACACGGGTCGTGGGGTTCCGCCCCTCGTTCCTCCCCGGTCATTGCGATAGGGACCGGG		+	['hydrogenase maturation protease']	['glycine betaine ABC transporter substrate-binding protein']	790	308	-1	-1
Methanofollis sp. FWC-SCC2 FWC-SCC2_1_length_763690, whole genome shotgun sequence	433993	4	GGGTGGGTCAGGGAGGG	GACCGCCCCGGACAAACACCGGGATAAAGGAGTCATTCGAGAATACACGCCACCTCCCCTTCCATCGATACCCTCAATTCCGGCCCTATCCCATTGACGGGGGTGGGTCAGGGAGGGGTCCGCTCCTCCCGGTCAGGGGTGGATTATTTTTCCCGAACTGCACTGGACGGGGGGTTCCACCCCCCACTCCCCCCGATCAATACGATAGGGACGGAGA		-	['phosphomethylpyrimidine synthase ThiC']	['5-(carboxyamino)imidazole ribonucleotide mutase']	282	183	1	-1
Methanofollis sp. FWC-SCC2 FWC-SCC2_1_length_763690, whole genome shotgun sequence	357429	4	GGGTGGGTCAGGGAGGG	CGGGTCAGGGCTGTCTCTGGATGGAAAAATCCGCCCCTGAAAAAAAACTCCCACCCCCCCTTCTACCGATTCCTCCAATCCCGCCCCTATCTCATTGAGGGGGTGGGTCAGGGAGGGGTTCTCCCCTCCCGGTCAGGAGCGGATCATTTTTCCCGAACAGCACCGGACGGGGTTTTTTCACCCCCCGAATCCCCCGGTAATTGCGATAGGGACGGGG		-	['hypothetical protein']	['acetolactate decarboxylase']	201	226	1	-1
Methanofollis sp. FWC-SCC2 FWC-SCC2_3_length_568879, whole genome shotgun sequence	71074	4	GGGTGGGTCAGGGAGGG	CATCCCGGATATAATTCTGGAGTGAAGACGCAACCCGGGAAAAATCGCCATCCTCCCCACCTCCACCGATCCACCAATCCCGCCCCTATCCCCTTGACGGGGGTGGGTCAGGGAGGGGTCCTCCCCTCCCGGTCTGGAGTGGAGCGGATGCTGGAATACGCATGGGGCTGGGCGGAAAAACGGCGTCGTGAATCCCTGTGCTGATACGAGGGGCGCG		+	['hypothetical protein']	['phosphohistidine phosphatase SixA']	374	139	-1	-1
Methanofollis sp. FWC-SCC2 FWC-SCC2_3_length_568879, whole genome shotgun sequence	8614	4	GGGTGGGTCAGGGAGGG	TTCGAAGAAGAGGGATATAGACATTCATATGAGGCGATATGGCTCGGGGGAACTCATTGTTCGCCTTATGTGTTACCAGTCCAGGCCATATCGCATCAGGGGGTGGGTCAGGGAGGGGTCTCCCCTCCCGGTCGGAGCATCGCCGGCAGACAGTCGTTTCCGGCAGACCCCTTTCAATACCTTCCAGAAAAGAGTGGTGGTGTCTCTAAGGCACCGC		-	['hypothetical protein']	['class I SAM-dependent methyltransferase']	102	374	1	-1
Methanoculleus sp. MAB1 isolate Methanoculleus sp MAB1 genome assembly, chromosome: chrI	114412	16	GGGTGGGGGCAGGGGAGGG	GGTTCAGGTGCCTCCGTCCCCACCCACCACAGCATGGGTGGTGAACGCGGAGTATCCCCCGGCTCACCCGGGCAGTGGACCGTGGTGGCTATCACCCTGGGGGTGGGGGCAGGGGAGGGGGCTCGCCCCCTCCCCGCACGAGGCACGAAACCCCTGTCCCCGGAGCAGGGCAGTGCGTGGTGATGCCCAGGTGTGGCGCCGGGACGCGCGACTGTCAAG		+	['thioredoxin']	['4a-hydroxytetrahydrobiopterin dehydratase']	440	182	1	-1
Methanoculleus sp. MAB1 isolate Methanoculleus sp MAB1 genome assembly, chromosome: chrI	924494	16	GGGTGGGGGCAGGGGAGGG	GCCCCGGAGCCCTGTTGGACCATTGCATCTCATATTTTCATGAAACACCCCATTTCCCCGCTTCACCCCATGCTGTGGACCGTGGTGGGCATCACCCTGGGGGTGGGGGCAGGGGAGGGCGCTTGGCCCCTCCCCGCACGAGGCACGAAACCCCCGTCCCCAGAGCAGGGCAGTGCGTGGTGATGCCCGGGTGTGGCGCCGGGACGCGCGTCTGTCAAG		+	['PQQ-binding-like beta-propeller repeat protein']	['dihydroorotate dehydrogenase electron transfer subunit']	176	547	1	-1
Methanoculleus sp. MAB1 isolate Methanoculleus sp MAB1 genome assembly, chromosome: chrI	1081638	16	GGGTGGGGGCAGGGGAGGG	GTGTGGATCACCAACCGCTCGCGTGAGGCGATGGTGCACATGAACACGACCTATTCCCCGGGCGAGCCCGGGCAGTGGACCGTGGTGACTATCACCCTGGGGGTGGGGGCAGGGGAGGGGGCGAGCCCCATATGCGCTAACTTTAGCCATGAGAATTCGAGCGGATAATGCCCTATTCTGTGAAATGTGGCTGATTTGACGGGATATCGGCCACACAAT		+	['TATA-box-binding protein']	['DEAD/DEAH box helicase']	733	573	1	-1
Methanoculleus sp. MAB1 isolate Methanoculleus sp MAB1 genome assembly, chromosome: chrI	1311346	16	GGGTGGGGGCAGGGGAGGG	TGGATCGCCAGCCGCTCGCGTGAGGCGATGATACACATGAACACGACGTATTCCCCAGGCGCGAGCCCGGGCAGGGGACCGTGGTGGGAATCGCCCAGGGGGGTGGGGGCAGGGGAGGGGGCTCGCCCCCTCCCCCGCACAAGCCGGATCCCGGGGCACGATGCACCAGAGCAGGGCGGTCTCCCACTCGCCAAATTGGGGCGGTTTTCATGGAAATTT		+	['hypothetical protein']	['hypothetical protein']	704	199	-1	-1
Methanoculleus sp. MAB1 isolate Methanoculleus sp MAB1 genome assembly, chromosome: chrI	1719827	16	GGGTGGGGGCAGGGGAGGG	GAGAATTCATGGGGCAGAGAGAGAGGCTCTACGCATGAAAGCGACCTATTCCCCCGGCTTGCTGAAGGGGCGTTGGACCGTGGTGGGAATCGCCCCGGGGGGGTGGGGGCAGGGGAGGGGGACACCCCATACGCGCTAACGTTCGGTACGGAGATTCACGGGAATGACGCTCGATTCAGTAGATGAGGGTCGGGTTTGGGTATTACTGGTTGGTCTGCG		+	['F420-dependent methylenetetrahydromethanopterin dehydrogenase']	['Tfx family DNA-binding protein']	280	1192	-1	1
Methanoculleus sp. MAB1 isolate Methanoculleus sp MAB1 genome assembly, chromosome: chrI	2493236	16	GGGTGGGGGCAGGGGAGGG	GCGGGAGAATTCATGGGGCGGAGCGAGAGGCTGTACCGCATGAAAGCGACCTATTCCCCGGGCTCCCTGGGCAGTGGACCGTGGTGGCTATCATCCGGGGGGGTGGGGGCAGGGGAGGGGGCTCGCCCACAGGCCGGACCCGGGGCACAAATAGAGCCGTGATTCCCCCACCCGCCAAACCGGGGCGGTTTTCATGGGAAATGTTAGCTGAAATGCTCT		+	['aminotransferase class I/II-fold pyridoxal phosphate-dependent enzyme']	['GNAT family N-acetyltransferase']	448	207	1	-1
Methanoculleus sp. MAB1 isolate Methanoculleus sp MAB1 genome assembly, chromosome: chrI	2817346	16	GGGTGGGGGCAGGGGAGGG	CGGAAAGCCGCGCGGGAGAATTTATAGGGTAGAGCGAGAGGCTCTACGCATGAAAGCGATCTATTCCCCGGGCAGTGGACCGTGGTGGAAATCGCCCCGAGGGTGGGGGCAGGGGAGGGGGCGAGGCCCCTCCCCCACAGGGGCGAGCCCCCTCCCCCCACAAGCCGGGCCCGGGGCACGATGGAACAGAGCAGGGGGGGCCTCCCGGTCGCCAAACCA		+	['hypothetical protein']	['hypothetical protein']	201	372	-1	-1
Methanoculleus sp. MAB1 isolate Methanoculleus sp MAB1 genome assembly, chromosome: chrI	2479274	16	GGGTGGGGGCAGGGGAGGG	TGACCCCCTGTTCGGGTCCAGGTGCTCGTCCCCACCCCGGTGGGGTGGATTTTCCCCCGGCTCGCCCCGGGCAGTGGACCGTGGTGGGAATCACCCTGGGGGGTGGGGGCAGGGGAGGGGGCTCGCCCCCTCCCCGCACGAGGCACGAAACCCCCGTCCCCGGAGCGGGGCAGTACGTGGTGATGCCCCGGTGTGGCGCCGGGACACGCGAGTGTCAAG		-	['hypothetical protein']	['DUF4013 domain-containing protein']	408	1192	1	1
Methanoculleus sp. MAB1 isolate Methanoculleus sp MAB1 genome assembly, chromosome: chrI	2097869	16	GGGTGGGGGCAGGGGAGGG	GGGAATGTGAGAAAAATGCCGGGCCAGAACTCTTACTGCGGAAAGTTGGATTACCCCCCGGCTCTCCCCGGGCATTGGACCGTGGTGGGCATCACCCTGGGGGTGGGGGCAGGGGAGGGGGCTCGCCCCCACCCCGCACAAGCCGGACCCGGGGCACAAACAGAGCCATGATTCCCCCACCCGCCAAACCAGGGCGATTTTCATGGGAAATGTTAGCTG		-	['site-specific DNA-methyltransferase']	['hypothetical protein']	110	639	1	-1
Methanoculleus sp. MAB1 isolate Methanoculleus sp MAB1 genome assembly, chromosome: chrI	1157907	16	GGGTGGGGGCAGGGGAGGG	ATGCGGATCGCCAGCCCCTCGCGTGAGGCGATGGTACCCATGAACACGACCCATTCCCCGGGCGAGCCCGAGCAGTGGACCGTGGTGGCTATCACCCGGGGGGTGGGGGCAGGGGAGGGGCGCGAGCCCCTCCCCCACCAAGCCCGGACCCCGGGCACGATGCACCAGAGCAGGGGGCAGGGGAGGGGGCGGAGCCCCCTCCCCCCACAAGCCGGACCC		-	['IS5/IS1182 family transposase']	['SRPBCC family protein']	397	382	-1	-1
Methanoculleus sp. MAB1 isolate Methanoculleus sp MAB1 genome assembly, chromosome: chrI	1114803	16	GGGTGGGGGCAGGGGAGGG	TGCGGATCGCCAGCCGCTCGCGTGAGGCGATGGTACACATGAACACGACCGATTCCCCGGGCGAGCCCGGGCAGTGGACCGTGGTGGGAATCGCCCTGGGGGGTGGGGGCAGGGGAGGGGGCTCGCCCCCTCCCCGCACAAGCCGGACATGGGGCACGATGCAACAGAGCAGGGGGCCTCCCACTCGCCAAATCGGGGCGGTTTTCATGGGAAATGTTA		-	['PEGA domain-containing protein']	['hypothetical protein']	114	294	1	1
Methanoculleus sp. MAB1 isolate Methanoculleus sp MAB1 genome assembly, chromosome: chrI	732732	16	GGGTGGGGGCAGGGGAGGG	TGCGGATCGCCAGCCGCTCGCGTGAGGCAATGTTGCACATGAACACGACCTATTCCCCGGGCGAGCCCGGGCAGTGGACCGTGGTGGCTATCACCCTGGGGGGTGGGGGCAGGGGAGGGGGCTCGCCCCCATAAGCGCTAACTTTAGTCATGAGAATTCGAGCGGATAATGCCCTATTCTGTGAAATGTGGCTGATTTGACGGGATATCGGCCACACAA		-	['nucleoside-diphosphate kinase']	['NAAT family transporter']	438	338	1	1
Methanoculleus sp. MAB1 isolate Methanoculleus sp MAB1 genome assembly, chromosome: chrI	182054	16	GGGTGGGGGCAGGGGAGGG	TGCGGATCGCCAGCCCCTCGCGTGAGGCGATGGTACCCATGAACACGACCCATTCCCCGGGCGAGCCCGAGCAGTGGACCGTGGTGGCTATCACCCGGGGGGGTGGGGGCAGGGGAGGGGGCGAGCCCCCTCCCCCCACAAGCCGGACCCCGGGCACGATGCACCAGAGCAGGGGGTCTCCCACTCACCATATCGGGGCGGTTTTCATGGGAAATTTTA		-	['NusA-like transcription termination signal-binding factor']	['50S ribosomal protein P1']	489	261	1	-1
Methanoculleus sp. MAB1 isolate Methanoculleus sp MAB1 genome assembly, chromosome: chrI	131616	16	GGGTGGGGGCAGGGGAGGG	GCCAACCACTCGCGTGAGGCGAAGGTGCACATGAAACAACCATCAGGCTACGCTCTCCGGGCGAGCCCGGGCAGGGGACCGTGGTGGCTATCATCCTGGGGGGTGGGGGCAGGGGAGGGGGAGACCCCCTCCCCGCACAAGCCGGACCCGGGGCACAAACAGAGCCATGACCCCCACTCGCCAAATCGGGTGGTTTTCATAGGAAATATTAGATGAAAT		-	['rubredoxin']	['hypothetical protein']	273	499	1	-1
Methanoculleus sp. MAB1 isolate Methanoculleus sp MAB1 genome assembly, chromosome: chrI	90704	16	GGGTGGGGGCAGGGGAGGG	CGCGAAGGGATGTGGAGCGCTCATGGGCAGAGCGCGGGGCTGTACGCAGGAAAAACCCTGCTCCCCGGACAGTGGACCGTGGTGGCTATCACCCCCGGGGGGGTGGGGGCAGGGGAGGGGGCCCGACCCCTCCCCGCACAAACCGGACCCGGGGCACAAACAGAGCCCTGATTCCCCCACTCGCCAAACCAGGGCGGTTTTCATGGGAAATGTTAGCTG		-	['flavodoxin family protein']	['cation transporter']	238	323	1	-1
Methanoculleus sp. MAB1 isolate Methanoculleus sp MAB1 genome assembly, chromosome: chrI	4538	16	GGGTGGGGGCAGGGGAGGG	AGGAGCATTCGCGCGAGAGAACGAGAGGCAGTACGCATGAAAGCGCCTATTCCCCAGGCTCGCCGACGTAGCAGTGGACCGTGGTGGGAATCTCCCTGGGGGGTGGGGGCAGGGGAGGGGGCTCGCCTCCTCCCCGCACAAGCCAGACCCGGGGCACGGTGGAACAGAACAGGGGAGCCTCCCAGTCACCAAAATTCTACCTTATCTTGTGGTCCTGAT		-	['aminotransferase class I/II-fold pyridoxal phosphate-dependent enzyme']	['adenylosuccinate synthetase']	927	318	1	1
Methanoculleus sp. MAB1 isolate Methanoculleus sp MAB1 genome assembly, chromosome: chrI	255769	9	GGGTGGGGCTGACGGGGAGGG	TTCTTCCCCGACGAGATTGGTGTCGGACCTGGCCTGGAGTTCGACCTTTTTCTTCTCAAGCATGTCCTCATGCCGTGGACCGTGGTGGCTATCGCCATGGGGGTGGGGCTGACGGGGAGGGGTCTCCCCCTCCCCTGTCTTGCGCAAAGAACCGCACATTCATCACCCCACCCCTCCCGGCCTGCGGCCCTCCTCCCCCGCCCCAGGGAGCGGGGGCAGTC		+	['phosphoribosylanthranilate isomerase']	['phosphoesterase']	229	648	-1	1
Methanoculleus sp. MAB1 isolate Methanoculleus sp MAB1 genome assembly, chromosome: chrI	255912	9	GGGTGGGGCTGACGGGGAGGG	GCAAAGAACCGCACATTCATCACCCCACCCCTCCCGGCCTGCGGCCCTCCTCCCCCGCCCCAGGGAGCGGGGGCAGTCACCGTGGTGGCTATCGCCATGGGGGTGGGGCTGACGGGGAGGGGTCTCCCCCTCCCCTGTCTTGCGCAAAGAACCGCACATTCATCACCCCACCCCTCCCGGCCTGCGGCCTCCTCCCCCGCCCCAGGGAGCGGGGGCAGTCA		+	['phosphoribosylanthranilate isomerase']	['phosphoesterase']	372	505	-1	1
Methanoculleus sp. MAB1 isolate Methanoculleus sp MAB1 genome assembly, chromosome: chrI	860768	9	GGGTGGGGCTGACGGGGAGGG	TCCCGAAAGACCGGGAAGAATCGGCCAGCGAGAACCAGCTAGAAACTGGTTCTTCCCCGGGATCTCCCCGTGCAGTGGGCCGTGGTGGATATCGCCATGGGGGTGGGGCTGACGGGGAGGGGGCTCGCCCCCTCCCCTGTCTCTGCCTCGTGTCTTCAGCGTCCAGACTCAATTCCTACAGATTGCCATACGCCTGTAACCCCCTCCCCGCAGGCGGGTAC		+	['hydroxylamine reductase']	['hypothetical protein']	346	440	1	1
Methanoculleus sp. MAB1 isolate Methanoculleus sp MAB1 genome assembly, chromosome: chrI	1245329	9	GGGTGGGGCTGACGGGGAGGG	TTTCCCGAAAGACCGGGAAGAATCGGCCAGGGAGAACCAGCTAGAAACGGGTTCTTCCCGGGATCTCCCCGTACAGTGGACCGTGGTGGCTATCGCCATGGGGTGGGGCTGACGGGGAGGGGGCGAGCCCCCTCCCTGTCTCTGCCTCGTGTCTTCAGCGTCCAGACTCAATTCCTACAGATTGCCATACGCCTGTAACCCCCTCCCCGCACGCCCATTCG		+	['hypothetical protein']	['YjbQ family protein']	821	384	-1	1
Methanoculleus sp. MAB1 isolate Methanoculleus sp MAB1 genome assembly, chromosome: chrI	2387966	9	GGGTGGGGCTGACGGGGAGGG	TCCCGAAAGACCGGGAAGAATCGGCCAGCGAGAACCGGCTAGAAACTGGTTCTTCCCCGGGATCTCCCCGTGCAGTGGACCGTGGTGGCTATCGCCATGGGGGTGGGGCTGACGGGGAGGGGGCGAGCCCCCTCCCTGTCTCTGCCTCGTGTCTTCAGCGTCCAGACTCAATTCCTACAGATTGCCATACGCCTGTAACCCCCTCCCCGCAGGCGGGTACC		+	['HlyC/CorC family transporter']	['NAD(P)-binding protein']	719	500	-1	1
Methanoculleus sp. MAB1 isolate Methanoculleus sp MAB1 genome assembly, chromosome: chrI	2738143	9	GGGTGGGGCTGACGGGGAGGG	TTCTTCCCTGACGAGATTGGTGCCGGACCTGGCCTGAAGTTCGACCTTTTTCTTCTCAAACATGTCCTCATGCCGTGGACCGTGGTGGCTATCACCATGGGGGTGGGGCTGACGGGGAGGGGGAGACCCCTCCCCCATCTTGCGCAAAGAACCGCACATTCATCACCCCACCCCTCCCGGCCTCCGGCCTCCTCCCCCGCCCCCAGGGGCGGGGGCAGTCA		+	['hypothetical protein']	['helix-turn-helix domain-containing protein']	320	432	1	-1
Methanoculleus sp. MAB1 isolate Methanoculleus sp MAB1 genome assembly, chromosome: chrI	2628200	9	GGGTGGGGCTGACGGGGAGGG	GACCTTCTAGGGGGGGCAGGTGGAATGTAGGTTATCCCCGGAACCCCGTTTTCCCCGGACTTGTTCCCATACAGTGGACCGTGGTGGGTATCGCCCCTGGGGGTGGGGCTGACGGGGAGGGGGGCCGGGCCCCCTCCCCTGTCTCACGCAAGGCGGTACCCGCACATCCCCGCCCCACCCCACCCATCCCCTGAGGGGGCGGAGGCAGTGCTCGGGCGTAT		-	['PAS domain S-box protein']	['DUF45 domain-containing protein']	228	289	1	-1
Methanoculleus sp. MAB1 isolate Methanoculleus sp MAB1 genome assembly, chromosome: chrI	1507647	9	GGGTGGGGCTGACGGGGAGGG	CGGTTCTGGTGATCATCCCCACCCACCTCAGCGTGAGTGGTGAACGCGGAGTATCCCCAGGCTCTCCCCGTGCAGTGGACCGTGGTGGCTATCGCCATGGGGGTGGGGCTGACGGGGAGGGGCGAGCCCCCTCCCTGTCTCTGCCTCCGTGTCTTCAGCGTCCAGACTCAATTTCTACGGATTGCCATACGCCTGTAACCCCCTCCCCGCAGAGCTGACGG		-	['ADP-ribosylglycohydrolase family protein']	['UPF0179 family protein']	310	418	1	-1
Methanoculleus sp. MAB1 isolate Methanoculleus sp MAB1 genome assembly, chromosome: chrI	108156	9	GGGTGGGGCTGACGGGGAGGG	GAACGTATCCTATGGTGCAATGTATCGATGAGGTTGATGTCGGATCCGGCCTGTTCCTCGCCTCACCCGGGCAGTGGACCGTGGTGGAAATCGCCATTAGGGGTGGGGCTGACGGGGAGGGGGAGAGCATCCCCCCTCCCCTGTCTCGAACCCATAACGAGACACACATATCAACCCCACCCCACCCCCCCGCCCCTCAGGGGCGCTGAGGGGCGGGGGCA		-	['phosphoribosylformylglycinamidine cyclo-ligase']	['DUF2281 domain-containing protein']	262	394	1	-1
Methanoculleus sp. MAB1 isolate Methanoculleus sp MAB1 genome assembly, chromosome: chrI	585140	6	GGGAGGGACCGGGAGGG	TCACGGGGGGGTCGGAGCATGCTCACGCACGGGAACGACGGTTTGCCGCATACGAGATGCGGAATCGAAACACGGCCTATGCCCGGGTCTCTCGCCCTGGGGGAGGGACCGGGAGGGGGCCCGCCCCTCCCGGCAGAAGAGTTTTGGGATAACCTCCAGAGATCATCGTCAAGTTCCCGGAAGGCCATGACCCGGAGGTTTATCTGAAAGGTCTTAT		+			88	464
Methanoculleus sp. MAB1 isolate Methanoculleus sp MAB1 genome assembly, chromosome: chrI	776648	6	GGGAGGGACCGGGAGGG	TTCACATGATTTGGAACACTTATATATGAGCTCTAGGAGAATTAAGCAACATGATGTGCCAGACACCTGAAACGGCTTCCCACCGGGTATCGCCACGTGGGGGAGGGACCGGGAGGGGGTGCCCCTCATAGGCGTTAACTTACCCGATGGGTGTAATGAATTCTTGTTGATACCGGCAAGTACCCGGCAATCGGCGAGTTCTCATCTATGCCCTAAG		+	['hypothetical protein']	['hypothetical protein']	114	339	1	-1
Methanoculleus sp. MAB1 isolate Methanoculleus sp MAB1 genome assembly, chromosome: chrI	1821623	6	GGGAGGGACCGGGAGGG	CCACATGGTTCAGAGCATTCCGAAGCACGTTCGCAAAGAATTGAGCACTATCCGGCGTCAAAAACGCTGACACGGCTTTCCCCCCGCTATCGCCTCGTGGGGGAGGGACCGGGAGGGGGCGTCCCCCTCCAGGTAGAGGCGTTTTGGGACGACCTCGTTGTAAAATCGATGGGCCTGACCGGATTCGAACCGGTGATCTTCGCCGTGTAAGGGCGAC		+	['transporter']	['methenyltetrahydromethanopterin cyclohydrolase']	274	293	-1	-1
Methanoculleus sp. MAB1 isolate Methanoculleus sp MAB1 genome assembly, chromosome: chrI	2374592	6	GGGAGGGACCGGGAGGG	TCCACCTGATGTAGAGCACTCTTACGCAGATTTTCGGAGGGATTGGCATTCTACGGCATCGAATTACTGACACGGCTTCCTACTGGATATCACAACTCGGGGGAGGGACCGGGAGGGGGGTGTCCCCCTCCCCGCTGAGGGATTTGGGGACGACCTCGCTGGGACTCAACCCCATGAGTGCCACAAAAGAACCCCAAATTGGAGTTATTTTCTCCTG		+	['tetratricopeptide repeat protein']	['hypothetical protein']	337	280	-1	-1
Methanoculleus sp. MAB1 isolate Methanoculleus sp MAB1 genome assembly, chromosome: chrI	1969057	6	GGGAGGGACCGGGAGGG	CACATGGTTCAGAACACTCTGGCGCACGTTCGCAGATAATTGAGCAATATCCAGCGCCAAATCGCGGACACGGCTTTCCACCGGGTATACGCCCGGGCGGGGGAGGGACCGGGAGGGGTGTCCCCCTCCCGGCAGAGGGATTTTGGGACGACCTCCTACTTTCGAAACGGATCGATCTATCGTGTGGGGCGGAGCGGGAAGACCGGTAGTGCGCTAA		-	['GxxExxY protein']	['type II toxin-antitoxin system HicA family toxin']	544	197	1	-1
Methanoculleus sp. MAB1 isolate Methanoculleus sp MAB1 genome assembly, chromosome: chrI	956001	6	GGGAGGGACCGGGAGGG	CCCCATGGTTCAGAGCATGCTGATGCACGTTCGCAAAGAATTGAGCAATATCCGGCGTCAAAAGCGCTGATGCGACTTGCCACCGGGTATCGCCTCGCGGGGGAGGGACCGGGAGGGGGTGTCCCCCTCCCGGCAGAGGCGCCTTGAGACGACCTCATACTGTGGGACCGTGGCGGGAATTGCCCCGGGGTGCACTGCATTCCTGGTGAAGTACCCG		-	['HEAT repeat domain-containing protein']	['nucleoside deaminase']	310	330	1	1
Methanoculleus sp. MAB1 isolate Methanoculleus sp MAB1 genome assembly, chromosome: chrI	933749	17	GGGTGGGGACCGGGGAGGG	GAACGCAACCATGGGTGCAATGTATCGATGAAGTTGATGCCGGATCCGGACTGTTCGACGGCTCACCCGGGCAGTGGACCGTGGTGGGCATCGCCCCGGGGGGTGGGGACCGGGGAGGGGGCTCGCCCCCGCCCCGCAGGCGGCGGAACTCGCAGAACCCTCCTCATAGCCCCCACCCTGCCCGGCCTCCGGCCTCCTCCCCCGCCCCCTCGGGGGGCG		+	['hypothetical protein']	['hypothetical protein']	361	485	1	1
Methanoculleus sp. MAB1 isolate Methanoculleus sp MAB1 genome assembly, chromosome: chrI	1587279	17	GGGTGGGGACCGGGGAGGG	TGCTTGAACCCCGGATCTGACGAAGCCCGGTGCCGGATGCCGGATCTGGACTGTTCCCCGACTCAACCGGACAGTGGACCGTGGTGGGCATCGCCTTTGGGGGTGGGGACCGGGGAGGGGGCAAGCCCCATAGGCGTTAACTTACCAGCTGGGTGGAATGCATTCTCGGTGATACCGGCAAGTACCAGGCAATCGGCGAGTTCTCATCTCTGCCCCAAG		+	['CBS domain-containing protein']	['YbhB/YbcL family Raf kinase inhibitor-like protein']	196	964	1	-1
Methanoculleus sp. MAB1 isolate Methanoculleus sp MAB1 genome assembly, chromosome: chrI	2084610	17	GGGTGGGGACCGGGGAGGG	GGAGTTCCCGGAGGGGGGCAGGGGGTCCAGAGATAGACAGAGCCCGGTTCATTCCCGTGCATCTCCCCGTACAGTGGACCGTGGTGGCCATCGCCCTTGGGGGTGGGGACCGGGGAGGGGGCGGCCCCCTCCCCGCAGGCGGCGGAACTCATAGGTCCCTCCTCGTTGCCCCACCCCGCCCGGCCTCCGGCCTCCTCCCCCGCCCCTGGGGGGCGGGGG		+	['hypothetical protein']	['rubredoxin']	341	382	1	-1
Methanoculleus sp. MAB1 isolate Methanoculleus sp MAB1 genome assembly, chromosome: chrI	2308189	17	GGGTGGGGACCGGGGAGGG	CATCAATTGCCTGAAATACGGAATTTCGATGCCCGGTGCTGGAACTGGACTGTTCCCCCTGCTCACCCGGGCAGTGGACCGTGGTGGGCATCGCCCTTGGGGGTGGGGACCGGGGAGGGGGCAAGCCCCATAGGCGTTAACTTACCAGCTGGGTGGAATGCATTCTCGGTGATACCGGCAAGTACCAGGCAATCGGCGAGTTCTCATCTCTGCCCCAAG		+	['hypothetical protein']	['HesA/MoeB/ThiF family protein']	396	1116	1	1
Methanoculleus sp. MAB1 isolate Methanoculleus sp MAB1 genome assembly, chromosome: chrI	2348785	17	GGGTGGGGACCGGGGAGGG	GTTTTGAAACCCGGATCTGACGAAGCCCGGTGCCGGATGCCGGATCTGGACTGTTCCCCGGCTCACCCGAACAGGGGACCGTGGTGGGAATCGCTCTGGGGGGTGGGGACCGGGGAGGGGGCTCGCCCCCTCCCCGCAGGCGGCTACCTCAAACCTCCTCCCGGAGAGAAGGTTCATATCGATCCCTCCCAACCCTGCCCCATATCGACGAGGGGCCGC		+	['PH domain-containing protein']	["pyridoxamine 5'-phosphate oxidase family protein"]	444	73	1	-1
Methanoculleus sp. MAB1 isolate Methanoculleus sp MAB1 genome assembly, chromosome: chrI	2739508	17	GGGTGGGGACCGGGGAGGG	GCATATGCCCAACAATCCACCTCAGGATTCTGGACAATAGGGGGTTCCGGACTGTTCCCCGGCTCACCCGGGCAGTGGACCGTGGTGGGAATCGCCCGGGGGGTGGGGACCGGGGAGGGGGCGAGCCCCCTCCCCGCAGGCGGCGGAAACCGTGACAGAAACCACTGGAGAAATACTGCACAAACCGCGATCAGGTGACCTCCCGGGCACGGGTTCCCG		+	['helix-turn-helix domain-containing protein']	['3,4-dihydroxy-2-butanone-4-phosphate synthase']	282	167	-1	-1
Methanoculleus sp. MAB1 isolate Methanoculleus sp MAB1 genome assembly, chromosome: chrI	2760647	17	GGGTGGGGACCGGGGAGGG	TGGAGCGTTCATGGGGCAGAGCGAGAGGCTGGACGCAGGAAAACAACCTATTCCCCAGGCTCTCACCCCATGCTGTGGACCGTGGTGGCTATCACCCCAGGGGTGGGGACCGGGGAGGGCGCCCGAGCCCCCCTCCCCGCAGGCGGCGGAACCTGTCGGTCCTTCCTCGTAGCCCCCACCCCGCAGGGACCAGGGGCAAACCCTGCCCGGGCACGATGA		+	['sigmaK-factor processing regulatory BofA']	['transglutaminase domain-containing protein']	383	388	-1	-1
Methanoculleus sp. MAB1 isolate Methanoculleus sp MAB1 genome assembly, chromosome: chrI	2155737	17	GGGTGGGGACCGGGGAGGG	AAGATGACAACAAGCACGAGCACGCCCATATCCGACGTTGAATGATTGACTCGGCACTAGGCTCACCCGTACTGTGGACCGTGGTGGACATCACCCTGGGGGGTGGGGACCGGGGAGGGGTTCTCCCCTCCCCGCACGAGGCACGACCCACGAAACCCCTGTCCCCGGGCAGTGGACCGTGGTGACTCTTCACCCCGCCGGGCGACCCTCGATCCCGCT		-	['AAA family ATPase']	['cadmium-translocating P-type ATPase']	70	1007	1	-1
Methanoculleus sp. MAB1 isolate Methanoculleus sp MAB1 genome assembly, chromosome: chrI	2116857	17	GGGTGGGGACCGGGGAGGG	AGTCAATTGCTTGAAACCCGGATCTGACGAAGCCCGGATACCAGATCTGGACTGTTCCCCGCCTCACACGGACAGGGGACCGTGGTGGTTATCACCCGGGGGGTGGGGACCGGGGAGGGGGCTCGCCCCCTCCCCGCACAGGGCGGAACTCGTAGGTTCCTCCTCGTCGCCCCCACCCCGCCCGGCCTCCGGCCTCCTCCCCCGCCCCCTGAGGGGGCG		-	['triose-phosphate isomerase']	['hypothetical protein']	577	420	-1	1
Methanoculleus sp. MAB1 isolate Methanoculleus sp MAB1 genome assembly, chromosome: chrI	2024612	17	GGGTGGGGACCGGGGAGGG	CGTCGGTTCTGGTGATCGCCCCCACCCACCTCAGCACGGGTGGTGAACGCGGAGTATCCCCGGGCTCACCCGGGCAGTGGACCGGGGTGACTATCGCCCGGGGTGGGGACCGGGGAGGGGGCGAGCCCCCTCCTCGCAGGTGGCGGAACTCGTAGATCCCCCCACCCGGCCTTCGGCCTCCTCCCCCGCCCCTCGGGGCGGGGGCAGTGTGTGGCGATA		-	['aldolase']	['NADPH-dependent F420 reductase']	386	452	-1	-1
Methanoculleus sp. MAB1 isolate Methanoculleus sp MAB1 genome assembly, chromosome: chrI	1739060	17	GGGTGGGGACCGGGGAGGG	CACGAGCCACATCGCTCATTATCGGTGCCAAAATGTGCGAAGTACCGGGACTAGACCCCGCCTCACCCGGACAGTGGACCGTGGTGGGAATCACCTCAAGGGGTGGGGACCGGGGAGGGGAGACCCCCTCCCCGCGCCGAGCGTGCGCTCCTCCCCCGATGGGAGCAAGGGCAGTGCGTGGCCCTGATCTCCTGCATTCCACCTGCATTGAACACCCAG		-	['hypothetical protein']	['imidazole glycerol phosphate synthase subunit HisF']	225	454	-1	1
Methanoculleus sp. MAB1 isolate Methanoculleus sp MAB1 genome assembly, chromosome: chrI	960784	17	GGGTGGGGACCGGGGAGGG	AACGGTGCACGTGAAGCTACGCTCTCCGGGCTGCACGCATGAAAACCGCCTTTCTTCCGTCGCATCCGGGGCAGTGGACCGTGGTGGGAATCGCCTCGGGGGGTGGGGACCGGGGAGGGGGCGAGCCCCCATTGGCGCAAACTTACCACATGGTGCACTGCGTTCCGGGTTGGCTATCGGCGAGGTTCAAGCTCTGTTGAACCCCCATGTCGGTTCTGG		-	['hypothetical protein']	['replication factor C large subunit']	620	193	1	-1
Methanoculleus sp. MAB1 isolate Methanoculleus sp MAB1 genome assembly, chromosome: chrI	960605	17	GGGTGGGGACCGGGGAGGG	GCGAGGTTCAAGCTCTGTTGAACCCCCATGTCGGTTCTGGTGAACGCGGAGTATCCCCCGGCTCACCCGGGCAGTGGACCGTGGTGGGAATCGCCCCGGGGGGTGGGGACCGGGGAGGGGGCGCGCGCCCCTCCCCGCACAAGGCGGCGGAACCCGTAGATCCTTCCTCGTAGCCCCCACCCCGCCCGGCCTCCGGCCTCCTCCCCCCGCCCCCAGGGG		-	['hypothetical protein']	['replication factor C large subunit']	441	372	1	-1
Methanoculleus sp. MAB1 isolate Methanoculleus sp MAB1 genome assembly, chromosome: chrI	903714	17	GGGTGGGGACCGGGGAGGG	GTTCAGGTGTTCATCCCCACCCGCGCTGAGGCAGGAGCCGGGCCCGGATTGTTCCCCAGGCCAGTCCCAGGCAAGTGGACAGTGGTGACTATCACGCCGGGGGTGGGGACCGGGGAGGGGGCTTGCCCCATTGGCGCGAACGTATCCTATGGTGCAATGTATCGATGAGGTTGATGCCGGATCCGGACTGTTCGCCGGCTCACCCGGGCAGTGGACCGT		-	['tRNA 4-thiouridine(8) synthase ThiI']	['O-phospho-L-seryl-tRNA:Cys-tRNA synthase']	122	464	1	-1
Methanoculleus sp. MAB1 isolate Methanoculleus sp MAB1 genome assembly, chromosome: chrI	781643	17	GGGTGGGGACCGGGGAGGG	GTGGGAGAATCCATGGGCAGAGCGGGAGGCTGTACGCAGGAAAGCGACCGATTCCCCAAGCTCGCCTCGGGCAGTGGACCGTGGTGGGAATCGCCTCGGGGGGTGGGGACCGGGGAGGGGGTCTCCCCCTCCCCGCACAAGCCGGACCTGGGCATAATGGAAAAGAGCAGGAGAGCCTCCCTGTCGTCAATCCGGGGATGTCTTCGTGGAAGATTAAGG		-	['DUF3006 domain-containing protein']	['ATPase']	263	386	1	1
Methanoculleus sp. MAB1 isolate Methanoculleus sp MAB1 genome assembly, chromosome: chrI	324268	17	GGGTGGGGACCGGGGAGGG	CACGCTCTCTCGCGTTGGACGCGAAGGGGACTATACCGTCCAGCGACCGATATCCCAGGCTCGCCCCTAGCAGTGGACCGTGGTGGGAATCGCCTTGGGGGGGTGGGGACCGGGGAGGGGGCGAGCCCCCTCACCGCAGGCGGCGGAACTCGTAGATCCCTCCTCGTAGCCCCCACCCCGCCCCAGTGGGACGGGGGCAGTGTGTGGCGATACCCGGGA		-	['3-isopropylmalate dehydrogenase']	['PH domain-containing protein']	513	170	1	-1
Methanoculleus sp. MAB1 isolate Methanoculleus sp MAB1 genome assembly, chromosome: chrI	286709	17	GGGTGGGGACCGGGGAGGG	TCGGTTCTGGTGATCGTCCCCACCCACCTCAGCATGGGTGGTGGACGCGGAGTATCCCCCGGTTCACCCGGGCAGTGGACCGTGGTGGGAATCCCCTGGGGGGTGGGGACCGGGGAGGGGGCTCGCCCCCTCCCCGCACAAGCCGGACCCGGAGCAGGGGAGCCTCCCGGTCGCCAATCCAGGGAGGTCTTCGTGGAAAATTCAGGTGAAATAATCCAC		-	['NDP-sugar synthase']	['CBS domain-containing protein']	99	613	1	-1
Methanoculleus sp. MAB1 isolate Methanoculleus sp MAB1 genome assembly, chromosome: chrI	1719823	4	GGGGGGGTGGGGGCAGGG	CCGGGAGAATTCATGGGGCAGAGAGAGAGGCTCTACGCATGAAAGCGACCTATTCCCCCGGCTTGCTGAAGGGGCGTTGGACCGTGGTGGGAATCGCCCCGGGGGGGTGGGGGCAGGGGAGGGGGACACCCCATACGCGCTAACGTTCGGTACGGAGATTCACGGGAATGACGCTCGATTCAGTAGATGAGGGTCGGGTTTGGGTATTACTGGTTGGT		+	['F420-dependent methylenetetrahydromethanopterin dehydrogenase']	['Tfx family DNA-binding protein']	276	1196	-1	1
Methanoculleus sp. MAB1 isolate Methanoculleus sp MAB1 genome assembly, chromosome: chrI	2493232	4	GGGGGGGTGGGGGCAGGG	CCGTGCGGGAGAATTCATGGGGCGGAGCGAGAGGCTGTACCGCATGAAAGCGACCTATTCCCCGGGCTCCCTGGGCAGTGGACCGTGGTGGCTATCATCCGGGGGGGTGGGGGCAGGGGAGGGGGCTCGCCCACAGGCCGGACCCGGGGCACAAATAGAGCCGTGATTCCCCCACCCGCCAAACCGGGGCGGTTTTCATGGGAAATGTTAGCTGAAAT		+	['aminotransferase class I/II-fold pyridoxal phosphate-dependent enzyme']	['GNAT family N-acetyltransferase']	444	211	1	-1
Methanoculleus sp. MAB1 isolate Methanoculleus sp MAB1 genome assembly, chromosome: chrI	182059	4	GGGGGGGTGGGGGCAGGG	CTGATGCGGATCGCCAGCCCCTCGCGTGAGGCGATGGTACCCATGAACACGACCCATTCCCCGGGCGAGCCCGAGCAGTGGACCGTGGTGGCTATCACCCGGGGGGGTGGGGGCAGGGGAGGGGGCGAGCCCCCTCCCCCCACAAGCCGGACCCCGGGCACGATGCACCAGAGCAGGGGGTCTCCCACTCACCATATCGGGGCGGTTTTCATGGGAAA		-	['NusA-like transcription termination signal-binding factor']	['50S ribosomal protein P1']	494	256	1	-1
Methanoculleus sp. MAB1 isolate Methanoculleus sp MAB1 genome assembly, chromosome: chrI	90709	4	GGGGGGGTGGGGGCAGGG	AGAGCGCGAAGGGATGTGGAGCGCTCATGGGCAGAGCGCGGGGCTGTACGCAGGAAAAACCCTGCTCCCCGGACAGTGGACCGTGGTGGCTATCACCCCCGGGGGGGTGGGGGCAGGGGAGGGGGCCCGACCCCTCCCCGCACAAACCGGACCCGGGGCACAAACAGAGCCCTGATTCCCCCACTCGCCAAACCAGGGCGGTTTTCATGGGAAATGTT		-	['flavodoxin family protein']	['cation transporter']	243	318	1	-1
Methanoculleus sp. MAB1 isolate Methanoculleus sp MAB1 genome assembly, chromosome: chrI	2314907	7	GGGTGGGGACAGGGGAGGG	GGTGCACATGAAACAACCATCAGGCTACGCTCTCCGGGCTGCACGCATGAAAACAGCCTGCTCCCCCGGGCTGTGGACCGTGGTGGGAATCGCCCCCGGGGGGTGGGGACAGGGGAGGGGGCTCGCCCCTCCCCGCACAAGCCATGCCCGGGGCACGACGCACAAACCGGGGTTCGTGAAGGAGGTGCGGAATATGAGATGCAATAGCCCACTACCTCA		+	['hypothetical protein']	['type III ribulose-bisphosphate carboxylase']	421	168	1	1
Methanoculleus sp. MAB1 isolate Methanoculleus sp MAB1 genome assembly, chromosome: chrI	2141426	7	GGGTGGGGACAGGGGAGGG	TGAGCGTTCATGGGGCAGAGCGAGCGGCTGTACGCAGGAAAACACCCCATTCCCCAGGCTCTCACCCCATGCTGTGGACCGTGGTGGGCATCACCCTGGGGGGTGGGGACAGGGGAGGGGCTCGCCCCCATAGGCGTTAACTTACCAGATGGGTGTCATGCCTTCTCGGTGATACCGGCAAGTACCAGGCAATCGGCGAGTTCTCATCTCTGCCCCAAG		-	['endonuclease']	['hypothetical protein']	508	873	1	-1
Methanoculleus sp. MAB1 isolate Methanoculleus sp MAB1 genome assembly, chromosome: chrI	1421307	7	GGGTGGGGACAGGGGAGGG	CGGAGAATTCATGGGGCAGAGCGAGAGGCTGTACGCATGAGCGTGACCTATGCCCTGGGCTCGTCCCGGGCAAGTGGACCGTGGTGGCTATCACCCTGGGGGGTGGGGACAGGGGAGGGGGCTCGCCCCCATAAGCGCTAACTTTAGTCATGAGAATTCGAGCGGATAATGCCCTATTCCGTGAAATGGTGCCGATTTGACGAGATATCGGCCAAACAA		-	['coenzyme F420 hydrogenase subunit beta']	['S-adenosylmethionine decarboxylase']	899	534	1	-1
Methanoculleus sp. MAB1 isolate Methanoculleus sp MAB1 genome assembly, chromosome: chrI	1345706	7	GGGTGGGGACAGGGGAGGG	GCGAGGTTCAAGCCCTGTTGAACCCCCATGTCGGTTCTGGTGAACGCGGAGTATCCCCCCCTCACCCGGGCAGTGGACCGTGGTGGGAATCGCCCCGGGGGGGTGGGGACAGGGGAGGGGGGGCGCTCCTCCCCCGCCCCCTGAGGGAGCGGGGGCGGTGCCCGGGCTTATCCCCAGGGGCAAACCCTGCCCGGGCACGATGAACTTCCGGAGCGAACC		-	['TATA-box-binding protein']	['acetate--CoA ligase']	506	347	-1	-1
Methanoculleus sp. MAB1 isolate Methanoculleus sp MAB1 genome assembly, chromosome: chrI	1288826	7	GGGTGGGGACAGGGGAGGG	GAAGGTAAGGGCGGGATCAGGCGGTGATACTAATACACCGATTCCAAATGAACAGGCCATATCTGGCCTTCACCCCATCCCCCACGGAGCGCTCCCGGGGGGGTGGGGACAGGGGAGGGGCTCGCCCCCATAGGCGTTAACGTACCAGCTGGGTGGAATGCATTCTCGGTGATACCGGCAAGTACCAGGCAATCGGCGAGTTCTCATCTCTGCCCCAAG		-	['FAD-dependent oxidoreductase']	['FAD-dependent oxidoreductase']	933	111	-1	-1
Methanoculleus sp. MAB1 isolate Methanoculleus sp MAB1 genome assembly, chromosome: chrI	965297	7	GGGTGGGGACAGGGGAGGG	TCGGTTCTGGTGCTCGTCCCCATCCACCTCAGCATGGGTGGTGAACGCGGAGTATCCCCCGGCTCACCCGGGCAGTGGACCGTGGTGGCTATCACCCTGGGGGTGGGGACAGGGGAGGGGGCTCGCCCCCTCCCCGCAGGCGACGGTATCGCGAAACCCGGATATCCCCTCCTGGCCAGGGTGGAACCTTGAGTTCCTGGATATCCCCATCAGCCGATT		-	['histone']	['imidazoleglycerol-phosphate dehydratase HisB']	583	457	1	-1
Methanoculleus sp. MAB1 isolate Methanoculleus sp MAB1 genome assembly, chromosome: chrI	640993	7	GGGTGGGGACAGGGGAGGG	GTGGAGCGTTCATGGGGCAGAGCGAGAGGCTGTACGCAGGAAAGCAATCTATTCCCCAGGCTCTCACCCATGCTGTGGACCGTGGTGGGCATCGCCCGGGGGGTGGGGACAGGGGAGGGGGCGAGCCCCCTCCCCGCACAAGCCGGATCCGGGGCACGATGCAACAGAGCAGGGGGTCTCCCACTCACCAAATCGGGGCGGTATTCATGGAAATTTTAG		-	['bifunctional nuclease family protein']	['phosphoribosyl-ATP diphosphatase']	156	362	1	-1
Methanoculleus sp. MAB1 isolate Methanoculleus sp MAB1 genome assembly, chromosome: chrI	2387488	7	GGGAGGGGACCGGGGAGGG	GCGGGAGCATTCATGGGGCAGAGCGAGAGGCTGTACGCATGAAAACAACCTATTTCCCGGGCTTCCCAGACAGTGGACCGTGGTGGGAATCGCCCTGGGGGGGAGGGGACCGGGGAGGGGGCGAGCCCCATAGGCGTTAACTTACCAGTTGGGTGGAATGCATTCTCGGTGATACCGGCAAGTACCAGGCAATCGGCGAGTTCTCATCTCTGCCCCAAG		+	['HlyC/CorC family transporter']	['NAD(P)-binding protein']	241	978	-1	1
Methanoculleus sp. MAB1 isolate Methanoculleus sp MAB1 genome assembly, chromosome: chrI	1946557	7	GGGAGGGGACCGGGGAGGG	CATCTATTCTACGGATTGTCATACTTCCATCTACAGCCTCAATCTTCGGCCCATACCCCGGCTCACCTGAGAGAGTGGACCGTGGGGATATCGCCATTGGGGGAGGGGACCGGGGAGGGGGTTTCCCCCATAGGCGTTAACTTACCAGCTGGGTGGAATGCATTCTCGGTGATACCGGCAAGTACCAGGCAATCGGCGAGTTCTCATCTCTGCCCCAAG		-	['ribosome biogenesis/translation initiation ATPase RLI']	['hypothetical protein']	577	266	1	-1
Methanoculleus sp. MAB1 isolate Methanoculleus sp MAB1 genome assembly, chromosome: chrI	1526949	7	GGGAGGGGACCGGGGAGGG	TCGGTTCTGGTGGTCGTCCCCACCCACCTCAGCATGGATGGAGAACGCGGAGTAGCCCCCGGATCACCCATACTGTGGACCGTGGTGGGAATCGCCACGGGGGAGGGGACCGGGGAGGGGGCGATCCTCCTCCCCGCAGGCGGCGGAACTCGTAGATCCCTCCTCGTAGTCCCCTCCCCGCCCGGCCGAGCGTGCGCTCCTCCCCGCTCCAGAGTGACG		-	['JAB domain-containing protein']	['DUF1282 domain-containing protein']	305	886	1	1
Methanoculleus sp. MAB1 isolate Methanoculleus sp MAB1 genome assembly, chromosome: chrI	1222970	7	GGGAGGGGACCGGGGAGGG	CGACGATTTCCCGGAAGGATAGGCAGGGGAGAACTGCCCCGGAGCGGGTTCTCCTCCGGGTTCTCCCCTTGGAGAGGACCGTGGGGATATCGACCATCGGGGGAGGGGACCGGGGAGGGGGTTTCCCCCGCCCCGCAGGCGGGTACCTATACGTTCCCCCTCAAAGCCCCCGCCCCCAGAGGGGGGGGCAGTACGTGGGGATACCCGGGAAAAGCCGTC		-	['flavodoxin family protein']	['peptidylprolyl isomerase']	344	480	-1	-1
Methanoculleus sp. MAB1 isolate Methanoculleus sp MAB1 genome assembly, chromosome: chrI	954126	7	GGGAGGGGACCGGGGAGGG	GGCGAGGCTCAAGCTCTGTTGAACCCCCATGTCGGTTCTGGTGATCGCGGAGTATCCCCGCCTCACCCGGGCAGTGGACCGTGGTGGGAATCGCCTCGGGGGGAGGGGACCGGGGAGGGGGCTCGCCCCCTCTGGCGATACCACGAAACCCCCACCCCGCCCGGGCACGATGAACTTCTGGTGCGAACCAGTCGGGCTCTCACCGATTGCCCCTGACAA		-	['carboxylating nicotinate-nucleotide diphosphorylase']	['hypothetical protein']	656	470	1	-1
Methanoculleus sp. MAB1 isolate Methanoculleus sp MAB1 genome assembly, chromosome: chrI	638523	7	GGGAGGGGACCGGGGAGGG	GCGACGATTTCCCGGAAGGATAGGCAGGGGGGAACTGCCCCGGAGCGGGTTCTCCTCCGGGTTCTCCCCTTGGAGAGGACCGTGGGGATATCACCATCGGGGGAGGGGACCGGGGAGGGGGTTTCCCCCGCCCCGCAGGCGGGTACCTATACGTTCCCCCTCAAAGCCCCCGCCCCCAGAGGGGGGGGCAGTACGGTGGGGACTACCCGGAGAATAGCC		-	['DUF357 domain-containing protein']	['flippase-like domain-containing protein']	382	783	1	1
Methanoculleus sp. MAB1 isolate Methanoculleus sp MAB1 genome assembly, chromosome: chrI	638325	7	GGGAGGGGACCGGGGAGGG	GGGACTACCCGGAGAATAGCCGTCTCCCGGGAAACTGCCCCGGAGCGGGTTCTCCTCCGGGTTCTCCCCTTGGAGAGGACCGTGGGGATATCACCATCGGGGGAGGGGACCGGGGAGGGGGTTTCCCCCGCCCCGCAGGCGGGTACCTATACGTTCCCCCTCAAAGCCCCCGCCCCCAGAGGGGGGGGCAGTACGTGGGGATACCCGAGAATAGCCGTC		-	['DUF357 domain-containing protein']	['flippase-like domain-containing protein']	184	981	1	1
Methanoculleus chikugoensis isolate L21-II-0, whole genome shotgun sequence	18647	20	GGGAGGGGCTGACGGGGAGGG	GACGCCGCATCCAGAGGCAATCCACTACAGTGCCGTCAAGTTTCCGAAATTCGCACATGTGAAGTATGATGCACGGCTTTCCGGTGGGTATCGTCATTGGGGGAGGGGCTGACGGGGAGGGGG		+	NONE
Methanoculleus chikugoensis isolate L21-II-0, whole genome shotgun sequence	12659	20	GGGAGGGGCTGACGGGGAGGG	ACAGGGCTCAGCGCGATTTAGTAAGATAGTGCTGAGGGGTCATCCTTTTTCTTTTGCCGCACCTGCCCGTGTGCGGGTTTCCCATGGATATCGCCATTGGGGGAGGGGCTGACGGGGAGGGGGGAGTATTCCCCC		+	NONE
Methanoculleus chikugoensis isolate L21-II-0, whole genome shotgun sequence	47888	20	GGGAGGGGCTGACGGGGAGGG	GCCATTTGTAAAGGCCATGTTTTAGAAGTTTTCACCTATGCGCTCACGGATGTTGTATCACACGAACTGGACACGGATTTTCACCTGATATCGCCACGCGGGGAGGGGCTGACGGGGAGGGGGCACGCCCCCCTCCCCCTGTCCCCACCCCTCAAGGGCGATATCCCCACGGTCCACTGCACCGGGATTTTTCATGGCTCGGCTGTAGGTAGGCTCCACCC		+	['adenosylhomocysteinase']	['imidazole glycerol phosphate synthase subunit HisF']	274	316	-1	1
Methanoculleus chikugoensis isolate L21-II-0, whole genome shotgun sequence	68514	20	GGGAGGGGCTGACGGGGAGGG	CTTCCATCAATCACGCTTCGAACTCCTTCAACTGTCTAGAACCTGGAATATTCTGTACCTCACTTGCCCTTCAACGGCTTTCCATCGGATATCGCCACGCGGGAGGGGCTGACGGGGAGGGGGTGCAGCCCCCTCCCCTGTCTCTACCCCGTAAAGTTTTACCTACAGCCCCCCACCACCCGCGCTTCGCGCTCCTCCCGCCCCCTGGGGGGCGGGCAGTG		-	['tRNA(Ile2) 2-agmatinylcytidine synthetase']	['formylmethanofuran--tetrahydromethanopterin N-formyltransferase']	466	195	-1	-1
Methanoculleus chikugoensis isolate L21-II-0, whole genome shotgun sequence	9107	20	GGGAGGGGCTGACGGGGAGGG	GGGTAGCGATTCGATGGATGGATGGATGGATGGATGGATGGATGCATGGGATTTGTGTGCAACTGCCCGGTACGCTGGACCGTGGGGGTATCGCCCCTGGGGGAGGGGCTGACGGGGAGGGGGGAGCATCCCCCCTCCCCTGTCTCCATCTCACATCACTGTTGCTCAAGCTCGCTATGCTTGCATTCCCCCACCCCACCCGCGCTTCGCGCTCCTCCCCC		-	['phosphomethylpyrimidine synthase ThiC']	['carboxymuconolactone decarboxylase family protein']	323	185	1	1
Methanoculleus chikugoensis isolate L21-II-0, whole genome shotgun sequence	22983	20	GGGAGGGGCTGACGGGGAGGG	CCGGACGTTGCTGGTGGAATGCCGTGTCCCGGGAGCTAGCCGGAAACCCGTTCATTGTCGGGGTCTTCCCATGCAGTGGACCGTGGGGACATCGCCACAGGGGAGGGGCTGACGGGGAGGGGGTTCACCCCCTCCCCTGTCTCTACCCGTATGGCTCTCCCCGTAGTCTCCCACCAATTCAGTATGTCTGTCACCCCCACCCCGCCCGGCCTTCGGCCTCC		+	['CBS domain-containing protein']	['deoxyhypusine synthase']	245	769	1	1
Methanoculleus chikugoensis isolate L21-II-0, whole genome shotgun sequence	79363	20	GGGAGGGGCTGACGGGGAGGG	ACGCCGTTCCTACGGTGCTTGGACTCAGTTTCTGTAAAGTGTTTTCCCTTCTGAATATTGTACAATCCCGTACACGGTTTTCCAGTGGATATCGCCACTGGGGAGGGGCTGACGGGGAGGGGGGCGCGCCCCCTCCCCTGTCCCCACCCCTCAAACGCGATGTCCCCACGGTCCAGTGTACCGGGCTTTTTCCTCGTCTTCAAGGTTAACACTTGCAACCG		-	['DUF1624 domain-containing protein']	['adenine deaminase']	206	200	1	-1
Methanoculleus chikugoensis isolate L21-II-0, whole genome shotgun sequence	37941	20	GGGAGGGGCTGACGGGGAGGG	CGTGACGGTAATTGAGTTTCGATTCGGACAGATCACCGACACTCATGTGTACGCTTTGGGTGCATCTCGGACACGGATTCCGAGGGGATATCGCCATTGGGGGAGGGGCTGACGGGGAGGGGGGAGCATCCCCCCTCCCCTGTCTCTACCTGTAAGCGTACAACCCCCACCCCGCCCGGCCTCCGGCCTCCTCACTCACACCTGCGGTGCTCGAACGCCTG		+	['imidazole glycerol phosphate synthase subunit HisH']	['IS200/IS605 family element transposase accessory protein TnpB']	175	159	1	-1
Methanoculleus chikugoensis isolate L21-II-0, whole genome shotgun sequence	14784	20	GGGAGGGGCTGACGGGGAGGG	TGGTGCGATCTTGAGGGCTGATGCTTCTCAGATGAGAGGCAAAACAACTGAAACGAGGAGAAATCCCGGTGCAGTGGACCGTGGTGGCTATCGCCATTGGGGGAGGGGCTGACGGGGAGGGGGGCACGCCCCCCTTCCCTGTCTCTCCTTGTCAGTTGATGTCTACAACCCCCACCCCGCCCGCGCTTCGCGCTCCTCCCCCGCCCCAAGGGGCGGGGGCA		-	['FAD-dependent oxidoreductase']	['DUF1922 domain-containing protein']	256	177	1	1
Methanoculleus chikugoensis isolate L21-II-0, whole genome shotgun sequence	13898	20	GGGAGGGGCTGACGGGGAGGG	TCGGTTCTTGAGCTGCTTATTTTTTTTGAGTGATGCGCCTATTCTTTAACTCATTGCCTCAAATCCCCGGACACGGATTCCCATGGGCTATCGCCGTTGGGGGAGGGGCTGACGGGGAGGGGGGAGCATCCCCCCTCCCCTGTCTCCGCCCCCGTGCATGGTGATATTTCCGCGGTCCAGCGTATGGGTATTTATGGCAATTTCTACTGTTTCCGTAGTCC		+	['sugar-specific transcriptional regulator TrmB']	['DUF2284 domain-containing protein']	146	357	1	1
Methanoculleus chikugoensis isolate L21-II-0, whole genome shotgun sequence	26605	20	GGGAGGGGCTGACGGGGAGGG	ACAGTAGCATGAGCATCAGAAGTGCATGTGTGACCCCGATACACAGAACAGTCAATGTGACAGATCTCCATACACTGGACCGTGGGGGTATCGCCATTGGGGGAGGGGCTGACGGGGAGGGGGAGCATCCCCCTCCCCTGTCTCTACCGATCAGGGAACTCTATAACCCCCACCCCACCCGCGCTTCGCGCTCCTCCCCCGCCCCCCGGGCGGGGGCAGTG		+	['uroporphyrinogen-III C-methyltransferase']	['dihydroxy-acid dehydratase']	183	329	1	1
Methanoculleus chikugoensis isolate L21-II-0, whole genome shotgun sequence	86324	20	GGGAGGGGCTGACGGGGAGGG	CACGCATCTGTAGGCGTTTAAATCCTGAGATTGATCGATGAAATTGGTGTGGAGTCTGTAGAAAATCCATACACGGCTTTCCACCGGATATCGCCATTGGGGGAGGGGCTGACGGGGAGGGGGGAGCATCCCCCC		+	NONE
Methanoculleus chikugoensis isolate L21-II-0, whole genome shotgun sequence	25864	20	GGGAGGGGCTGACGGGGAGGG	TTGAACTCCTGATGATCAGAGTCTACCATCTGGCCTCAAGATCCGGTTTCGTAATCTGCAGGAGACTCATCAACGGATTTCCAGTGGGTATCGCCATTGGGGGAGGGGCTGACGGGGAGGGGGGCTCGCCCCCCTCCCCTGTCTATGCCATATCCATTGGGACTTACAACCCCCACCCCACCCGGCCTTCGGCCTCCTCCCCCGCCCCTCGGGGCGGGGGC		-	['TIGR00269 family protein']	['glucose-6-phosphate isomerase']	242	177	1	-1
Methanoculleus chikugoensis isolate L21-II-0, whole genome shotgun sequence	33991	20	GGGAGGGGCTGACGGGGAGGG	CCTTCTCTAGGTTAGGAGCATCTCAATTGTGTGAATAACTAGAACAGTGAAAAGACGAGAGCAAAGCCCCATGCAGTGGACCGTGGGAATATCGCCATGGGGGAGGGGCTGACGGGGAGGGGGCGTGCCCCCTCCCCCGTCTCTACCTTGTACACGGACACCTGTGACTCCACCTCGCCCGGCCTCCGGCCTCCCCCCGCCGCCCCTCAGGGGCGGGGCAG		+	['hypothetical protein']	['class I SAM-dependent methyltransferase']	203	289	1	-1
Methanoculleus chikugoensis isolate L21-II-0, whole genome shotgun sequence	56984	20	GGGAGGGGCTGACGGGGAGGG	GAGGGGCGGGGGCAGTGCGTGGCGATAGCCGGTGGGAAGCCGTGTATGGTTCTTCTCCCGGCTCTCCCCATGTAGTGGACCGTGGGGGTATCGCCATTGGGGGAGGGGCTGACGGGGAGGGGGGCAGGGCCCCCCTCTCCTGTCTCTACCCATCCTGGATATCTGTAGCCCCCACCCCGCCCGGCCTTCGGCCTCCTCCCCCGCCCACGAGGGGCGGGGGC		+	['acetolactate decarboxylase']	['universal stress protein']	280	312	1	-1
Methanoculleus chikugoensis isolate L21-II-0, whole genome shotgun sequence	32001	20	GGGAGGGGCTGACGGGGAGGG	CCGTCGATCACAATTTTGAGACCTCTGGTCTCTCATTGCTCCATTTTTTAGCCAGCTGCACATCCTCAGACACGGATTCCCACCTGCTATCGCCATTGAGGGGAGGGGCTGACGGGGAGGGGGGCTTGCCCCCCTCCCCTGTCCCCACAGCGAAACCCTTCGGGTTTCTCGAACTCCTCGTTCCGGCAGTCGTTCCCCCCGTGGCGATACTCCCACGGTCC		-	['ribosome biogenesis/translation initiation ATPase RLI']	['hypothetical protein']	229	208	1	-1
Methanoculleus chikugoensis isolate L21-II-0, whole genome shotgun sequence	4685	20	GGGAGGGGCTGACGGGGAGGG	CAAGGTTCGTGCGGTTTGCACCTTCGGTGCTCACGCTTTCCATACCCGGCAATATCCAGCAGCCACAGTGGCACGGATTTCAAGGGAATATCGCCGCAGGGGGAGGGGCTGACGGGGAGGGGGGCATGCCCCCCTCCCCTGTCCCCACCCCCCAAGGTGATACTCCCACGGTCCACTGTATGGGTTCTTTCCTCATTGCAGTCGTGTTATTGCCGGTACTC		+	['N-formylglutamate amidohydrolase']	['ATP-dependent DNA helicase RecQ']	200	294	1	1
Methanoculleus chikugoensis isolate L21-II-0, whole genome shotgun sequence	87236	20	GGGAGGGGCTGACGGGGAGGG	CATGACGATAGCCCGTGGGAAGCCGTGCCCCGGGAGCGCGCCGGGACCGGGTTCTTCCCCGAGTTTTCCATGCAGTGGACCGTGAGGATATCGCAACTGGGGGAGGGGCTGACGGGGAGGGGGCGCAGTCCCCCCCCCTGTCTCCTCAGAAGATTATGCCTGTAATCCTCACCTCGTCCGCCCTCCGCCCTCCTCCCCCTCTCTGCAGGAGTTGGGGCAGT		+	['peptidyl-tRNA hydrolase']	['NAD(P)/FAD-dependent oxidoreductase']	470	288	-1	1
Methanoculleus chikugoensis isolate L21-II-0, whole genome shotgun sequence	97201	20	GGGAGGGGCTGACGGGGAGGG	CCAGGGCGAGAACAGTACGTGGCGATAGCCGGAGGAAAGCCGTGCATGGTTCTTATCCAGCATCCGCCCATGCAGTGGACCGTGGAGATATCGCCATAGGGGGAGGGGCTGACGGGGAGGGGGAACTTGTTCCCCCTTCCCTGTCTCTATCGCAGAAGGTCTTCCCTGCAGTCACCGTCAATTCGGTATATCTATAGCCCCCACCACGCCCGGCCTTCGGC		+	['DNA gyrase subunit A']	['DUF2178 domain-containing protein']	372	427	1	1
Methanoculleus chikugoensis isolate L21-II-0, whole genome shotgun sequence	55	20	GGGAGGGGCTGACGGGGAGGG	ATAGGAGTTAGAGAAACTGAAGGCCCTCGCTGTGTGGCAACAAAGCAGTCAAAACGAGAATATGTCATGGTGCAGTGAACCGTGGGGATATCGCCGTTTGGGGAGGGGCTGACGGGGAGGGGGCGAGCCCCCTCCCCTGTCTCCAAGCCTAAAACTGACGTGCCATAGAGATTTTT		-	NONE
Methanoculleus chikugoensis isolate L21-II-0, whole genome shotgun sequence	6081	6	GGGTGGGGCCGACGGGGAGGG	GGCGATATCCCCTGGAAAGCCGTGTTCTCCAGGCCGAATCGGGGCGCCACCCATCTCCAGCATCTCTTCGTGCAGTGGACCATGGGGGTATCGCCATTGGGGGTGGGGCCGACGGGGAGGGGGGAGCAGCTCCCCTCCCCCGTCTCTGTCGCGTAAGAGGCGGCCTGTTGTCATTCCCGCCCGCCCCCCATCGTGCAGGAATTGACCGGTATGCTTTCACC		+	['V-type ATP synthase subunit D']	['AAA family ATPase']	250	242	1	-1
Methanoculleus chikugoensis isolate L21-II-0, whole genome shotgun sequence	41089	6	GGGTGGGGCCGACGGGGAGGG	TGCGAAGTCGGTGGAAAGCCGTATCCGGGTAAGCAAGTCAAGAAACCGCCCTTCTCCCGGCACCTCCCCATGTAGTGGACCGTGGGGATATCGCCATCGGGGGTGGGGCCGACGGGGAGGGGGGCTCGCCCCCCTCCCC		+	NONE
Methanoculleus chikugoensis isolate L21-II-0, whole genome shotgun sequence	12699	6	GGGTGGGGCCGACGGGGAGGG	TGGCGATAACCGGTGGAAAGCCGTATCCGAGGAAGCAAGTCAGGGAACCGCCCTTCTTCAGCATATCCCCATGCAGTGGACCGTGGGGATATCGCCATCGGGGTGGGGCCGACGGGGAGGGGGGAGCAGCCCCCCTCCCCTGTCTCTATCGTGCAAAACTCCTCCAGAAACCCCCGCCCGCGCTGAAAGGAAGCAATCATCGCACTACCCTCTGGGCAGCC		+	['DUF1614 domain-containing protein']	['asparagine synthase (glutamine-hydrolyzing)']	256	248	1	-1
Methanoculleus chikugoensis isolate L21-II-0, whole genome shotgun sequence	16847	6	GGGTGGGGCCGACGGGGAGGG	GCGATAGCCGGTGGAAAGTCGTATCCGAGAAAGCAAGTCAGGAAACCGCCTTCTCCCGGCATCCCCCCATGCAGTGGACCGTGGTGGATATCGCCATGGGGGGTGGGGCCGACGGGGAGGGGGAGCATCCCCCTCCCCTGTCTCAACCAATCCCGGCATCTGCAGCCCCCAACCAGGGGGCGGGGCCCGGGCGTTGCCGGTGGGAAGCCGGGTCCGGGGAG		-	['isoleucine--tRNA ligase']	['TIGR00725 family protein']	296	278	-1	1
Methanoculleus chikugoensis isolate L21-II-0, whole genome shotgun sequence	28805	6	GGGTGGGGCCGACGGGGAGGG	CGAGGGGGCGGGGGCAGTCATGGCGATAGCCGGTGGAAAGCCGTGCACGGTTCTTTTCCAGAGTCTCCCATGCAGTGGACCGTAGGAATATCGCCACCGGGGGTGGGGCCGACGGGGAGGGGGTTCACCCCCTCCCC		+	NONE
Methanoculleus chikugoensis isolate L21-II-0, whole genome shotgun sequence	35440	6	GGGTGGGGCCGACGGGGAGGG	CCGTGGACGTGGGGGCTGCGCACCTCGAAGACTCAACGCTTTTCGTGCTCTGATCCTGTCGCGTAACGAACCACGGATTTCGTGGGGACATCGCCATTGGGGGTGGGGCCGACGGGGAGGGGGGAGCATCCCCCCTCCCCTGTCTACCTCGTAAGGTTAACCTGTAACCCCCACCCCGCCCGCGCTTCGCGCTCCTCCCCCGCCCGCGAGGGGCGGGGATG		-	['peptide-methionine (S)-S-oxide reductase MsrA']	['PaaI family thioesterase']	271	214	1	-1
Methanoculleus chikugoensis isolate L21-II-0, whole genome shotgun sequence	92502	17	GGGTGGGGCTGACGGGGAGGG	GAATTTACGAGCAAATTGGATTCGCATCCTACACCTGCAGTAGAACGACTCTGACTGTTATACATACCCGTCCACGGCTTTCCACGGATATCGCATTTTGGGGTGGGGCTGACGGGGAGGGGGGATGCTCCCCCCTCCCCTGTCCCCTCCCCCCTATGGCGATACCCCCACGGTCCACTGCACCGGGCTTTTCGTTCATCTAAGTTGTTCGGTGGTCAAAC		-	['arsenate reductase ArsC']	['phosphomethylpyrimidine synthase ThiC']	190	212	1	-1
Methanoculleus chikugoensis isolate L21-II-0, whole genome shotgun sequence	15005	17	GGGTGGGGCTGACGGGGAGGG	ACCCCGATGAGGTTGATGCTGGGCCTGGTTTGTCCCTGGGATCAGCCTTTTTCCTTGAGCATGTCCCCATGCAGTGGACCGTGGTGGCTATCGCCATTGGGGGTGGGGCTGACGGGGAGGGGGTCTCCCCCTCCCCTGTCTCGCGCAAAGATCTGCGCATCTCATCAGCCCCACCTCACCCGGCCTCCGGCCTCCTCATTCGCACCTGACGGTGCTCACGC		+	['endonuclease']	['hypothetical protein']	365	235	1	-1
Methanoculleus chikugoensis isolate L21-II-0, whole genome shotgun sequence	88624	17	GGGTGGGGCTGACGGGGAGGG	TACGGTGACGATGTAGGGCGGGTTTAACTCCTCTGTTGGTTGCTTCGTTCTTACCTGTTGCATATGGTGTGCACGGATTCCCACTGGATATCGCCACTAGGGGTGGGGCTGACGGGGAGGGGGGAGCATCCCCCCTCCCCTGTCTCCACGTTGTAATGAATCTCTGTAACCCTCAACACCCCCCCTCACCCCCTCCCATAAATCCCCGTCGCCTCGGCAAA		+	['glycosyltransferase family 1 protein']	['4-alpha-glucanotransferase']	344	85	-1	-1
Methanoculleus chikugoensis isolate L21-II-0, whole genome shotgun sequence	103754	17	GGGTGGGGCTGACGGGGAGGG	TGACGATAGCCGATGGAAAGCCGTGTCCCGGGAGCGAGTTGGGCTTCAGTTTTTTTTCGGGCTCTCCCCATGCAGTGGACCGTGGGGGTATCGCCATTGGGGGTGGGGCTGACGGGGAGGGGGGTGCAGCCCCCCTCCCCTGTCTCTACCTTGTATGCGGACATCTGTAACCCCCACCCCGCCCGGCCTTCGGCCTCCTCCCCCGCCCCTGAGGGGCGGGG		-	['YbjQ family protein']	['pseudouridine synthase']	239	267	1	-1
Methanoculleus chikugoensis isolate L21-II-0, whole genome shotgun sequence	11070	17	GGGTGGGGCTGACGGGGAGGG	GCGGGAGGAGGAGTAGGAGGAGGCGTTCGGCAGGACAGCCGCTTTCTGTCGGAACATCGCATAGCCCCATGCACGGATTCCGAGGGAATATCGCCACGAGGGGTGGGGCTGACGGGGAGGGGGGTACGCCCCCCTCCCCTGTCTCTACCTTATATCCGGACACCTGCAACCCCCACCCCCCCGGCCTCCGGCCTCCTCCCCCGCCCCTCAGGGGCGGGGGC		-	['radical SAM protein']	['CBS domain-containing protein']	275	105	1	-1
Methanoculleus chikugoensis isolate L21-II-0, whole genome shotgun sequence	17856	17	GGGTGGGGCTGACGGGGAGGG	TGTTCGTGCTCCTACCTTTCGACCCGCCAGATCCCCCGTATGCCGTTCTTCGGAGCATCGCTTACCCTATGCACGGATTTCAAGGGGATATCGCCATGGGGGGTGGGGCTGACGGGGAGGGGGGAGCATCCCCCCCTGTCTCCAGCCCATAATTGTGATGCTACGCTCACATGTGACAGCAGGCGGAACGTCCTGATCTTAAACATTCTACGACACTAACC		-	['P-II family nitrogen regulator']	['TIGR03557 family F420-dependent LLM class oxidoreductase']	139	387	1	-1
Methanoculleus chikugoensis isolate L21-II-0, whole genome shotgun sequence	23328	17	GGGTGGGGCTGACGGGGAGGG	CGAAGCCGGTGGGAAACCGTGTCCTCCCGGGGGTTAGTCGAAACCTCGTTCTATCTCAGAGAGCCACCCGTGCAGTGGACCGTGGGGACATCGCCGCTGGGGGTGGGGCTGACGGGGAGGGGGTTCACCCCCTCCCCTGTCTCTACCCGTATGGCTCTCCCCGTAGTCTCCCACCAATTCAGTATGTCTGTCACCCCCACCCCGCCCGGCCTTCGGCCTCC		+	['CBS domain-containing protein']	['deoxyhypusine synthase']	590	424	1	1
Methanoculleus chikugoensis isolate L21-II-0, whole genome shotgun sequence	10624	17	GGGTGGGGCTGACGGGGAGGG	CGTAATTCCACAGAGTCATGGGCGCTCCCCTCACATCGCGCGGCCTGCCCTCCCTTTGGTTGCGCCCCCGGCACGGATTCCGTGGGAGTATCGCCATGGGGGGTGGGGCTGACGGGGAGGGGGGCGTGCCCCCCCTCTCCTGTCCCCAACTCGCTCCTGACAGTGCTCGAACTCCTGCTCCTGTCCTTCGGACAGTCATTCCCCCGGGCAATATCCCCGTG		-	['sigmaK-factor processing regulatory BofA']	['hypothetical protein']	257	343	1	1
Methanoculleus chikugoensis isolate L21-II-0, whole genome shotgun sequence	42650	17	GGGTGGGGCTGACGGGGAGGG	CTTTCCCTGATGAGGCTGGTGCCTGAGCAGGCTGTCGCCGGAACGACCTTTTTCTCGGGCATGTCCTCATGCAGTGGACCGTGGTGGCTATCGCAACCGGGGGTGGGGCTGACGGGGAGGGGGAGGCCCCCTCCCCTGTCTCTTACGCGCGAAGAACCGCATACCTCATCGACCCCACCCCACCCGGCCTCCGGCCTCCTCCCCCGCCCCAAGGCGGGGGC		+	['histone deacetylase']	['YcaO-related McrA-glycine thioamidation protein']	226	335	1	-1
Methanoculleus chikugoensis isolate L21-II-0, whole genome shotgun sequence	15	17	GGGTGGGGCTGACGGGGAGGG	ACAATGAGGAAAGCCTGGGACAGTGGACTGTGTGGCCTGCGCACCTGACGGTTTTCTTTAGTTGCATCTGGCACGGATTTCAAGGGGATATCGCCATTGGGGGTGGGGCTGACGGGGAGGGGGGAGCATCCCCCCT		-	NONE
Methanoculleus chikugoensis isolate L21-II-0, whole genome shotgun sequence	68163	17	GGGTGGGGCTGACGGGGAGGG	GTATAAGAGTCTGAACACTGCCGGATTTTATTTTAAGCACGCACAGTGATCGGAGCGAGGAAAAATCCCCATGCAGTGGACCGTGGGAGTATCGCCATGGGGGTGGGGCTGACGGGGAGGGGGGAGCATCCCCCCTCCCCTGTCTCCCCCCTCATAAGGCTATATCTGTAGCCCCCCACCGCCCGCGCTTCGCGCTCCTCCCGCCCCCCTTGGGGGGCGGG		+	['nuclear transport factor 2 family protein']	['META domain-containing protein']	294	328	1	-1
Methanoculleus chikugoensis isolate L21-II-0, whole genome shotgun sequence	1290	17	GGGTGGGGCTGACGGGGAGGG	CAGTAATGGCGATAGCCGGTGGAAAAACATGGCTCCAGGACGCATACACCACATTTCCCGGCACCTCCCAATACTGTGGGCCGTGGGATATCGCCATTGGGGGTGGGGCTGACGGGGAGGGGGGCGTGCCCCCCTCACCTGTCTCTACCGCATATGGTTTCTCCCGGTATCCCCCACCAATTCGGTATATCTGTAACCCCCACCCCGCCCGGCCTTCGGCC		-	['radical SAM protein']	['NAD(P)-binding domain-containing protein']	408	252	1	-1
Methanoculleus chikugoensis isolate L21-II-0, whole genome shotgun sequence	30908	17	GGGTGGGGCTGACGGGGAGGG	CCACGGGTGCCGGATATGAGCCGGAAGCGGCTTCCCCTGATCATACCGGCGATGATCTGTGAAAGCCCGAAAACAGATTTCGAGGGGATATCGCCATTGGGGGTGGGGCTGACGGGGAGGGGGGAGCATCCCCCCTCCCCTGTCTCCGCCACTTATGGGAGCATGTGACCCCCACCCCGCCCGGCCTCCGGCCTCCTCCCCCGCCCCTCGGGGCGGGGGCA		-	['coenzyme-B sulfoethylthiotransferase subunit alpha']	['DNA polymerase IV']	510	222	1	1
Methanoculleus chikugoensis isolate L21-II-0, whole genome shotgun sequence	50900	17	GGGTGGGGCTGACGGGGAGGG	GCAGTTATGGCGATATCCGGTGGAAAAACCATGTCCCGGGGCACACACCACACTTTTCAGCATCTTCCCATCCAGTGGACCGTGGGGGTATCGCCATTGGGGGTGGGGCTGACGGGGAGGGGGAGCATCCTCCTCTCCTGTCTCTATCGCGTAAGGCTCTATCGATAGCCCCCACCCCGCCCGGCCTTCGGCCTCCTCCCCCGCCCGCAAGGGGCGGGGGC		+	['cell shape determination protein CcmA']	['geranylgeranylglycerol-phosphate geranylgeranyltransferase']	377	313	-1	-1
Methanoculleus chikugoensis isolate L21-II-0, whole genome shotgun sequence	5687	17	GGGTGGGGCTGACGGGGAGGG	ACCCTGATGAGGGCGGTGCCGGACTAGTCTCGTCCCTAGGGCGATCTTTCGTCTCTGGGGCATGTCCTCATACAGTGACCGTGGCGGCTATCGCCATTGGGGGTGGGGCTGACGGGGAGGGGGAGACCCCCTCCCCTGTCTCCCCTATCTGAGACACCAGTAACCCCCACCCCACCCGGCCTCCGGCCTCCTCCTCCGCACCTTCGGTGCTCATGCTCCGG		+	['dienelactone hydrolase family protein']	['DUF169 domain-containing protein']	167	448	1	-1
Methanoculleus chikugoensis isolate L21-II-0, whole genome shotgun sequence	26982	17	GGGTGGGGCTGACGGGGAGGG	TATCCAGATATGGTTTGTGCCGGATCTGGTTTTGTCCCTGGGGACGGCCTTCTTCGTGGGCATGTCCTCATGCAGTGGACCGTGGTGGCTATCGCCATTGGGGTGGGGCTGACGGGGAGGGGGTCTCCCCCTCCCCTGTTTCCACCATATAGGGATCAGCCTACAACCCCACCCCGCCCGGCCTCCGGCCTCCTCCCCCGCCCCAAGGGCGGGGGCAGTCA		-	['hypothetical protein']	['fasciclin']	244	348	1	-1
Methanoculleus chikugoensis isolate L21-II-0, whole genome shotgun sequence	91514	17	GGGTGGGGCTGACGGGGAGGG	TTTCTCATACACCGGACGTTCTATCCGGTGTATCTTTGGCCAGTCATTCTCCGGCACATCATGAAGCCGTGCACGGATTTCCACCGAATATCGCGACTGGGGGTGGGGCTGACGGGGAGGGGGGTGTGCCCCCCTCCCCTGTCTCTGTCACATAATAGGATACCTGTAACCCCCACCCCACCCCCAGGGGTGGGGGCAGTTCATGGCGATAGGCGATGTCC		+	['cobalt ECF transporter T component CbiQ']	['hypothetical protein']	130	397	1	1
Methanoculleus chikugoensis isolate L21-II-0, whole genome shotgun sequence	7465	7	GGGTGGGGACAGGGGAGGG	ACCGTCAGCACGCCTGAACTTCTTCCGGGTTTTTCGCGAATTAAATGGCCGAAGCGACGGAAAATCTCGGTACACTGGACAGTGGGAATATCGCCTCGGGGGGTGGGGACAGGGGAGGGG		+	NONE
Methanoculleus chikugoensis isolate L21-II-0, whole genome shotgun sequence	79335	7	GGGTGGGGACAGGGGAGGG	GAAACGGCACTCAGATGAGTAGGGGCTTCGGTTGCAAGTGTTAACCTTGAAGACGAGGAAAAAGCCCGGTACACTGGACCGTGGGGACATCGCGTTTGAGGGGTGGGGACAGGGGAGGGGGCGCGCCCCCCTCCCCGTCAGCCCCTCCCCAGTGGCGATATCCACTGGAAAACCGTGTACGGGATTGTACAATATTCAGAAGGGAAAACACTTTACAGA		+	['DUF1624 domain-containing protein']	['adenine deaminase']	178	228	1	-1
Methanoculleus chikugoensis isolate L21-II-0, whole genome shotgun sequence	85147	7	GGGTGGGGACAGGGGAGGG	GGGTTTGCGGAGTGCAGGGTGTTCGACTGAGGATGGCAGAACAAGTTGGTGTGATGCAAAAGCCCCGTGCTCTGGACCGTGGTGGCTATCCCCGAGAGGGGGGTGGGGACAGGGGAGGGGGGAATACTCCCCC		+	NONE
Methanoculleus chikugoensis isolate L21-II-0, whole genome shotgun sequence	4640	7	GGGTGGGGACAGGGGAGGG	TCGAAGTCTTCCGGGTGAGATGGTGGTGGGTTTGGGGAGACGGAGTCCGGTGTATTTTCCAAGTAACTCGGTACAGTGGACCGTGGGAGTATCGCCATGGGGGTGGGGACAGGGGAGGGGGTATCCCCCCTGCAACCCCTCCCCCAGTTGCGATATCCGGTGGAAAGCCGTGGACGGGTTTAGGACCCTCAGTACAACTGGCCTAAGGTGTGATTGACA		+	['hypothetical protein']	['calcium/sodium antiporter']	170	397	-1	-1
Methanoculleus chikugoensis isolate L21-II-0, whole genome shotgun sequence	66789	7	GGGTGGGGACAGGGGAGGG	TATTCTGTAAGATGATGGCCTGCGTTGCAATCTTTCCTGATTGTCCTGATATTCCCCAGTTGTCCCGATACGCTGGACCGTGGGGATATCGCCGTGAGGGGGGTGGGGACAGGGGAGGG		+	NONE
Methanoculleus chikugoensis isolate L21-II-0, whole genome shotgun sequence	48850	7	GGGTGGGGACAGGGGAGGG	CAGGAGTTCGAGAAGGCTGAAAACCTTCATTATGCGACAAACAAAGCGAGTGGAGCGAGGAAATATCCCGATGCAGTGGACCGTGAGAGTATCGCCGTGGGGGTGGGGACAGGGGAGGGGGGCTCGCCCCCCCCTGAAACCCCTCCCCCAATGGCGATATCCACTTGAAATCCGTGCATGGGACTTGAGACGCCCCAAACCACGACCTATTTCACGTAG		+	['type II toxin-antitoxin system PemK/MazF family toxin']	['PAS domain S-box protein']	260	330	1	-1
Methanoculleus chikugoensis isolate L21-II-0, whole genome shotgun sequence	4716	7	GGGTGGGGACAGGGGAGGG	TATCCAGGCTTCAAGCACCTGAAAAGTCTGAGTACCGGCAATAACACGACTGCAATGAGGAAAGAACCCATACAGTGGACCGTGGGAGTATCACCTTGGGGGGTGGGGACAGGGGAGGGGGGCATGCCCCCCTCCCCGTCAGCCCCTCCCCCTGCGGCGATATTCCCTTGAAATCCGTGCCACTGTGGCTGCTGGATATTGCCGGGTATGGAAAGCGTG		-	['N-formylglutamate amidohydrolase']	['ATP-dependent DNA helicase RecQ']	231	263	1	1
Methanoculleus chikugoensis isolate L21-II-0, whole genome shotgun sequence	3686	5	GGGAGGGGCCGACGGGGAGGG	TGGCGATAGCCGATGGAAAGCCATGCTCCGGGAAGTGAACCGGGATTACGCCCTTTCCAGGGTCTTCCCATACACTGGGCCGCGGGAATATCGCCATCGGGGGAGGGGCCGACGGGGAGGGGGAAGCATTCCCCCTCCCATGTCTCCACTTGTCCGGATATCTGGGACTCCACCCCCTTCTTGCAGGCAGGAGCAGTGCCCGGGCATTGTCGGGGAAAAAC		+	['cobyric acid synthase']	['type II secretion system F family protein']	362	264	1	-1
Methanoculleus chikugoensis isolate L21-II-0, whole genome shotgun sequence	6223	5	GGGAGGGGCCGACGGGGAGGG	GCGCTCAGGAACGCTGCACCTTCGGCCAGTCACACTCACATCTCGTTCTTGGGAGACCGCTTACCCCTATGCACGGATTTCGTGGGGATATCGCCACAGGGGGAGGGGCCGACGGGGAGGGGGGTGCAGCCCCCCTCCCCTGTCTCTACCTGGTTCGAGGACACCGCTAACCCCCACCCCACCCCGCCCGGCCTCCGGCCTCCTCCCCCGCCCCGAGGGGC		+	['hypothetical protein']	['ornithine carbamoyltransferase']	662	391	1	-1
Methanoculleus chikugoensis isolate L21-II-0, whole genome shotgun sequence	35537	5	GGGAGGGGCCGACGGGGAGGG	CGTACTGGGTGGAAAGCCATATCCTCCAGAGCAAGCCGGGGCTCCACCCCATCTCCTGCATCTCCCCGTGTGCAGTGGACCGTGGGGGTATCGCCATTAGGGGAGGGGCCGACGGGGAGGGGGCACGCCCCCTCCCCTGTCTCTACCTTATAGTAGGCACCTGTAACCCCCACCCCACCCGGCCTTCGGCCTCCTCCCCCGCCCGCGAGGGGCGGGGGCAG		-	['carbamoyl-phosphate synthase large subunit']	['glycine betaine ABC transporter substrate-binding protein']	420	288	1	-1
Methanoculleus chikugoensis isolate L21-II-0, whole genome shotgun sequence	17857	5	GGGAGGGGCCGACGGGGAGGG	GGCGATAGCCGGTGGGAAGCCGCATCTCTGGGAGCGCCCCGGGACTCCGTTCTTCTCCTGAATCTCCCCGTACAGTGGACCGTGGGGATATCGCCATTGGGGGAGGGGCCGACGGGGAGGGGGGAGCAGCCCCCCTCCCCTGTCTCTACCGTGTAAGCCCTTTCGTCACCCCCACCCCGCCCGCGCTTCGCGCTCCTCCCCCACCCTCCGGGCGGGGGCAG		+	['hypothetical protein']	['hypothetical protein']	464	330	1	-1
Methanoculleus chikugoensis isolate L21-II-0, whole genome shotgun sequence	40460	5	GGGAGGGGCCGACGGGGAGGG	GTGGCGATACTCAGTGGGAAGCCGTATCCCGGGAGTTACCTGGAAGTCAGTTCTTCATCGGGGCCTTCCCATGCAGTGGACCGTGGGGGTATCGCCACGGGGGAGGGGCCGACGGGGAGGGGGCCTGCCCCCTCCCCTGTCTCTACCTGATTCAAGGACACCGCTAAACCCCACCCCGCCCCGGCAACGGGCGGTGGAAAGCCGGGACGCCGTTCTTCTCC		+	['Gfo/Idh/MocA family oxidoreductase']	['archaeosine biosynthesis radical SAM protein RaSEA']	287	277	1	-1
Methanoculleus thermophilus strain DSM 2373, whole genome shotgun sequence	127730	7	GGGAGGGGACAGGGGAGGG	AGCAACCTTACTGCAATGTTCGAGTTGCTGCTCTCCCTGACTTGCTGATTCCCGTTGATTAAACCAGGCACGGATTCCTACCGGACATCGCATTACAGGGGGGAGGGGACAGGGGAGGGGGGGAGCATCCCCCCTCCCCTGAAACCCCACCCCAAAGCGCGATACCCCAGTGGTCCAGTGTACTGGACTTTATCCTCGTTTGCGCTGTTTTCGTCTGCA		+	['S-adenosylmethionine decarboxylase']	['coenzyme F420 hydrogenase subunit beta']	400	469	1	-1
Methanoculleus thermophilus strain DSM 2373, whole genome shotgun sequence	177150	7	GGGAGGGGACAGGGGAGGG	TGGTGGGTTTGTGGTGTGTGTTTGTGCCTGGCGGGGGGCGATGGCAAAAATGCGAATACAAAAACCCATGCACTGGACCGTGGGGGCATCGCATTTTGGGGGGAGGGGACAGGGGAGGGGGATACTCCCCCCTCCCCACCAGACGGTGGTCGAACTCAGGGCGTTCCGCCCCTCATTCTCCCCGTCAGCCCCACCCCCCCTAATGCGATGTCCAGCGGG		-	['class I SAM-dependent methyltransferase']	['hypothetical protein']	555	128	1	-1
Methanoculleus thermophilus strain DSM 2373, whole genome shotgun sequence	133893	7	GGGAGGGGACAGGGGAGGG	GGTCGGGAGGTATGCTTGCGTATGGCTGGCTGCCGGCGTGGGCCGGGAACTGGTGGGAAAAACCCGATACACTGGACCGTGGGGGCATCACAATATAGGGGGGAGGGGACAGGGGAGGGGGGATGCTCCCCCCCGTCAGCCCCACCCCCAAGCGTGATGTCCCCACGGAATCCGTGTCAGGTGGAGCCATATAGGTATCAGCACGTTTCAAGTTGTCCT		-	['argininosuccinate lyase']	['ABC transporter substrate-binding protein']	421	266	-1	1
Methanoculleus thermophilus strain DSM 2373, whole genome shotgun sequence	2193	7	GGGAGGGGACAGGGGAGGG	CGCTCCTCCAAAACCCACCATCTTTTCAGGACAACTTGAAACGTGTTGATACCCCGTGGCTCCACCCGGCACGGATTCCCACTGGGCATCGCATTTAGGGGGGAGGGGACAGGGGAGGGGGGATGCTCCCCCCTCCCCTGAAACCCCACCCCCTATTGCGATATCCCCACGGTCCAGTGCACCGGGGTTTTACCGATCATTCGACTGGTAGAAACTTCA		+	['formate dehydrogenase accessory sulfurtransferase FdhD']	['aminotransferase class V-fold PLP-dependent enzyme']	205	362	1	-1
Methanoculleus thermophilus strain DSM 2373, whole genome shotgun sequence	73180	7	GGGAGGGGACAGGGGAGGG	CAACATAGAGACAGGGAGGAGCGAGGATCAAGTTTGAGTAAGACCGGAAGTAAGCGGCAAAACCCAGCACACTGGACCGTGGGGACATCGCATTTCGGGGGGGAGGGGACAGGGGAGGGGGGATGCTCCCCCCTCGCACCTAACGGTGCTCAAGCTCCGCTCTTTCAGAGCGTCGCACTCCTCTGAAACCCCACCCCCTAATGCGATACCCCCATGGAA		-	['inositol-3-phosphate synthase']	['sugar-specific transcriptional regulator TrmB']	485	417	1	-1
Methanoculleus thermophilus strain DSM 2373, whole genome shotgun sequence	122649	7	GGGAGGGGACAGGGGAGGG	GTGTGTCTCCATAGAGATGGGCCTTGAGTGTAAGGGTGGAATGAGCGGATAGCGATATAAAACACCGTAAACTGGACCGTGGGGGCATCGCATTCTAGGGGGGAGGGGACAGGGGAGGGGGGATGCTCCCCGCTCCCCTGAAACCCCACCCCCATTTGTGATATCCCCATGAAATCCGTGCACGGGGGTCATCATGTCGTCAAAGGGGTCAAATTTGAG		+	['TIGR00269 family protein']	['glucose-6-phosphate isomerase']	100	261	1	-1
Methanoculleus thermophilus strain DSM 2373, whole genome shotgun sequence	18562	7	GGGAGGGGACAGGGGAGGG	CGAATTTCTCAGAACCCATCCCTTCAGGGCAGCTTGAAATGTGTTGATACTCTTATGGCTTCACCTGACGCGGATTCCCACTGGACATCGCATTGCAGGGGGGAGGGGACAGGGGAGGGGGGAG		+	NONE
Methanoculleus thermophilus strain DSM 2373, whole genome shotgun sequence	195603	6	GGGTGGGGACAGGGGAGGG	CCAGATTTTGAGAAGGCCGAAGGCCTTTACTGTGCGGCAAACCGGGTGACCCGAGCGGGGAATATCCCCATGCAGTGGACCGTGGGACTATCACCATGGGGGGTGGGGACAGGGGAGGGGGGCTCGCCCCTTCGCACCTAACGGTGCTCGAACTCAGGGCGTTTCGCCCTTCGTTCCTCGAAACTCTTCGAGTTTCTCAAGCTCCTGACCTCCGGTCAG		+	['aldehyde dehydrogenase family protein']	['F420-dependent methylenetetrahydromethanopterin dehydrogenase']	110	340	1	-1
Methanoculleus thermophilus strain DSM 2373, whole genome shotgun sequence	21109	6	GGGTGGGGACAGGGGAGGG	CCGCAACGGGAAATGTGGGAACTTTCCTTGTTTTAGGCGAGGGTGCGTTGAGGCGATAATAAAAACCGGTACAGTGGACCGTGGGGGTATCGCCATTGGGGGGTGGGGACAGGGGAGGGGGGCTCGCCCCCCTCCCCGTCAGCCCCTCGCACCTAACGGTGCTCAAGATCCGGTCCTTCGGACCCTCGGACTCGCCCGCGTGGCGATGCTCAGCGGGTA		+	['excinuclease ABC subunit UvrB']	['PspC domain-containing protein']	160	283	1	-1
Methanoculleus thermophilus strain DSM 2373, whole genome shotgun sequence	13475	6	GGGTGGGGACAGGGGAGGG	CTGGAAAATCAGGACTGTTTTCCATAAAAATTGTGAGTGAGTTAGAATTCGTCCTTCCGAGATTCCGGGCCCGGCTTTCCATGGGGTATCGCCAAGAGGGGGGTGGGGACAGGGGAGGGGGATACTCCCCCCTCCCCGTCAGCCCCTCCCCAAAATACGATTGCCACCACAGTCCACTGCACGGGGCTTTTTCCCCGCTTCAGTCACCCAGTCCATCGT		-	['type III ribulose-bisphosphate carboxylase']	['DUF5591 domain-containg protein']	180	283	1	-1
Methanoculleus thermophilus strain DSM 2373, whole genome shotgun sequence	15436	6	GGGTGGGGACAGGGGAGGG	ACCTCTAACATAGGTTCCTGAGCGACTTCTGTGAAGAAACTGGATTAAACTTCCGTCTCAAGCAACAGCACGGATTCCTGGGGGGAATCGCCTCGCAGGGGGGTGGGGACAGGGGAGGGGGGAGTATCCCCCCTCGCACCTATCGGTGCTCGAGCTCCGGTCCTTCGGACCGTCGCACTCCCCGTCAGCCCCTCCCCCCAAGTGCGATAGCCCCCACGG		+	['formylmethanofuran--tetrahydromethanopterin N-formyltransferase']	['tRNA(Ile2) 2-agmatinylcytidine synthetase']	264	349	1	1
Methanoculleus thermophilus strain DSM 2373, whole genome shotgun sequence	59277	6	GGGTGGGGACAGGGGAGGG	GTGTGTTGCATATTGGATCTGGTCTAAAAACCGGAGCCCATCCATGAGGTTTTGTTCTTAAGAGTGTGTGCACGGCTTTCCATGGGGCATCGTATCTGGGGGGTGGGGACAGGGGAGGGGGGCGTGCCCCCCTCGCACCTACCGGTGCTCGAGCTCCGGTCCTTCGGACCGTCGCACTCCCCGTCAGCCCCACCCCCCATGGCGATTCCCCCACGGTCC		-	['NAD(P)/FAD-dependent oxidoreductase']	['peptidyl-tRNA hydrolase']	460	281	-1	1
Methanoculleus thermophilus strain DSM 2373, whole genome shotgun sequence	20844	6	GGGTGGGGACAGGGGAGGG	GGCTGTGTGGTCCTGACGTGGGGTATAAGGTTGTGACAGAAGAATCGGGAATACCAAACTTAACCCAGTACACTGGACCGTGGGGGCTATCGCCATGTGGGGGTGGGGACAGGGGAGGGGGGGCGAACCCCCTTCGCACCTAACGGTGCTCGAACTCAGGGCGTTCCGCCCTTCGTTCCTCGAAACTCTTCGAGTTTCTCAAGCTCGCTTCGCTCGCAC		-	['hypothetical protein']	['TIGR04255 family protein']	291	364	1	1
