# Supplementary material for: Recurrent Potential G-Quadruplex Sequences in Archaeal Genomes
Source: Front Microbiol. 2021 Mar 24;12:647851. doi: 10.3389/fmicb.2021.647851 (PMC8044849; doi:10.3389/fmicb.2021.647851)
Supplement: Supplementary file 4 [file Table_3.xlsx]

## Sheet: Table S3
	Methanoculleus bourgensis MS2	Methanoculleus sp. MAB1	Methanoculleus chikugoensis isolate L21-II-0	Methanoculleus marisnigri JR1	Methanoculleus horonobensis strain JCM 15517	Methanoculleus sp. MH98A	Methanoculleus sediminis strain S3Fa	Methanoculleus thermophilus strain DSM 2373	Methanoculleus thermophilus strain CR-1	Methanolacinia petrolearia DSM 11571	Methanolacinia paynteri strain DSM 2545	Methanofollis sp. FWC-SCC2
GGGAGGGGCTGACGGGGAGGG	3	2	20	14	14	14	7	1	1
GGGTGGGGCTGACGGGGAGGG	7	9	17	7	14	6	5	3	3
GGGAGGGGTTTCAGGGGAGGG				4	1	3		1	1
GGGTGGGGCCGACGGGGAGGG	1	1	6			1
GGGAGGGGCCGACGGGGAGGG	1	1	5	1	1	1
GGGTGGGGACAGGGGAGGG	6	7	7	15	8	2	3	6	5
GGGAGGGGACAGGGGAGGG			1	1	2		1	7	6
GGGTGGGGGCAGGGGAGGG	30	16
GGGTGGGGACCGGGGAGGG	17	17
GGGAGGGGACCGGGGAGGG	1	7
GGGAGGGACCGGGAGGG	6	6	1					2	2
GGGCGGGCGGGGTGGG	5	1
GGGCGGGGTGGGGGGACGGAGGG	5	2
GGGGGGGTGGGGGCAGGG	2	4
GGGAGGGTCACAGGGAGGG										7	8
GGGAGGGTCATAGGGAGGG										5	4
GGGAGGGTTCAAGGGAGGG										7	1
GGGAGGGTTGAAGGGAGGG										4	3
GGGTGGGTCCGGGAGGG												10
GGGCGGGTCCGGGAGGG												5
GGGTGGGTCAGGGAGGG												4
