# Supplementary material for: Recurrent Potential G-Quadruplex Sequences in Archaeal Genomes
Source: Front Microbiol. 2021 Mar 24;12:647851. doi: 10.3389/fmicb.2021.647851 (PMC8044849; doi:10.3389/fmicb.2021.647851)
Supplement: Supplementary file 6 [file Table_5.xlsx]

## Sheet: Table S5
		8							Distance to closest feature		Closest feature direction
Genome name	PQS position	Number PQS in curent genome	PQS	PQS context ±100bp		PQS strand	Gene before G4	Gene after G4	before	after	before	after
Deinococcus radiodurans DSM 20539 BS32DRAFT_scaffold00001.1_C, whole genome shotgun sequence	193993	8	GGGTAAGGGGCTGGGGGATGGG	ACGAGCGTCCAGACCAGCCCAAGCACTTGAGGAACGCCGCCCGTCAAGCGCTATGACAGCCATGTGCCCAGTGCCAACGTCAACTCCCCTTGCCCCTTTGGGGTAAGGGGCTGGGGGATGGGGCTAGAAGCTATAGCCTCAACCCTCACCATCCCCAGCAAATCACCGCTCCCAGGGCCACGCGCCAGGCGCCGCCGCCACGCCCAGGGCGCGGGGACCGAC		+	['quinone-dependent dihydroorotate dehydrogenase']	['DegV family protein']	300	62	1	-1
Deinococcus radiodurans DSM 20539 BS32DRAFT_scaffold00002.2_C, whole genome shotgun sequence	3628	8	GGGTAAGGGGCTGGGGGATGGG	ACCAGCGTCCAGACCACCCCGTGCACCTGAGAAATGCCGCCGACCAAGCGCCATCACTGCCATTTGCCCAGTGCCAACGTCAACTCCCCTTGCCCCTCTGGGGTAAGGGGCTGGGGGATGGGGCAAAAAGCTCAAGCCTGGGCTTCAATGCCATACACAGCTCCCGCCCACGCTCCCTAGACCCACCCCCCCACCAACCCCCGCCACCCACTACACTCCTCC		+	['NAD(P)H-dependent oxidoreductase']	['N-acetyl-gamma-glutamyl-phosphate reductase']	330	124	-1	1
Deinococcus radiodurans DSM 20539 BS32DRAFT_scaffold00002.2_C, whole genome shotgun sequence	138587	8	GGGTAAGGGGCTGGGGGATGGG	CGCACTTGAGAAAAGCCGCCCAGCGCGCGAAATCACCGCCATTTGCCCAGTGCCAACGCCAACTCCCCTTGCCCCTCTGCTTCGCAGCTCTTCGAGTCTGGGGTAAGGGGCTGGGGGATGGGGCAAAACGCTAAAGCCCAAGCCTCAATGACCATGCCCATGCTCAACAGGCCTCATCGGCGCCGCCGGAACCTCGCCATCCAGCCGCCCCAACACCCCCTC		+	['hypothetical protein']	['DUF305 domain-containing protein']	341	44	1	-1
Deinococcus radiodurans DSM 20539 BS32DRAFT_scaffold00002.2_C, whole genome shotgun sequence	144401	8	GGGTAAGGGGCTGGGGGATGGG	CCCAAGCATCCAGACCGCCTGTGCACTTATGAAGCAACGCCCGCCAAGCGACATCACCGCCATTTGCCCAGTGCCAACGTCAACTCCCCTTGCCCCTCTGGGGTAAGGGGCTGGGGGATGGGGCCAAACGCTTAAGCCCAAGTCTCAACCCCCACCGCCCCCAATCGTGCCCCCACCCCGCCCCCGCCACCCCCCCTCCGCTATCCTCTCCCCATGACCAAA		+	['ABC-F family ATP-binding cassette domain-containing protein']	['DUF2087 domain-containing protein']	301	113	1	1
Deinococcus radiodurans DSM 20539 BS32DRAFT_scaffold00002.2_C, whole genome shotgun sequence	191571	8	GGGTAAGGGGCTGGGGGATGGG	CGCACTTGTAAAACGCTGACTGGCACATAAAATCACCGCCAGGTGCACAGCGCCAGCGTCAACCCCCCTTGCCCCTCTGCTTCGCAGCTCTTCGAGTCTGGGGTAAGGGGCTGGGGGATGGGGCAAAAAGCTAAAGCCCAAGCCCCAACAACCCACCCCCGCCCCCACACGCTATCCTCCCAAGTCGCCCCCGCCCTCCCCAGGCGGCCCCGGCACGCGGCC		+	['cation:proton antiporter']	['tRNA (N6-isopentenyl adenosine(37)-C2)-methylthiotransferase MiaB']	429	155	1	1
Deinococcus radiodurans DSM 20539 BS32DRAFT_scaffold00002.2_C, whole genome shotgun sequence	39802	8	GGGTAAGGGGCTGGGGGATGGG	ACGGGCGTCTAGACCAACCGACGCACTTAAGGAAAACCGCCCGCCAAACGCAATCACCGCCAAGTGCCCAGTGCCAACGTCAACTCCCCTTGCCCCTTTGGGGTAAGGGGCTGGGGGATGGGGCCAAAAAGCTAAAACCCAAGCCCCAACAACAAAACCCGCCCACCCAGCCAAAGCCAGAGCAGGCGGACAAACTCCACCCTACCTCAGTCCAGAACGGAA		-	['CBS domain-containing protein']	['alanine--glyoxylate aminotransferase family protein']	84	373	1	-1
Deinococcus radiodurans DSM 20539 BS32DRAFT_scaffold00007.7_C, whole genome shotgun sequence	83411	8	GGGTAAGGGGCTGGGGGATGGG	CACGCGCGTCCAGGCTACCCGTGCAATCGAGAAACGCCGCCCAGTAAGCGCCATCACCGCCATTTGCCCAGTGCCAACGTCAACTCCCCTTGCCCCTTTGGGGTAAGGGGCTGGGGGATGGGGCCAAACGCTAAAGCCGAAGCCTCAACCTTCAAGCTCCATCAAGCCGTCTCCCGCACCACCAACCGGGGCATAAACTTCCGCGCCCGCGCCGGCCCCTTA		+	['MOSC domain-containing protein']	['substrate-binding domain-containing protein']	265	61	1	-1
Deinococcus radiodurans DSM 20539 BS32DRAFT_scaffold00023.23_C, whole genome shotgun sequence	17321	8	GGGTAAGGGGCTGGGGGATGGG	CTCACGAGCCTCCAGACCACCCGCACTCGCGAAAAGCCGCCCGGCACGCGCCATTACCGCCAGGTGCCCAGTGCCAACGTCAACTCCCCTTGCCCCTTTGGGGTAAGGGGCTGGGGGATGGGGCTAAAAGCTCAAGCCAAAGCTCTCAGCCTCACTCCCCAAACGCCACCTTCCGGGGCTCCGGCAGCCGGTAGGCAATCAGCGCACTCGGAATCAGCAGCG		-	['MFS transporter']	['glucose-6-phosphate isomerase']	29	302	1	-1
Deinococcus radiodurans DSM 20539 BS32DRAFT_scaffold00001.1_C, whole genome shotgun sequence	250277	8	GGGATAGGGGTTTGGGGTTGGG	CACGAGACTCCAGACCAACCTACGCACTTGAGAAATGCCGCCCGCTAAGCGACATCACCGCCATGTGCACAGCGCCAGCGTTAAGCCCCTGTCCCCTCTGGGGATAGGGGTTTGGGGTTGGGGCCAAAAGCTAAAGCTCCAGCCCCCGCACTACACCAAATCCAAATACCGCTCCAGCTCCCAGGCGTGCACCGCCGAACTGTACTCCCGCCACTCCGCCCG		-	['glutamine synthetase']	['PIG-L family deacetylase']	28	346	1	-1
Deinococcus radiodurans DSM 20539 BS32DRAFT_scaffold00002.2_C, whole genome shotgun sequence	132550	8	GGGATAGGGGTTTGGGGTTGGG	CACGGGCGTCCAGACCATCCGCGCAACTGAAGAACACCGTCCGCCACGCGACATCACCGCCAGCCTCCTCAGCGGAGCGTCAAAGCCCCTGTCCCCTCTGGGGATAGGGGTTTGGGGTTGGGGCCAAAAGCGAAAGCGAAAGCCTCAACCCGCCAGCCCCTCACCGCCCCACCACCCCCCGAGGGTCCGGCACCGTACACGTCTCCCCCACCCCATACCCGA		-	['hypothetical protein']	['tryptophan--tRNA ligase']	38	549	1	1
Deinococcus radiodurans DSM 20539 BS32DRAFT_scaffold00002.2_C, whole genome shotgun sequence	95797	8	GGGATAGGGGTTTGGGGTTGGG	GGTTCAGGCAACCAGCCCCCCACTCAACTACGGAGCACCGCCCGACACGCGAAATCACCGCCATGTGCACAGCGCCAGCGTTAAGCCCCTGTCCCCTCTGGGGATAGGGGTTTGGGGTTGGGGCCTACAGCTAAAGCCCTGGCTTCAACACCCTCACCCCTTCTCCCCCACCCACACCGTATGCACCGCCCCCTTCCCCACCCTTTCCCGCACCTGCTTTAA		-	['hypothetical protein']	['alpha/beta fold hydrolase']	31	328	1	-1
Deinococcus radiodurans DSM 20539 BS32DRAFT_scaffold00002.2_C, whole genome shotgun sequence	1609	8	GGGATAGGGGTTTGGGGTTGGG	TCCAGCCGTCCAGACCGCCCACGCAACTGTGGAACATCGTGAAACAAGCGCCATCACCGCCATTTGCACAGCGCCAGCGTTAAAGCCCCTGTCCCCGCTGGGGATAGGGGTTTGGGGTTGGGGCTCAAAGCTGAAGCCAAAGCCCAACCCATCAACCCCATCACTTCAGCGTCAAAAGCCGCAGCCCCCCCGTCCCATCCCCAATCAGCGCATGCTGCCCAC		-	['PD40 domain-containing protein']	['RluA family pseudouridine synthase']	38	334	1	-1
Deinococcus radiodurans DSM 20539 BS32DRAFT_scaffold00003.3_C, whole genome shotgun sequence	121299	8	GGGATAGGGGTTTGGGGTTGGG	ATGAGCATCCACACCAGCCCATGCAATAGCAGAACACCGTACGCCAAACGAAATCACTGCCCTTTGCACAGCGCCAGCGTCGAAGCCCCTGTCCCCATTGGGGATAGGGGTTTGGGGTTGGGGCATCAAGCTAAAGCAAAAGCCTCAACACCTACCCCCGCCGCTGAGCAGCCCACCGCCCCCGCTGCTCTGCCGCAAACACCGCCGTCACCTCCCAAAACT		+	['ribonuclease PH']	['hypothetical protein']	218	51	1	-1
Deinococcus radiodurans DSM 20539 BS32DRAFT_scaffold00003.3_C, whole genome shotgun sequence	10624	8	GGGATAGGGGTTTGGGGTTGGG	CACGAGCGTCCAGACTGCACGTGCAACGGAAGAACACTGCCCGCCACGCGCCATCACCGCCAGCCTCCTCAGCGGAGCGTTAAAGCCCCTGTCCCCTTTGGGGATAGGGGTTTGGGGTTGGGGCTAAACGCTCAGGCCCAAGCCCCCACGTCTCCCAACCTCCCGCCCGCAGCCAAACTCCCAATTCCCCCCCCCCCCCCCCTGATATGCTCACAACAGAAT		-	['DNA mismatch repair endonuclease MutL']	['VOC family protein']	98	327	-1	-1
Deinococcus radiodurans DSM 20539 BS32DRAFT_scaffold00012.12_C, whole genome shotgun sequence	55099	8	GGGATAGGGGTTTGGGGTTGGG	ACGAGCATCTACACCAGCCCGCGCACTTGAAGAACATCGCCTGCCAAGCGAAATCATCACCATTTGCACAGCGCCAGCGTCAAAGCCCCTGTCCCCTGTGGGGATAGGGGTTTGGGGTTGGGGCCAAAAGCTAAAGCCATAGCCCCCACGCCCCCCTCCCACCCTTTACCCTTTTCCCCGTGCTCTCCCCCGCCGACGCCCTCCTCCGCCTCCGCGCCGCTG		-	['aminodeoxychorismate components I/II']	['GNAT family N-acetyltransferase']	57	322	-1	-1
Deinococcus radiodurans DSM 20539 BS32DRAFT_scaffold00013.13_C, whole genome shotgun sequence	35473	8	GGGATAGGGGTTTGGGGTTGGG	TCTAGCCGTCCAGACCGCCTGTGCAACCGAGAAACCCGATAAAACCAGTGACATCACCGCCATTTGCACAGCGCCAGCGTCAAAGCCCCTGTCCCCTGTGGGGATAGGGGTTTGGGGTTGGGGTCAAAAGCTAAGGCCTAAAGCATTTGACAGAAAAAGACACCCTCACCCCTTGCCTCGCAAGGCCCTCTCCCATTAAGGTAGAGGGTCAAAGACAGACCA		-	['metallophosphoesterase family protein']	['SWIM zinc finger family protein']	146	271	1	-1
Deinococcus radiodurans ATCC 13939 T313DRAFT_scaffold00001.1_C, whole genome shotgun sequence	194108	8	GGGATAGGGGTTTGGGGTTGGG	ACGAGCGTCCAGACCAGCCCAAGCACTTGAGGAACGCCGCCCGTCAAGCGCTATGACAGCCATGTGCCCAGTGCCAACGTCAACTCCCCTTGCCCCTTTGGGGTAAGGGGCTGGGGGATGGGGCTAGAAGCTATAGCCTCAACCCTCACCATCCCCAGCAAATCACCGCTCCCAGGGCCACGCGCCAGGCGCCGCCGCCACGCCCAGGGCGCGGGGACCGAC		+	['quinone-dependent dihydroorotate dehydrogenase']	['DegV family protein']	300	62	1	-1
Deinococcus radiodurans ATCC 13939 T313DRAFT_scaffold00002.2_C, whole genome shotgun sequence	197296	8	GGGTAAGGGGCTGGGGGATGGG	ACGGGCGTCTAGACCAACCGACGCACTTAAGGAAAACCGCCCGCCAAACGCAATCACCGCCAAGTGCCCAGTGCCAACGTCAACTCCCCTTGCCCCTTTGGGGTAAGGGGCTGGGGGATGGGGCCAAAAAGCTAAAACCCAAGCCCCAACAACAAAACCCGCCCACCCAGCCAAAGCCAGAGCAGGCGGACAAACTCCACCCTACCTCAGTCCAGAACGGAA		+	['alanine--glyoxylate aminotransferase family protein']	['CBS domain-containing protein']	351	106	1	-1
Deinococcus radiodurans ATCC 13939 T313DRAFT_scaffold00002.2_C, whole genome shotgun sequence	233470	8	GGGTAAGGGGCTGGGGGATGGG	ACCAGCGTCCAGACCACCCCGTGCACCTGAGAAATGCCGCCGACCAAGCGCCATCACTGCCATTTGCCCAGTGCCAACGTCAACTCCCCTTGCCCCTCTGGGGTAAGGGGCTGGGGGATGGGGCAAAAAGCTCAAGCCTGGGCTTCAATGCCATACACAGCTCCCGCCCACGCTCCCTAGACCCACCCCCCCACCAACCCCCGCCACCCACTACACTCCTCC		-	['N-acetyl-gamma-glutamyl-phosphate reductase']	['NAD(P)H-dependent oxidoreductase']	102	352	-1	1
Deinococcus radiodurans ATCC 13939 T313DRAFT_scaffold00002.2_C, whole genome shotgun sequence	98511	8	GGGTAAGGGGCTGGGGGATGGG	CGCACTTGAGAAAAGCCGCCCAGCGCGCGAAATCACCGCCATTTGCCCAGTGCCAACGCCAACTCCCCTTGCCCCTCTGCTTCGCAGCTCTTCGAGTCTGGGGTAAGGGGCTGGGGGATGGGGCAAAACGCTAAAGCCCAAGCCTCAATGACCATGCCCATGCTCAACAGGCCTCATCGGCGCCGCCGGAACCTCGCCATCCAGCCGCCCCAACACCCCCTC		-	['DUF305 domain-containing protein']	['hypothetical protein']	22	363	1	-1
Deinococcus radiodurans ATCC 13939 T313DRAFT_scaffold00002.2_C, whole genome shotgun sequence	92697	8	GGGTAAGGGGCTGGGGGATGGG	CCCAAGCATCCAGACCGCCTGTGCACTTATGAAGCAACGCCCGCCAAGCGACATCACCGCCATTTGCCCAGTGCCAACGTCAACTCCCCTTGCCCCTCTGGGGTAAGGGGCTGGGGGATGGGGCCAAACGCTTAAGCCCAAGTCTCAACCCCCACCGCCCCCAATCGTGCCCCCACCCCGCCCCCGCCACCCCCCCTCCGCTATCCTCTCCCCATGACCAAA		-	['DUF2087 domain-containing protein']	['ABC-F family ATP-binding cassette domain-containing protein']	91	323	-1	-1
Deinococcus radiodurans ATCC 13939 T313DRAFT_scaffold00002.2_C, whole genome shotgun sequence	45479	8	GGGTAAGGGGCTGGGGGATGGG	CGCACTTGTAAAACGCTGACTGGCACATAAAATCACCGCCAGGTGCACAGCGCCAGCGTCAACCCCCCTTGCCCCTCTGCTTCGCAGCTCTTCGAGTCTGGGGTAAGGGGCTGGGGGATGGGGCAAAAAGCTAAAGCCCAAGCCCCAACAACCCACCCCCGCCCCCACACGCTATCCTCCCAAGTCGCCCCCGCCCTCCCCAGGCGGCCCCGGCACGCGGCC		-	['tRNA (N6-isopentenyl adenosine(37)-C2)-methylthiotransferase MiaB']	['cation:proton antiporter']	133	451	-1	-1
Deinococcus radiodurans ATCC 13939 T313DRAFT_scaffold00004.4_C, whole genome shotgun sequence	83402	8	GGGTAAGGGGCTGGGGGATGGG	CACGCGCGTCCAGGCTACCCGTGCAATCGAGAAACGCCGCCCAGTAAGCGCCATCACCGCCATTTGCCCAGTGCCAACGTCAACTCCCCTTGCCCCTTTGGGGTAAGGGGCTGGGGGATGGGGCCAAACGCTAAAGCCGAAGCCTCAACCTTCAAGCTCCATCAAGCCGTCTCCCGCACCACCAACCGGGGCATAAACTTCCGCGCCCGCGCCGGCCCCTTA		+	['MOSC domain-containing protein']	['substrate-binding domain-containing protein']	265	61	1	-1
Deinococcus radiodurans ATCC 13939 T313DRAFT_scaffold00019.19_C, whole genome shotgun sequence	17314	8	GGGTAAGGGGCTGGGGGATGGG	CTCACGAGCCTCCAGACCACCCGCACTCGCGAAAAGCCGCCCGGCACGCGCCATTACCGCCAGGTGCCCAGTGCCAACGTCAACTCCCCTTGCCCCTTTGGGGTAAGGGGCTGGGGGATGGGGCTAAAAGCTCAAGCCAAAGCTCTCAGCCTCACTCCCCAAACGCCACCTTCCGGGGCTCCGGCAGCCGGTAGGCAATCAGCGCACTCGGAATCAGCAGCG		-	['MFS transporter']	['glucose-6-phosphate isomerase']	29	302	1	-1
Deinococcus radiodurans ATCC 13939 T313DRAFT_scaffold00001.1_C, whole genome shotgun sequence	250392	8	GGGATAGGGGTTTGGGGTTGGG	CACGAGACTCCAGACCAACCTACGCACTTGAGAAATGCCGCCCGCTAAGCGACATCACCGCCATGTGCACAGCGCCAGCGTTAAGCCCCTGTCCCCTCTGGGGATAGGGGTTTGGGGTTGGGGCCAAAAGCTAAAGCTCCAGCCCCCGCACTACACCAAATCCAAATACCGCTCCAGCTCCCAGGCGTGCACCGCCGAACTGTACTCCCGCCACTCCGCCCG		-	['glutamine synthetase']	['PIG-L family deacetylase']	28	346	1	-1
Deinococcus radiodurans ATCC 13939 T313DRAFT_scaffold00002.2_C, whole genome shotgun sequence	104548	8	GGGATAGGGGTTTGGGGTTGGG	CACGGGCGTCCAGACCATCCGCGCAACTGAAGAACACCGTCCGCCACGCGACATCACCGCCAGCCTCCTCAGCGGAGCGTCAAAGCCCCTGTCCCCTCTGGGGATAGGGGTTTGGGGTTGGGGCCAAAAGCGAAAGCGAAAGCCTCAACCCGCCAGCCCCTCACCGCCCCACCACCCCCCGAGGGTCCGGCACCGTACACGTCTCCCCCACCCCATACCCGA		+	['tryptophan--tRNA ligase']	['hypothetical protein']	527	60	-1	-1
Deinococcus radiodurans ATCC 13939 T313DRAFT_scaffold00002.2_C, whole genome shotgun sequence	141301	8	GGGATAGGGGTTTGGGGTTGGG	GGTTCAGGCAACCAGCCCCCCACTCAACTACGGAGCACCGCCCGACACGCGAAATCACCGCCATGTGCACAGCGCCAGCGTTAAGCCCCTGTCCCCTCTGGGGATAGGGGTTTGGGGTTGGGGCCTACAGCTAAAGCCCTGGCTTCAACACCCTCACCCCTTCTCCCCCACCCACACCGTATGCACCGCCCCCTTCCCCACCCTTTCCCGCACCTGCTTTAA		+	['alpha/beta fold hydrolase']	['hypothetical protein']	306	53	1	-1
Deinococcus radiodurans ATCC 13939 T313DRAFT_scaffold00002.2_C, whole genome shotgun sequence	235489	8	GGGATAGGGGTTTGGGGTTGGG	TCCAGCCGTCCAGACCGCCCACGCAACTGTGGAACATCGTGAAACAAGCGCCATCACCGCCATTTGCACAGCGCCAGCGTTAAAGCCCCTGTCCCCGCTGGGGATAGGGGTTTGGGGTTGGGGCTCAAAGCTGAAGCCAAAGCCCAACCCATCAACCCCATCACTTCAGCGTCAAAAGCCGCAGCCCCCCCGTCCCATCCCCAATCAGCGCATGCTGCCCAC		+	['RluA family pseudouridine synthase']	['PD40 domain-containing protein']	312	60	1	-1
Deinococcus radiodurans ATCC 13939 T313DRAFT_scaffold00005.5_C, whole genome shotgun sequence	176833	8	GGGATAGGGGTTTGGGGTTGGG	CACGAGCGTCCAGACTGCACGTGCAACGGAAGAACACTGCCCGCCACGCGCCATCACCGCCAGCCTCCTCAGCGGAGCGTTAAAGCCCCTGTCCCCTTTGGGGATAGGGGTTTGGGGTTGGGGCTAAACGCTCAGGCCCAAGCCCCCACGTCTCCCAACCTCCCGCCCGCAGCCAAACTCCCAATTCCCACCCCCACCCCCCTGATATGCTCACAACAGAAT		+	['VOC family protein']	['DNA mismatch repair endonuclease MutL']	305	120	1	1
Deinococcus radiodurans ATCC 13939 T313DRAFT_scaffold00005.5_C, whole genome shotgun sequence	66158	8	GGGATAGGGGTTTGGGGTTGGG	ATGAGCATCCACACCAGCCCATGCAATAGCAGAACACCGTACGCCAAACGAAATCACTGCCCTTTGCACAGCGCCAGCGTCGAAGCCCCTGTCCCCATTGGGGATAGGGGTTTGGGGTTGGGGCATCAAGCTAAAGCAAAAGCCTCAACACCTACCCCCGCCGCTGAGCAGCCCACCGCCCCCGCTGCTCTGCCGCAAACACCGCCGTCACCTCCCAAAACT		-	['hypothetical protein']	['ribonuclease PH']	29	240	1	-1
Deinococcus radiodurans ATCC 13939 T313DRAFT_scaffold00012.12_C, whole genome shotgun sequence	49412	8	GGGATAGGGGTTTGGGGTTGGG	ACGAGCATCTACACCAGCCCGCGCACTTGAAGAACATCGCCTGCCAAGCGAAATCATCACCATTTGCACAGCGCCAGCGTCAAAGCCCCTGTCCCCTGTGGGGATAGGGGTTTGGGGTTGGGGCCAAAAGCTAAAGCCATAGCCCCCACGCCCCCCTCCCACCCTTTACCCTTTTCCCCGTGCTCTCCCCCGCCGACGCCCTCCTCCGCCTCCGCGCCGCTG		+	['GNAT family N-acetyltransferase']	['aminodeoxychorismate components I/II']	300	79	1	1
Deinococcus radiodurans ATCC 13939 T313DRAFT_scaffold00013.13_C, whole genome shotgun sequence	35504	8	GGGATAGGGGTTTGGGGTTGGG	TCTAGCCGTCCAGACCGCCTGTGCAACCGAGAAACCCGATAAAACCAGTGACATCACCGCCATTTGCACAGCGCCAGCGTCAAAGCCCCTGTCCCCTGTGGGGATAGGGGTTTGGGGTTGGGGTCAAAAGCTAAGGCCTAAAGCATTTGACAGAAAAAGACACCCTCACCCCTTGCCTCGCAAGGCCCTCTCCCATTAAGGTAGAGGGTCAAAGACAGACCA		-	['metallophosphoesterase family protein']	['ATP-dependent helicase']	146	271	1	-1
